# Supplementary material for: A revision of the cleptoparasitic bee genus Epeolus Latreille for Nearctic species, north of Mexico (Hymenoptera, Apidae)
Source: Zookeys. 2018 May 8;(755):1–185. doi: 10.3897/zookeys.755.23939 (PMC5953965; doi:10.3897/zookeys.755.23939)
Supplement: XML Treatment for Epeolus basili [file zookeys.755.23939-treatment12.xml]

<!DOCTYPE tp:taxon-treatment
  PUBLIC "-//TaxonX//DTD Taxonomic Treatment Publishing DTD v0 20100105//EN" "tax-treatment-NSO.dtd">
<tp:taxon-treatment xmlns:tp="http://www.plazi.org/taxpub"><tp:treatment-meta><kwd-group><label>Taxon classification</label><kwd><named-content xmlns:xlink="http://www.w3.org/1999/xlink" content-type="kingdom">Animalia</named-content></kwd><kwd><named-content xmlns:xlink="http://www.w3.org/1999/xlink" content-type="order">Hymenoptera</named-content></kwd><kwd><named-content xmlns:xlink="http://www.w3.org/1999/xlink" content-type="family">Apidae</named-content></kwd></kwd-group><mixed-citation publication-type="journal"><person-group><name><surname>Onuferko</surname><given-names>Thomas M.</given-names></name></person-group><article-title>A revision of the cleptoparasitic bee genus <italic><tp:taxon-name><tp:taxon-name-part taxon-name-part-type="genus" reg="Epeolus">Epeolus</tp:taxon-name-part></tp:taxon-name></italic> Latreille for Nearctic species, north of Mexico (<tp:taxon-name><tp:taxon-name-part taxon-name-part-type="order">Hymenoptera</tp:taxon-name-part></tp:taxon-name>, <tp:taxon-name><tp:taxon-name-part taxon-name-part-type="family">Apidae</tp:taxon-name-part></tp:taxon-name>)</article-title><source>Zookeys</source><day>8</day><month>5</month><year>2018</year><volume>2018</volume><issue>755</issue><fpage>1</fpage><lpage>185</lpage><pub-id pub-id-type="doi">10.3897/zookeys.755.23939</pub-id></mixed-citation></tp:treatment-meta><tp:nomenclature><label>11.</label><tp:taxon-name>
            <tp:taxon-name-part taxon-name-part-type="genus" reg="Epeolus">Epeolus</tp:taxon-name-part>
            <tp:taxon-name-part taxon-name-part-type="species" reg="basili">basili</tp:taxon-name-part>
            <object-id xmlns:xlink="http://www.w3.org/1999/xlink" content-type="zoobank" xlink:type="simple">http://zoobank.org/764C92DA-591F-4302-9337-C9C32D2AD4D8</object-id>
          </tp:taxon-name><tp:taxon-status xmlns:xlink="http://www.w3.org/1999/xlink" xlink:type="simple">sp. n.</tp:taxon-status><xref ref-type="fig" rid="F24">Figs 24</xref><xref ref-type="fig" rid="F25">, 25</xref><xref ref-type="fig" rid="F97">, 97D</xref><xref ref-type="fig" rid="F98">, 98B</xref><!--PageBreak--></tp:nomenclature><tp:treatment-sec sec-type="diagnosis" id="SECID0E54AK"><title>Diagnosis.</title><p>The following morphological features in combination (excluding any that are specific to the opposite sex of the one being diagnosed) can be used to tell <italic><tp:taxon-name><tp:taxon-name-part taxon-name-part-type="genus" reg="Epeolus">E.</tp:taxon-name-part> <tp:taxon-name-part taxon-name-part-type="species" reg="basili">basili</tp:taxon-name-part></tp:taxon-name></italic> apart from all other North American <italic><tp:taxon-name><tp:taxon-name-part taxon-name-part-type="genus" reg="Epeolus">Epeolus</tp:taxon-name-part></tp:taxon-name></italic> except <italic><tp:taxon-name><tp:taxon-name-part taxon-name-part-type="genus" reg="Epeolus">E.</tp:taxon-name-part> <tp:taxon-name-part taxon-name-part-type="species" reg="nebulosus">nebulosus</tp:taxon-name-part></tp:taxon-name></italic>, <italic><tp:taxon-name><tp:taxon-name-part taxon-name-part-type="genus" reg="Epeolus">E.</tp:taxon-name-part> <tp:taxon-name-part taxon-name-part-type="species" reg="novomexicanus">novomexicanus</tp:taxon-name-part></tp:taxon-name></italic>, and <italic><tp:taxon-name><tp:taxon-name-part taxon-name-part-type="genus" reg="Epeolus">E.</tp:taxon-name-part> <tp:taxon-name-part taxon-name-part-type="species" reg="pusillus">pusillus</tp:taxon-name-part></tp:taxon-name></italic>: the axilla is large, with the tip extending well beyond the midlength of the mesoscutellum but at most to the band of pale tomentum along its posterior margin, dilated laterally, and usually ferruginous to some degree (rarely all black) whereas the mesoscutellum ranges from entirely black to partially ferruginous; the axilla’s free portion is clearly less than 2/5 as long as its entire medial length; the mesopleuron is closely (most i&lt;1d) and evenly punctate, that of the female is obscured by white tomentum only in the upper half (with a large, sparsely hairy circle occupying much of the ventrolateral half) whereas that of the male (excluding the hypoepimeral area) is entirely obscured by white tomentum; the T1–T3 apical fasciae are complete or only very narrowly interrupted medially; the T2 fascia has lobe-like anterolateral extensions of tomentum; and the pseudopygidial area of the female is lunate with the apex at least 2 × and clearly &lt;2.5 × the medial length. <italic><tp:taxon-name><tp:taxon-name-part taxon-name-part-type="genus" reg="Epeolus">Epeolus</tp:taxon-name-part> <tp:taxon-name-part taxon-name-part-type="species" reg="basili">basili</tp:taxon-name-part></tp:taxon-name></italic>, <italic><tp:taxon-name><tp:taxon-name-part taxon-name-part-type="genus" reg="Epeolus">E.</tp:taxon-name-part> <tp:taxon-name-part taxon-name-part-type="species" reg="nebulosus">nebulosus</tp:taxon-name-part></tp:taxon-name></italic>, <italic><tp:taxon-name><tp:taxon-name-part taxon-name-part-type="genus" reg="Epeolus">E.</tp:taxon-name-part> <tp:taxon-name-part taxon-name-part-type="species" reg="novomexicanus">novomexicanus</tp:taxon-name-part></tp:taxon-name></italic>, and <italic><tp:taxon-name><tp:taxon-name-part taxon-name-part-type="genus" reg="Epeolus">E.</tp:taxon-name-part> <tp:taxon-name-part taxon-name-part-type="species" reg="pusillus">pusillus</tp:taxon-name-part></tp:taxon-name></italic> are all extremely similar to one another. Whereas in <italic><tp:taxon-name><tp:taxon-name-part taxon-name-part-type="genus" reg="Epeolus">E.</tp:taxon-name-part> <tp:taxon-name-part taxon-name-part-type="species" reg="pusillus">pusillus</tp:taxon-name-part></tp:taxon-name></italic> the flagellum, except sometimes F1, and metasomal sterna are consistently brown or black and clearly not the same reddish-orange color as the legs (tibiae to tarsi), in <italic><tp:taxon-name><tp:taxon-name-part taxon-name-part-type="genus" reg="Epeolus">E.</tp:taxon-name-part> <tp:taxon-name-part taxon-name-part-type="species" reg="basili">basili</tp:taxon-name-part></tp:taxon-name></italic> the flagellum, at least ventrally, is the same reddish-orange color as the legs (tibiae to tarsi) as are usually the metasomal sterna. In <italic><tp:taxon-name><tp:taxon-name-part taxon-name-part-type="genus" reg="Epeolus">E.</tp:taxon-name-part> <tp:taxon-name-part taxon-name-part-type="species" reg="nebulosus">nebulosus</tp:taxon-name-part></tp:taxon-name></italic> and <italic><tp:taxon-name><tp:taxon-name-part taxon-name-part-type="genus" reg="Epeolus">E.</tp:taxon-name-part> <tp:taxon-name-part taxon-name-part-type="species" reg="novomexicanus">novomexicanus</tp:taxon-name-part></tp:taxon-name></italic> the T2–T4 fasciae are on or very little removed from the apical margin, and in both species as well as in <italic><tp:taxon-name><tp:taxon-name-part taxon-name-part-type="genus" reg="Epeolus">E.</tp:taxon-name-part> <tp:taxon-name-part taxon-name-part-type="species" reg="pusillus">pusillus</tp:taxon-name-part></tp:taxon-name></italic> the pseudopygidial area of <!--PageBreak-->the female is commonly less and no more than 2 × the medial length. By contrast, in <italic><tp:taxon-name><tp:taxon-name-part taxon-name-part-type="genus" reg="Epeolus">E.</tp:taxon-name-part> <tp:taxon-name-part taxon-name-part-type="species" reg="basili">basili</tp:taxon-name-part></tp:taxon-name></italic> the T2 and T3 (for female) or T2–T4 (for male) fasciae are narrowed medially and removed from the apical margin, and the pseudopygidial area of the female is ≥2 × the medial length. <italic><tp:taxon-name><tp:taxon-name-part taxon-name-part-type="genus" reg="Epeolus">Epeolus</tp:taxon-name-part> <tp:taxon-name-part taxon-name-part-type="species" reg="basili">basili</tp:taxon-name-part></tp:taxon-name></italic> is also similar to <italic><tp:taxon-name><tp:taxon-name-part taxon-name-part-type="genus" reg="Epeolus">E.</tp:taxon-name-part> <tp:taxon-name-part taxon-name-part-type="species" reg="scutellaris">scutellaris</tp:taxon-name-part></tp:taxon-name></italic> in that the axilla is large, with the lateral margin arcuate, and that the apical fasciae are complete or only very narrowly interrupted medially. However, in <italic><tp:taxon-name><tp:taxon-name-part taxon-name-part-type="genus" reg="Epeolus">E.</tp:taxon-name-part> <tp:taxon-name-part taxon-name-part-type="species" reg="scutellaris">scutellaris</tp:taxon-name-part></tp:taxon-name></italic> the pseudopygidial area of the female is even wider (the apex ~2.5–3 × the medial length) than in <italic><tp:taxon-name><tp:taxon-name-part taxon-name-part-type="genus" reg="Epeolus">E.</tp:taxon-name-part> <tp:taxon-name-part taxon-name-part-type="species" reg="basili">basili</tp:taxon-name-part></tp:taxon-name></italic>, and the mesopleuron of both the female and male is obscured by white tomentum only in the upper half (with a large, sparsely hairy circle occupying much of the ventrolateral half).</p></tp:treatment-sec><tp:treatment-sec sec-type="description" id="SECID0ETEBK"><title>Description.</title><p>FEMALE: Length 7.0 mm; head length 1.8 mm; head width 2.5 mm; fore wing length 4.8 mm.</p><p>
            <italic>Integument coloration.</italic> Mostly black; notable exceptions as follows: at least partially ferruginous on mandible, labrum, antenna, pronotal lobe, tegula, axilla, legs, and metasomal sterna. Mandible with apex darker than rest of mandible; preapical tooth slightly lighter than mandibular apex (difficult to see in holotype; described from paratypes). Antenna brown and orange in part. Pronotal lobe and tegula pale ferruginous to amber. Wing membrane subhyaline, apically dusky. Legs more extensively reddish orange than brown or black. S1–S5 reddish orange.</p><!--PageBreak--><p>
            <italic>Pubescence.</italic> Face with tomentum densest around antennal socket, slightly sparser on clypeus, upper paraocular and frontal areas, and vertexal area. Dorsum of mesosoma and metasoma with bands of off-white to pale yellow short appressed setae. Mesoscutum with paramedian band. Mesopleuron densely hairy, except for sparsely hairy circular patch occupying much of ventrolateral half of mesopleuron. Metanotum with tomentum uninterrupted, uniformly off white. T1 with discal patch quadrangular and very wide, the basal and apical fasciae only narrowly joined laterally. T1–T3 with apical fasciae complete (basal fascia of T1 also), narrowed medially, and removed from apical margin, most noticeably at midline; T2 with fascia with anterolateral extensions of tomentum. T4 with fascia complete. T5 with large, continuous patch of pale tomentum bordering and separate from pseudopygidial area. T5 with pseudopygidial area lunate, its apex twice as wide as medial length, indicated by silvery setae on flat disc of apicomedial region elevated from rest of tergum. S5 with apical fimbria of coppery to silvery hairs extending beyond apex of sternum by ~2/5 <abbrev xmlns:xlink="http://www.w3.org/1999/xlink" xlink:title="Median ocellar diameter" id="ABBRID0EBFBK" xlink:type="simple">MOD</abbrev>.</p><p>
            <italic>Surface sculpture.</italic> Punctures dense. Labrum with larger and sparser punctures (i=1–2d) than clypeus (i&lt;1d). Small impunctate shiny spot lateral to lateral ocellus. Mesoscutum, mesoscutellum, and axilla coarsely and densely rugose-punctate. Tegula densely punctate mesally (i≤1d), less so laterally (i=1–2d). Mesopleuron with ventrolateral half densely punctate (i≤1d) to rugose; mesopleuron with punctures more or less equally dense throughout. Metasomal terga with punctures very fine, dense (i≈1d), evenly distributed on disc.</p><!--PageBreak--><p>
            <italic>Structure.</italic> Preapical tooth obtuse. Labrum with pair of small subapical denticles not preceded by carinae. Frontal keel not strongly raised. Scape with greatest length 1.9 × greatest width. F2 noticeably longer than wide (L/W ratio = 1.4). Preoccipital ridge not joining hypostomal carina, from which it is separated by no less than 1 <abbrev xmlns:xlink="http://www.w3.org/1999/xlink" xlink:title="Median ocellar diameter" id="ABBRID0EOFBK" xlink:type="simple">MOD</abbrev> at its terminal. Mesoscutellum weakly bigibbous. Axilla large, its lateral margin (L) half as long as mesoscutellar width (W) (L/W ratio = 0.5) and tip extending well beyond midlength of mesoscutellum but not as far back as its posterior margin; axilla with tip clearly visible, but unattached to mesoscutellum for less than 2/5 the medial length of axilla; axilla with lateral margin arcuate. Fore wing with three submarginal cells. Pygidial plate apically truncate.</p><p>MALE: Description as for female except for usual secondary sexual characters and as follows: F2 shorter, but still longer than wide (L/W ratio = 1.2); mesopleuron (excluding hypoepimeral area) entirely obscured by white tomentum; S4 and S5 with much longer coppery to silvery subapical hairs; pygidial plate apically rounded, with large deep, well-separated punctures, with the interspaces shining.</p><fig id="F24" position="float" orientation="portrait"><label>Figure 24.</label><caption><p>
                <italic><tp:taxon-name><tp:taxon-name-part taxon-name-part-type="genus" reg="Epeolus">Epeolus</tp:taxon-name-part> <tp:taxon-name-part taxon-name-part-type="species" reg="basili">basili</tp:taxon-name-part></tp:taxon-name></italic> <bold>A</bold> female holotype, lateral habitus (scale bar 3 mm) <bold>B</bold> female holotype, dorsal habitus (scale bar 3 mm) <bold>C</bold> male allotype, lateral habitus (scale bar 3 mm), and <bold>D</bold> female paratype axillae and mesoscutellum, dorsal view (scale bar 0.5 mm; blue lines indicate the posterior extent of the axilla relative to the length of the mesoscutellum; red lines indicate the extent of the free portion of the axilla relative to its entire medial length).</p></caption><graphic xmlns:xlink="http://www.w3.org/1999/xlink" xlink:href="zookeys-755-001-g024.jpg" position="float" orientation="portrait" xlink:type="simple" id="oo_200778.jpg"/></fig></tp:treatment-sec><tp:treatment-sec sec-type="etymology" id="SECID0ETGBK"><title>Etymology.</title><p>This species is named in honor of my brother, Basil V. Onuferko (1986–2013).</p></tp:treatment-sec><tp:treatment-sec sec-type="distribution" id="SECID0EYGBK"><title>Distribution.</title><p>Northwestern Mexico and southwestern United States (Fig. <xref ref-type="fig" rid="F25">25</xref>).</p><fig id="F25" position="float" orientation="portrait"><label>Figure 25.</label><caption><p>Approximate geographic range of <italic><tp:taxon-name><tp:taxon-name-part taxon-name-part-type="genus" reg="Epeolus">E.</tp:taxon-name-part> <tp:taxon-name-part taxon-name-part-type="species" reg="basili">basili</tp:taxon-name-part></tp:taxon-name></italic> (orange) based on occurrence records known to the author (yellow circles).</p></caption><graphic xmlns:xlink="http://www.w3.org/1999/xlink" xlink:href="zookeys-755-001-g025.jpg" position="float" orientation="portrait" xlink:type="simple" id="oo_200779.jpg"/></fig></tp:treatment-sec><tp:treatment-sec sec-type="ecology" id="SECID0E1HBK"><title>Ecology.</title><p>HOST RECORDS: This species has been collected east of Willcox, Arizona, USA in the presence of large numbers of <italic><tp:taxon-name><tp:taxon-name-part taxon-name-part-type="genus" reg="Colletes">Colletes</tp:taxon-name-part> <tp:taxon-name-part taxon-name-part-type="species" reg="tectiventris">tectiventris</tp:taxon-name-part></tp:taxon-name></italic> Timberlake (E. Wyman, personal communication, 2014).</p><p>FLORAL RECORDS: Labels of examined voucher specimens indicate floral associations with <italic><tp:taxon-name><tp:taxon-name-part taxon-name-part-type="genus" reg="Isocoma">Isocoma</tp:taxon-name-part> <tp:taxon-name-part taxon-name-part-type="species" reg="hartwegii">hartwegii</tp:taxon-name-part></tp:taxon-name></italic> (A. Gray) Greene (<tp:taxon-name><tp:taxon-name-part taxon-name-part-type="family">Compositae</tp:taxon-name-part></tp:taxon-name>), <italic><tp:taxon-name><tp:taxon-name-part taxon-name-part-type="genus" reg="Isocoma">I.</tp:taxon-name-part> <tp:taxon-name-part taxon-name-part-type="species" reg="tenuisecta">tenuisecta</tp:taxon-name-part></tp:taxon-name></italic> Greene, <italic><tp:taxon-name><tp:taxon-name-part taxon-name-part-type="genus" reg="Pectis">Pectis</tp:taxon-name-part> <tp:taxon-name-part taxon-name-part-type="species" reg="papposa">papposa</tp:taxon-name-part></tp:taxon-name></italic> Harv. &amp; A. Gray (<tp:taxon-name><tp:taxon-name-part taxon-name-part-type="family">Compositae</tp:taxon-name-part></tp:taxon-name>), <italic><tp:taxon-name><tp:taxon-name-part taxon-name-part-type="genus" reg="Psorothamnus">Psorothamnus</tp:taxon-name-part> <tp:taxon-name-part taxon-name-part-type="species" reg="scoparius">scoparius</tp:taxon-name-part></tp:taxon-name></italic> (A. Gray) Rydb. (<tp:taxon-name><tp:taxon-name-part taxon-name-part-type="family">Leguminosae</tp:taxon-name-part></tp:taxon-name>), and <italic><tp:taxon-name><tp:taxon-name-part taxon-name-part-type="genus" reg="Wislizenia">Wislizenia</tp:taxon-name-part> <tp:taxon-name-part taxon-name-part-type="species" reg="refracta">refracta</tp:taxon-name-part></tp:taxon-name></italic> Engelm. (<tp:taxon-name><tp:taxon-name-part taxon-name-part-type="family">Cleomaceae</tp:taxon-name-part></tp:taxon-name>).</p></tp:treatment-sec><tp:treatment-sec sec-type="discussion" id="SECID0EYKBK"><title>Discussion.</title><p>Structurally, this species is indistinguishable from the other three members of the “<italic>pusillus</italic> group”, and although consistent, the features (differences in integument coloration and patterns of pubescence) that in combination may be used to distinguish <italic><tp:taxon-name><tp:taxon-name-part taxon-name-part-type="genus" reg="Epeolus">E.</tp:taxon-name-part> <tp:taxon-name-part taxon-name-part-type="species" reg="basili">basili</tp:taxon-name-part></tp:taxon-name></italic> from <italic><tp:taxon-name><tp:taxon-name-part taxon-name-part-type="genus" reg="Epeolus">E.</tp:taxon-name-part> <tp:taxon-name-part taxon-name-part-type="species" reg="nebulosus">nebulosus</tp:taxon-name-part></tp:taxon-name></italic>, <italic><tp:taxon-name><tp:taxon-name-part taxon-name-part-type="genus" reg="Epeolus">E.</tp:taxon-name-part> <tp:taxon-name-part taxon-name-part-type="species" reg="novomexicanus">novomexicanus</tp:taxon-name-part></tp:taxon-name></italic>, and <italic><tp:taxon-name><tp:taxon-name-part taxon-name-part-type="genus" reg="Epeolus">E.</tp:taxon-name-part> <tp:taxon-name-part taxon-name-part-type="species" reg="pusillus">pusillus</tp:taxon-name-part></tp:taxon-name></italic> are subtle. Its status as a separate species is supported by a separate <abbrev xmlns:xlink="http://www.w3.org/1999/xlink" xlink:title="barcode index numbers" id="ABBRID0EUMBK" xlink:type="simple">BIN</abbrev> and large barcode sequence divergence (&gt;7.3%) from its nearest neighbor, <italic><tp:taxon-name><tp:taxon-name-part taxon-name-part-type="genus" reg="Epeolus">E.</tp:taxon-name-part> <tp:taxon-name-part taxon-name-part-type="species" reg="pusillus">pusillus</tp:taxon-name-part></tp:taxon-name></italic>. In the United States, <italic><tp:taxon-name><tp:taxon-name-part taxon-name-part-type="genus" reg="Epeolus">Epeolus</tp:taxon-name-part> <tp:taxon-name-part taxon-name-part-type="species" reg="basili">basili</tp:taxon-name-part></tp:taxon-name></italic> appears to be restricted to parts of the American Southwest, east of California.</p></tp:treatment-sec><tp:treatment-sec sec-type="material" id="SECID0EONBK"><title>Material studied.</title><p>
            <bold>Type material.</bold> Primary: USA: <bold>Arizona</bold>: 4 mi E Willcox (Cochise County), 29.viii.2013, J.S. Ascher (holotype ♀ [CCDB-22791 A05], <named-content xmlns:xlink="http://www.w3.org/1999/xlink" content-type="dwc:institutional_code" xlink:type="simple">AMNH</named-content>).</p><p>Secondary: Mexico: <bold>Chihuahua</bold>: 9 mi S Hidalgo del Parral, 31.vii.1967, R.C. Gardner, C.R. Kovacic, and K. Lorenzen (paratype ♂, <named-content xmlns:xlink="http://www.w3.org/1999/xlink" content-type="dwc:institutional_code" xlink:type="simple">UCBME</named-content>); <bold>Durango</bold>: Nombre de Dios, 01.viii.1951, P.D. Hurd (paratypes 1♀, 1♂, <named-content xmlns:xlink="http://www.w3.org/1999/xlink" content-type="dwc:institutional_code" xlink:type="simple">EMEC</named-content>); Otinapa, 11.viii.1947, D. Rockefeller Exp. Michener (paratype ♀, <named-content xmlns:xlink="http://www.w3.org/1999/xlink" content-type="dwc:institutional_code" xlink:type="simple">AMNH</named-content>); Tepehuanes, 1933, Wickham (paratype ♀, <named-content xmlns:xlink="http://www.w3.org/1999/xlink" content-type="dwc:institutional_code" xlink:type="simple">USNM</named-content>).</p><p>USA: <bold>Arizona</bold>: 11 mi S San Simon, 02.ix.2013, G. Rowe (paratype ♀, <named-content xmlns:xlink="http://www.w3.org/1999/xlink" content-type="dwc:institutional_code" xlink:type="simple">PCYU</named-content>); 1–3 mi SE Willcox (Cochise County), 25.viii.1994, J.G. Rozen and J.S. Ascher (paratype ♂, <named-content xmlns:xlink="http://www.w3.org/1999/xlink" content-type="dwc:institutional_code" xlink:type="simple">AMNH</named-content>); 2 mi SE Willcox (Cochise County), 05.ix.1986, J.G. and B.L. Rozen (paratype ♀, <named-content xmlns:xlink="http://www.w3.org/1999/xlink" content-type="dwc:institutional_code" xlink:type="simple">AMNH</named-content>); 4 mi E Willcox (Cochise County), 02.ix.2013, C. Lin (paratype ♂, <!--PageBreak--><named-content xmlns:xlink="http://www.w3.org/1999/xlink" content-type="dwc:institutional_code" xlink:type="simple">AMNH</named-content>), 02.ix.2013, Z. Soh (paratypes 2♂, <named-content xmlns:xlink="http://www.w3.org/1999/xlink" content-type="dwc:institutional_code" xlink:type="simple">AMNH</named-content>), 03.ix.2015, R. González Vaquero (paratype ♂, <named-content xmlns:xlink="http://www.w3.org/1999/xlink" content-type="dwc:institutional_code" xlink:type="simple">PCYU</named-content>), 06.ix.2012, J.G Rozen (paratypes 2♀, <named-content xmlns:xlink="http://www.w3.org/1999/xlink" content-type="dwc:institutional_code" xlink:type="simple">AMNH</named-content>), 09.ix.1991, J.G. and B.L. Rozen (paratype ♀, <named-content xmlns:xlink="http://www.w3.org/1999/xlink" content-type="dwc:institutional_code" xlink:type="simple">AMNH</named-content>), 11.ix.1991, J.G. and B.L. Rozen (paratypes 1♀, 2♂, <named-content xmlns:xlink="http://www.w3.org/1999/xlink" content-type="dwc:institutional_code" xlink:type="simple">AMNH</named-content>), 16.ix.2012, E.S. Wyman (paratypes 2♂, <named-content xmlns:xlink="http://www.w3.org/1999/xlink" content-type="dwc:institutional_code" xlink:type="simple">AMNH</named-content>), 16.ix.2012, J.G. and M.A. Rozen (paratype ♀, <named-content xmlns:xlink="http://www.w3.org/1999/xlink" content-type="dwc:institutional_code" xlink:type="simple">AMNH</named-content>), 26.viii.1994, J.G. Rozen and J.S. Ascher (paratypes 3♂, <named-content xmlns:xlink="http://www.w3.org/1999/xlink" content-type="dwc:institutional_code" xlink:type="simple">AMNH</named-content>), 27.viii.2013, E.S. Wyman (allotype ♂ [CCDB-22791 A11], <named-content xmlns:xlink="http://www.w3.org/1999/xlink" content-type="dwc:institutional_code" xlink:type="simple">AMNH</named-content>), 27.viii.2013, E.S. Wyman (paratypes 8♂, <named-content xmlns:xlink="http://www.w3.org/1999/xlink" content-type="dwc:institutional_code" xlink:type="simple">AMNH</named-content>), 27.viii.2013, W.J. Cromartie (paratype ♂, <named-content xmlns:xlink="http://www.w3.org/1999/xlink" content-type="dwc:institutional_code" xlink:type="simple">AMNH</named-content>), 27.viii.2013, G. Rowe (paratypes 7♂ (1 barcoded [CCDB-24580 G03]), <named-content xmlns:xlink="http://www.w3.org/1999/xlink" content-type="dwc:institutional_code" xlink:type="simple">PCYU</named-content>), 28.viii.1985, J.G. and B.L. Rozen (paratypes 8♂, <named-content xmlns:xlink="http://www.w3.org/1999/xlink" content-type="dwc:institutional_code" xlink:type="simple">AMNH</named-content>), 29.viii.2013, J.S. Ascher (paratypes 3♂, <named-content xmlns:xlink="http://www.w3.org/1999/xlink" content-type="dwc:institutional_code" xlink:type="simple">AMNH</named-content>), 30.viii.1993, J.G. Rozen (paratypes 1♀, 9♂, <named-content xmlns:xlink="http://www.w3.org/1999/xlink" content-type="dwc:institutional_code" xlink:type="simple">AMNH</named-content>); E Moore Ranch Rd (<named-content xmlns:xlink="http://www.w3.org/1999/xlink" content-type="dwc:verbatimCoordinates" xlink:type="simple"><named-content content-type="geo-json" specific-use="{&#34;type&#34;:&#34;Point&#34;,&#34;coordinates&#34;:[-109.772200,32.239100]}" id="NCID0E5RBK" xlink:type="simple">32.2391°N; 109.7722°W</named-content></named-content>) (Willcox), 29.viii.2017, R. Oram (paratype ♀, <named-content xmlns:xlink="http://www.w3.org/1999/xlink" content-type="dwc:institutional_code" xlink:type="simple">RSKM</named-content>); Phoenix (Maricopa County), 13.x.1997, K.C. Rozen (paratypes 3♂, <named-content xmlns:xlink="http://www.w3.org/1999/xlink" content-type="dwc:institutional_code" xlink:type="simple">AMNH</named-content>); San Simon (Cochise County), 01.ix.1976, R.M. Bohart (paratype ♂, <named-content xmlns:xlink="http://www.w3.org/1999/xlink" content-type="dwc:institutional_code" xlink:type="simple">UCBME</named-content>); SE Willcox (Cochise County), 30.ix.2016, L. Packer (paratype ♀, <named-content xmlns:xlink="http://www.w3.org/1999/xlink" content-type="dwc:institutional_code" xlink:type="simple">PCYU</named-content>); Willcox (Cochise County), 02.ix.2003, J.G. Rozen, J.S. Ascher, R.L. Staff, and R.E. Edwards (paratypes 2♂, <named-content xmlns:xlink="http://www.w3.org/1999/xlink" content-type="dwc:institutional_code" xlink:type="simple">AMNH</named-content>), 22.ix.1984, J.G. Rozen (paratype ♀, <named-content xmlns:xlink="http://www.w3.org/1999/xlink" content-type="dwc:institutional_code" xlink:type="simple">AMNH</named-content>), 26.ix.1980, J.G. Rozen (paratypes 6♀, <named-content xmlns:xlink="http://www.w3.org/1999/xlink" content-type="dwc:institutional_code" xlink:type="simple">AMNH</named-content>), 28.viii.1958, P.D. Hurd (paratype ♂, <named-content xmlns:xlink="http://www.w3.org/1999/xlink" content-type="dwc:institutional_code" xlink:type="simple">UCBME</named-content>), 28–29.viii.1988, K.V. Krombein and B. Norden (paratype ♂, <named-content xmlns:xlink="http://www.w3.org/1999/xlink" content-type="dwc:institutional_code" xlink:type="simple">USNM</named-content>); <bold>New Mexico</bold>: 5 mi E Laguna (Valencia County), 07.viii.1966, C.R. Kovacic (paratype ♀, <named-content xmlns:xlink="http://www.w3.org/1999/xlink" content-type="dwc:institutional_code" xlink:type="simple">UCBME</named-content>); 20 mi N Animas (Hidalgo County), 05.ix.1981, R.M. Bohart (paratype ♀, <named-content xmlns:xlink="http://www.w3.org/1999/xlink" content-type="dwc:institutional_code" xlink:type="simple">UCBME</named-content>); Mesilla Park, 17.ix.????, T.D. Cockerell (paratype ♀, <named-content xmlns:xlink="http://www.w3.org/1999/xlink" content-type="dwc:institutional_code" xlink:type="simple">USNM</named-content>).</p></tp:treatment-sec><tp:treatment-sec sec-type="material" id="SECID0EBUBK"><title>DNA barcoded material with <abbrev xmlns:xlink="http://www.w3.org/1999/xlink" xlink:title="barcode index numbers" id="ABBRID0EGUBK" xlink:type="simple">BIN</abbrev>-compliant sequences.</title><p>Available. <ext-link xmlns:xlink="http://www.w3.org/1999/xlink" ext-link-type="uri" xlink:href="http://www.boldsystems.org/index.php/Public_BarcodeCluster?clusteruri=BOLD:ACR5356" xlink:type="simple">BOLD:ACR5356</ext-link>. See Type material for specimens examined and sequenced (indicated by unique CCDB-plate and well number).</p></tp:treatment-sec><tp:treatment-sec><!--Section generated to contain objects referenced in tp:taxon-treatment.--><fig id="F97" position="float" orientation="portrait"><label>Figure 97.</label><caption><p>Pseudopygidial area (in dorsal view) of female <bold>A</bold> <italic><tp:taxon-name><tp:taxon-name-part taxon-name-part-type="genus" reg="Epeolus">E.</tp:taxon-name-part> <tp:taxon-name-part taxon-name-part-type="species" reg="packeri">packeri</tp:taxon-name-part></tp:taxon-name></italic> paratype (lunate and wider than long) <bold>B</bold> <italic><tp:taxon-name><tp:taxon-name-part taxon-name-part-type="genus" reg="Epeolus">E.</tp:taxon-name-part> <tp:taxon-name-part taxon-name-part-type="species" reg="floridensis">floridensis</tp:taxon-name-part></tp:taxon-name></italic> (lunate and nearly as long as wide) <bold>C</bold> <italic><tp:taxon-name><tp:taxon-name-part taxon-name-part-type="genus" reg="Epeolus">E.</tp:taxon-name-part> <tp:taxon-name-part taxon-name-part-type="species" reg="scutellaris">scutellaris</tp:taxon-name-part></tp:taxon-name></italic> (lunate and wider than long) <bold>D</bold> <italic><tp:taxon-name><tp:taxon-name-part taxon-name-part-type="genus" reg="Epeolus">E.</tp:taxon-name-part> <tp:taxon-name-part taxon-name-part-type="species" reg="basili">basili</tp:taxon-name-part></tp:taxon-name></italic> paratype (lunate and wider than long) <bold>E</bold> <italic><tp:taxon-name><tp:taxon-name-part taxon-name-part-type="genus" reg="Epeolus">E.</tp:taxon-name-part> <tp:taxon-name-part taxon-name-part-type="species" reg="novomexicanus">novomexicanus</tp:taxon-name-part></tp:taxon-name></italic> (lunate and somewhat wider than long) <bold>F</bold> <italic><tp:taxon-name><tp:taxon-name-part taxon-name-part-type="genus" reg="Epeolus">E.</tp:taxon-name-part> <tp:taxon-name-part taxon-name-part-type="species" reg="gibbsi">gibbsi</tp:taxon-name-part></tp:taxon-name></italic> paratype (campanulate and nearly as long as wide) <bold>G</bold> <italic><tp:taxon-name><tp:taxon-name-part taxon-name-part-type="genus" reg="Epeolus">E.</tp:taxon-name-part> <tp:taxon-name-part taxon-name-part-type="species" reg="ilicis">ilicis</tp:taxon-name-part></tp:taxon-name></italic> (campanulate and nearly as long as wide) <bold>H</bold> <italic><tp:taxon-name><tp:taxon-name-part taxon-name-part-type="genus" reg="Epeolus">E.</tp:taxon-name-part> <tp:taxon-name-part taxon-name-part-type="species" reg="zonatus">zonatus</tp:taxon-name-part></tp:taxon-name></italic> (campanulate and nearly as long as wide), and <bold>I</bold> <italic><tp:taxon-name><tp:taxon-name-part taxon-name-part-type="genus" reg="Epeolus">E.</tp:taxon-name-part> <tp:taxon-name-part taxon-name-part-type="species" reg="australis">australis</tp:taxon-name-part></tp:taxon-name></italic> (lunate and wider than long). Scale bars 1 mm. The pseudopygidial area is the apical portion of T5 that changes slope from the rest of the tergum and is covered in short, silvery hairs uniform in length (posteromesad the light blue lines).</p></caption><graphic xmlns:xlink="http://www.w3.org/1999/xlink" xlink:href="zookeys-755-001-g097.jpg" position="float" orientation="portrait" xlink:type="simple" id="oo_200865.jpg"/></fig><fig id="F98" position="float" orientation="portrait"><label>Figure 98.</label><caption><p>Female <bold>A</bold> <italic><tp:taxon-name><tp:taxon-name-part taxon-name-part-type="genus" reg="Epeolus">E.</tp:taxon-name-part> <tp:taxon-name-part taxon-name-part-type="species" reg="pusillus">pusillus</tp:taxon-name-part></tp:taxon-name></italic>, ventral habitus, showing color contrast between the dark brown antennae and metasomal sterna and the reddish-orange legs, and <bold>B</bold> <italic><tp:taxon-name><tp:taxon-name-part taxon-name-part-type="genus" reg="Epeolus">E.</tp:taxon-name-part> <tp:taxon-name-part taxon-name-part-type="species" reg="basili">basili</tp:taxon-name-part></tp:taxon-name></italic> paratype, ventral habitus, showing antennae, legs, and metasomal sterna with similar reddish-orange coloration.</p></caption><graphic xmlns:xlink="http://www.w3.org/1999/xlink" xlink:href="zookeys-755-001-g098.jpg" position="float" orientation="portrait" xlink:type="simple" id="oo_200866.jpg"/></fig></tp:treatment-sec></tp:taxon-treatment>
