# Supplementary material for: A revision of the cleptoparasitic bee genus Epeolus Latreille for Nearctic species, north of Mexico (Hymenoptera, Apidae)
Source: Zookeys. 2018 May 8;(755):1–185. doi: 10.3897/zookeys.755.23939 (PMC5953965; doi:10.3897/zookeys.755.23939)
Supplement: XML Treatment for Epeolus bifasciatus [file zookeys.755.23939-treatment13.xml]

<!DOCTYPE tp:taxon-treatment
  PUBLIC "-//TaxonX//DTD Taxonomic Treatment Publishing DTD v0 20100105//EN" "tax-treatment-NSO.dtd">
<tp:taxon-treatment xmlns:tp="http://www.plazi.org/taxpub"><tp:treatment-meta><kwd-group><label>Taxon classification</label><kwd><named-content xmlns:xlink="http://www.w3.org/1999/xlink" content-type="kingdom">Animalia</named-content></kwd><kwd><named-content xmlns:xlink="http://www.w3.org/1999/xlink" content-type="order">Hymenoptera</named-content></kwd><kwd><named-content xmlns:xlink="http://www.w3.org/1999/xlink" content-type="family">Apidae</named-content></kwd></kwd-group><mixed-citation publication-type="journal"><person-group><name><surname>Onuferko</surname><given-names>Thomas M.</given-names></name></person-group><article-title>A revision of the cleptoparasitic bee genus <italic><tp:taxon-name><tp:taxon-name-part taxon-name-part-type="genus" reg="Epeolus">Epeolus</tp:taxon-name-part></tp:taxon-name></italic> Latreille for Nearctic species, north of Mexico (<tp:taxon-name><tp:taxon-name-part taxon-name-part-type="order">Hymenoptera</tp:taxon-name-part></tp:taxon-name>, <tp:taxon-name><tp:taxon-name-part taxon-name-part-type="family">Apidae</tp:taxon-name-part></tp:taxon-name>)</article-title><source>Zookeys</source><day>8</day><month>5</month><year>2018</year><volume>2018</volume><issue>755</issue><fpage>1</fpage><lpage>185</lpage><pub-id pub-id-type="doi">10.3897/zookeys.755.23939</pub-id></mixed-citation></tp:treatment-meta><tp:nomenclature><label>12.</label><tp:taxon-name>
            <tp:taxon-name-part taxon-name-part-type="genus" reg="Epeolus">Epeolus</tp:taxon-name-part>
            <tp:taxon-name-part taxon-name-part-type="species" reg="bifasciatus">bifasciatus</tp:taxon-name-part>
          </tp:taxon-name><tp:taxon-authority>Cresson, 1864</tp:taxon-authority><xref ref-type="fig" rid="F26">Figs 26</xref><xref ref-type="fig" rid="F27">, 27</xref><xref ref-type="fig" rid="F91">, 91A</xref><tp:nomenclature-citation-list><tp:nomenclature-citation><tp:taxon-name>
                <tp:taxon-name-part taxon-name-part-type="genus" reg="Epeolus">Epeolus</tp:taxon-name-part> <tp:taxon-name-part taxon-name-part-type="species" reg="bifasciatus">bifasciatus</tp:taxon-name-part></tp:taxon-name><comment>Cresson, 1864a. Proc. Entomol. Soc. Phil. 3: 38 (♂); Cresson, 1916. Mem. Am. Entomol. Soc. 1: 113 (♂) [lectotype designation].</comment></tp:nomenclature-citation></tp:nomenclature-citation-list></tp:nomenclature><tp:treatment-sec sec-type="diagnosis" id="SECID0EJWBK"><title>Diagnosis.</title><p>Unique to <italic><tp:taxon-name><tp:taxon-name-part taxon-name-part-type="genus" reg="Epeolus">E.</tp:taxon-name-part> <tp:taxon-name-part taxon-name-part-type="species" reg="bifasciatus">bifasciatus</tp:taxon-name-part></tp:taxon-name></italic> among North American species of <italic><tp:taxon-name><tp:taxon-name-part taxon-name-part-type="genus" reg="Epeolus">Epeolus</tp:taxon-name-part></tp:taxon-name></italic> are each of the following morphological features: the frontal area bears a pair of granulose protrusions, each located near the upper mesal margin of the compound eye; the pronotal collar is elongate, dilated laterally to about 2 × the medial length in dorsal view; and the dorsum of the metasoma has at most two bright orange-yellow fasciae (usually a basal fascia on T1 and always an apical fascia on T2). Similar species occur in Mexico and Central America, but their occurrence in Canada and the United States has not been confirmed.</p><fig id="F26" position="float" orientation="portrait"><label>Figure 26.</label><caption><p>
                <italic><tp:taxon-name><tp:taxon-name-part taxon-name-part-type="genus" reg="Epeolus">Epeolus</tp:taxon-name-part> <tp:taxon-name-part taxon-name-part-type="species" reg="bifasciatus">bifasciatus</tp:taxon-name-part></tp:taxon-name></italic> <bold>A</bold> female, lateral habitus (scale bar 3 mm) <bold>B</bold> female, dorsal habitus (scale bar 3 mm) <bold>C</bold> male, lateral habitus (scale bar 3 mm), and <bold>D</bold> female axillae and mesoscutellum, dorsal view (scale bar 0.5 mm; blue lines indicate the posterior extent of the axilla relative to the length of the mesoscutellum; red lines indicate the extent of the free portion of the axilla relative to its entire medial length).</p></caption><graphic xmlns:xlink="http://www.w3.org/1999/xlink" xlink:href="zookeys-755-001-g026.jpg" position="float" orientation="portrait" xlink:type="simple" id="oo_200780.jpg"/></fig></tp:treatment-sec><tp:treatment-sec sec-type="redescription" id="SECID0EBYBK"><title>Redescription.</title><p>This species was recently redescribed (<xref ref-type="bibr" rid="B52">Onuferko 2017</xref>).</p></tp:treatment-sec><tp:treatment-sec sec-type="distribution" id="SECID0ELYBK"><title>Distribution.</title><p>United States, east of the Continental Divide, into central Canada (Fig. <xref ref-type="fig" rid="F27">27</xref>).</p><fig id="F27" position="float" orientation="portrait"><label>Figure 27.</label><caption><p>Approximate geographic range of <italic><tp:taxon-name><tp:taxon-name-part taxon-name-part-type="genus" reg="Epeolus">E.</tp:taxon-name-part> <tp:taxon-name-part taxon-name-part-type="species" reg="bifasciatus">bifasciatus</tp:taxon-name-part></tp:taxon-name></italic> (orange) based on occurrence records known to the author (yellow circles).</p></caption><graphic xmlns:xlink="http://www.w3.org/1999/xlink" xlink:href="zookeys-755-001-g027.jpg" position="float" orientation="portrait" xlink:type="simple" id="oo_200781.jpg"/></fig></tp:treatment-sec><tp:treatment-sec sec-type="ecology" id="SECID0ENZBK"><title>Ecology.</title><p>See <xref ref-type="bibr" rid="B52">Onuferko (2017)</xref> for host and floral records. Floral associations are also indicated in Suppl. material <xref ref-type="supplementary-material" rid="S1">1</xref>, which includes newly discovered associations with <italic><tp:taxon-name><tp:taxon-name-part taxon-name-part-type="genus" reg="Coreopsis">Coreopsis</tp:taxon-name-part> <tp:taxon-name-part taxon-name-part-type="species" reg="tinctoria">tinctoria</tp:taxon-name-part></tp:taxon-name></italic> Nutt. (<tp:taxon-name><tp:taxon-name-part taxon-name-part-type="family">Compositae</tp:taxon-name-part></tp:taxon-name>) and <italic><tp:taxon-name><tp:taxon-name-part taxon-name-part-type="genus" reg="Verbena">Verbena</tp:taxon-name-part> <tp:taxon-name-part taxon-name-part-type="species" reg="hastata">hastata</tp:taxon-name-part></tp:taxon-name></italic> L. (<tp:taxon-name><tp:taxon-name-part taxon-name-part-type="family">Verbenaceae</tp:taxon-name-part></tp:taxon-name>) based on labels of examined voucher specimens.</p></tp:treatment-sec><tp:treatment-sec sec-type="discussion" id="SECID0E21BK"><title>Discussion.</title><p>
            <italic><tp:taxon-name><tp:taxon-name-part taxon-name-part-type="genus" reg="Epeolus">Epeolus</tp:taxon-name-part> <tp:taxon-name-part taxon-name-part-type="species" reg="bifasciatus">bifasciatus</tp:taxon-name-part></tp:taxon-name></italic> is the only species within the “Trophocleptria group” verified as occurring north of Mexico. Originally a genus, <tp:taxon-name><tp:taxon-name-part taxon-name-part-type="genus" reg="Trophocleptria">Trophocleptria</tp:taxon-name-part></tp:taxon-name> Holmberg was later considered a subgenus of <tp:taxon-name><tp:taxon-name-part taxon-name-part-type="genus" reg="Epeolus">Epeolus</tp:taxon-name-part></tp:taxon-name> (<xref ref-type="bibr" rid="B49">Michener 2000</xref>). Although its constituent species seem to form a natural group, a phylogenetic study by <xref ref-type="bibr" rid="B59">Rightmyer (2004)</xref> found that maintaining the subgeneric designation rendered <tp:taxon-name><tp:taxon-name-part taxon-name-part-type="genus" reg="Epeolus">Epeolus</tp:taxon-name-part> (<tp:taxon-name-part taxon-name-part-type="subgenus" reg="Epeolus">Epeolus</tp:taxon-name-part>)</tp:taxon-name> paraphyletic, so <xref ref-type="bibr" rid="B50">Michener (2007)</xref> treated <italic><tp:taxon-name><tp:taxon-name-part taxon-name-part-type="genus" reg="Trophocleptria">Trophocleptria</tp:taxon-name-part></tp:taxon-name></italic> as a distinct species group within <italic><tp:taxon-name><tp:taxon-name-part taxon-name-part-type="genus" reg="Epeolus">Epeolus</tp:taxon-name-part></tp:taxon-name></italic>.</p><p>
            <italic><tp:taxon-name><tp:taxon-name-part taxon-name-part-type="genus" reg="Epeolus">Epeolus</tp:taxon-name-part> <tp:taxon-name-part taxon-name-part-type="species" reg="fumipennis">fumipennis</tp:taxon-name-part></tp:taxon-name></italic> Say has been listed as occurring in Kansas (<xref ref-type="bibr" rid="B72">Snow 1879</xref>, in which E.T. Cresson was acknowledged for aiding in identification), but was probably confused with <italic><tp:taxon-name><tp:taxon-name-part taxon-name-part-type="genus" reg="Epeolus">E.</tp:taxon-name-part> <tp:taxon-name-part taxon-name-part-type="species" reg="bifasciatus">bifasciatus</tp:taxon-name-part></tp:taxon-name></italic>, a species that is common in that state (<xref ref-type="bibr" rid="B2">Ascher and Pickering 2017</xref>). <xref ref-type="bibr" rid="B7">Brumley (1965)</xref> examined specimens at the <abbrev xmlns:xlink="http://www.w3.org/1999/xlink" content-type="institution" xlink:title="Academy of Natural Sciences of Drexel University, Philadelphia, PA" id="ABBRID0EB5BK" xlink:type="simple">ANSP</abbrev> and <named-content xmlns:xlink="http://www.w3.org/1999/xlink" content-type="dwc:institutional_code" xlink:type="simple">KUNHM</named-content> from the Midwestern and Southeastern United States labelled as <italic><tp:taxon-name><tp:taxon-name-part taxon-name-part-type="genus" reg="Epeolus">E.</tp:taxon-name-part> <tp:taxon-name-part taxon-name-part-type="species" reg="fumipennis">fumipennis</tp:taxon-name-part></tp:taxon-name></italic> that according to him were clearly <italic><tp:taxon-name><tp:taxon-name-part taxon-name-part-type="genus" reg="Epeolus">E.</tp:taxon-name-part> <tp:taxon-name-part taxon-name-part-type="species" reg="bifasciatus">bifasciatus</tp:taxon-name-part></tp:taxon-name></italic>. The primary type of <italic><tp:taxon-name><tp:taxon-name-part taxon-name-part-type="genus" reg="Epeolus">E.</tp:taxon-name-part> <tp:taxon-name-part taxon-name-part-type="species" reg="fumipennis">fumipennis</tp:taxon-name-part></tp:taxon-name></italic> was probably destroyed along with much of Thomas Say’s insect collection (<xref ref-type="bibr" rid="B44">LeConte 1859</xref>:v–vi, xix [footnote]), but the medially-narrowed ferruginous pronotal collar and yellow fasciae on T1 and T2 (contrasting with the whitish fasciae on the remaining terga), as well as its occurrence in Mexico, strongly suggest that this species is in the “Trophocleptria group”. However, in <italic><tp:taxon-name><tp:taxon-name-part taxon-name-part-type="genus" reg="Epeolus">E.</tp:taxon-name-part> <tp:taxon-name-part taxon-name-part-type="species" reg="fumipennis">fumipennis</tp:taxon-name-part></tp:taxon-name></italic> the mesoscutum has distinct paramedian bands, which are absent in <italic><tp:taxon-name><tp:taxon-name-part taxon-name-part-type="genus" reg="Epeolus">E.</tp:taxon-name-part> <tp:taxon-name-part taxon-name-part-type="species" reg="bifasciatus">bifasciatus</tp:taxon-name-part></tp:taxon-name></italic>, and no specimens from Canada or the United States fitting such a description were seen.</p></tp:treatment-sec><tp:treatment-sec sec-type="material" id="SECID0EMACK"><title>Material studied.</title><p>
            <bold>Type material.</bold> Primary: USA: <bold>Illinois</bold>: (lectotype ♂ [<abbrev xmlns:xlink="http://www.w3.org/1999/xlink" content-type="institution" xlink:title="Academy of Natural Sciences of Drexel University, Philadelphia, PA" id="ABBRID0EWACK" xlink:type="simple">ANSP</abbrev>, catalog number: 2658]).</p></tp:treatment-sec><tp:treatment-sec sec-type="material" id="SECID0E2ACK"><title>DNA barcoded material with <abbrev xmlns:xlink="http://www.w3.org/1999/xlink" xlink:title="barcode index numbers" id="ABBRID0EABCK" xlink:type="simple">BIN</abbrev>-compliant sequences.</title><p>Available. <ext-link xmlns:xlink="http://www.w3.org/1999/xlink" ext-link-type="uri" xlink:href="http://www.boldsystems.org/index.php/Public_BarcodeCluster?clusteruri=BOLD:ADD5310" xlink:type="simple">BOLD:ADD5310</ext-link>. Specimens examined and sequenced.-Canada: <bold>Ontario</bold>: 1♀, 1♂ (<named-content xmlns:xlink="http://www.w3.org/1999/xlink" content-type="dwc:institutional_code" xlink:type="simple">PCYU</named-content>).</p><p>USA: <bold>Florida</bold>: 1♂ (<named-content xmlns:xlink="http://www.w3.org/1999/xlink" content-type="dwc:institutional_code" xlink:type="simple">FSCA</named-content>).</p></tp:treatment-sec><tp:treatment-sec sec-type="material" id="SECID0EWBCK"><title>Non-barcoded material examined.</title><p>Canada: <bold>Ontario</bold>: 5♀, 6♂ (<named-content xmlns:xlink="http://www.w3.org/1999/xlink" content-type="dwc:institutional_code" xlink:type="simple">CNC</named-content>, <named-content xmlns:xlink="http://www.w3.org/1999/xlink" content-type="dwc:institutional_code" xlink:type="simple">DEBU</named-content>, <named-content xmlns:xlink="http://www.w3.org/1999/xlink" content-type="dwc:institutional_code" xlink:type="simple">PCYU</named-content>, <named-content xmlns:xlink="http://www.w3.org/1999/xlink" content-type="dwc:institutional_code" xlink:type="simple">ROM</named-content>); 2 km N Shiloh (<named-content xmlns:xlink="http://www.w3.org/1999/xlink" content-type="dwc:verbatimCoordinates" xlink:type="simple"><named-content content-type="geo-json" specific-use="{&#34;type&#34;:&#34;Point&#34;,&#34;coordinates&#34;:[-80.267500,43.740000]}" id="NCID0EVCCK" xlink:type="simple">43.7400°N; 80.2675°W</named-content></named-content>) (Wellington County), 08.viii.2004, M. Buck (4♀, <named-content xmlns:xlink="http://www.w3.org/1999/xlink" content-type="dwc:institutional_code" xlink:type="simple">DEBU</named-content>); 6 km NW Saint Williams (<named-content xmlns:xlink="http://www.w3.org/1999/xlink" content-type="dwc:verbatimCoordinates" xlink:type="simple"><named-content content-type="geo-json" specific-use="{&#34;type&#34;:&#34;Point&#34;,&#34;coordinates&#34;:[-80.460600,42.705000]}" id="NCID0ECDCK" xlink:type="simple">42.7050°N; 80.4606°W</named-content></named-content>) (Hard.Norfolk Reg., Manestar Tract), 14.vii.2006, S.M. Paiero (5♀, 1♂, <named-content xmlns:xlink="http://www.w3.org/1999/xlink" content-type="dwc:institutional_code" xlink:type="simple">DEBU</named-content>); Rondeau Park (South Point Trail, Kent County), 29.vi.2002, M. Buck (4♀, 1♂, <named-content xmlns:xlink="http://www.w3.org/1999/xlink" content-type="dwc:institutional_code" xlink:type="simple">DEBU</named-content>); Toronto, 04.viii.2005, A. Cosens (1♂, <named-content xmlns:xlink="http://www.w3.org/1999/xlink" content-type="dwc:institutional_code" xlink:type="simple">PCYU</named-content>).</p><p>USA: <bold>Colorado</bold>: Hasty (Bent County), 03.vii.1975, H.E. Evans (1♂, <named-content xmlns:xlink="http://www.w3.org/1999/xlink" content-type="dwc:institutional_code" xlink:type="simple">CUM</named-content>); Longmont (<named-content xmlns:xlink="http://www.w3.org/1999/xlink" content-type="dwc:verbatimCoordinates" xlink:type="simple"><named-content content-type="geo-json" specific-use="{&#34;type&#34;:&#34;Point&#34;,&#34;coordinates&#34;:[-105.144100,40.162700]}" id="NCID0ECECK" xlink:type="simple">40.1627°N; 105.1441°W</named-content></named-content>) (Boulder County), 17.viii.2012, V. Scott (1♂, <named-content xmlns:xlink="http://www.w3.org/1999/xlink" content-type="dwc:institutional_code" xlink:type="simple">CUM</named-content>); <bold>Florida</bold>: 2♂ (<named-content xmlns:xlink="http://www.w3.org/1999/xlink" content-type="dwc:institutional_code" xlink:type="simple">AMNH</named-content>, <named-content xmlns:xlink="http://www.w3.org/1999/xlink" content-type="dwc:institutional_code" xlink:type="simple">PCYU</named-content>); Caverns State Park (Jackson County), 16.vi.1999, C. Porter and L. Stange (1♀, <named-content xmlns:xlink="http://www.w3.org/1999/xlink" content-type="dwc:institutional_code" xlink:type="simple">FSCA</named-content>); Lake City (Columbia County), 23.vi.2011, S. Lenberger (1♂, <named-content xmlns:xlink="http://www.w3.org/1999/xlink" content-type="dwc:institutional_code" xlink:type="simple">FSCA</named-content>); Lovers Key State Rec Area (Lee County), 12.v.2008, C. Porter and L. Stange (1♀, <named-content xmlns:xlink="http://www.w3.org/1999/xlink" content-type="dwc:institutional_code" xlink:type="simple">FSCA</named-content>); San Felasco Hammock Preserve State Park (Alachua County), 09–12.v.1979, G.B. Fairchild (1♀, <named-content xmlns:xlink="http://www.w3.org/1999/xlink" content-type="dwc:institutional_code" xlink:type="simple">FSCA</named-content>); St Augustine Beach (St. Johns County), 24.v.1992, F.J. Santana (1♂, <named-content xmlns:xlink="http://www.w3.org/1999/xlink" content-type="dwc:institutional_code" xlink:type="simple">FSCA</named-content>); <bold>Georgia</bold>: Athens (Whitehall Preserve, Clarke County), 14–19.v.1979, R.H. Turnbow, Jr. (1♂, <named-content xmlns:xlink="http://www.w3.org/1999/xlink" content-type="dwc:institutional_code" xlink:type="simple">FSCA</named-content>); <bold>Illinois</bold>: 2♀ (<named-content xmlns:xlink="http://www.w3.org/1999/xlink" content-type="dwc:institutional_code" xlink:type="simple">AMNH</named-content>); <!--PageBreak--><bold>Iowa</bold>: Ames, 18.viii.1934, H.A. Scullen (1♀, <named-content xmlns:xlink="http://www.w3.org/1999/xlink" content-type="dwc:institutional_code" xlink:type="simple">CUM</named-content>); <bold>Kansas</bold>: Baldwin, vii.????, J.C. Bridwell (1♀, <named-content xmlns:xlink="http://www.w3.org/1999/xlink" content-type="dwc:institutional_code" xlink:type="simple">CUM</named-content>); <bold>Maryland</bold>: 2♀ (<named-content xmlns:xlink="http://www.w3.org/1999/xlink" content-type="dwc:institutional_code" xlink:type="simple">AMNH</named-content>, <named-content xmlns:xlink="http://www.w3.org/1999/xlink" content-type="dwc:institutional_code" xlink:type="simple">BIML</named-content>); <bold>Michigan</bold>: 5 km N West Olive (<named-content xmlns:xlink="http://www.w3.org/1999/xlink" content-type="dwc:verbatimCoordinates" xlink:type="simple"><named-content content-type="geo-json" specific-use="{&#34;type&#34;:&#34;Point&#34;,&#34;coordinates&#34;:[-86.142300,42.988400]}" id="NCID0E6GCK" xlink:type="simple">42.9884°N; 86.1423°W</named-content></named-content>) (Ottawa County), 24.viii.2014, J. Gibbs (1♀, <named-content xmlns:xlink="http://www.w3.org/1999/xlink" content-type="dwc:institutional_code" xlink:type="simple">JBWM</named-content>); East Lansing (<named-content xmlns:xlink="http://www.w3.org/1999/xlink" content-type="dwc:verbatimCoordinates" xlink:type="simple"><named-content content-type="geo-json" specific-use="{&#34;type&#34;:&#34;Point&#34;,&#34;coordinates&#34;:[-84.486000,42.754000]}" id="NCID0EMHCK" xlink:type="simple">42.7540°N; 84.4860°W</named-content></named-content>) (Ingham County), 25.viii.2013, J. Gibbs (1♂, <named-content xmlns:xlink="http://www.w3.org/1999/xlink" content-type="dwc:institutional_code" xlink:type="simple">JBWM</named-content>); Near Saline, 26.vi.1954, U.N. Lanham (1♂, <named-content xmlns:xlink="http://www.w3.org/1999/xlink" content-type="dwc:institutional_code" xlink:type="simple">CUM</named-content>); <bold>Missouri</bold>: Rolla (Phelps County), 26.viii.1962, B. Vogel (2♀, <named-content xmlns:xlink="http://www.w3.org/1999/xlink" content-type="dwc:institutional_code" xlink:type="simple">CUM</named-content>); <bold>New York</bold>: 1♂ (<named-content xmlns:xlink="http://www.w3.org/1999/xlink" content-type="dwc:institutional_code" xlink:type="simple">BIML</named-content>); <bold>North Carolina</bold>: 1♂ (<named-content xmlns:xlink="http://www.w3.org/1999/xlink" content-type="dwc:institutional_code" xlink:type="simple">AMNH</named-content>); <bold>Ohio</bold>: West Jefferson, G. Salt (2♀, <named-content xmlns:xlink="http://www.w3.org/1999/xlink" content-type="dwc:institutional_code" xlink:type="simple">NHMUK</named-content>); <bold>Pennsylvania</bold>: 1♂ (<named-content xmlns:xlink="http://www.w3.org/1999/xlink" content-type="dwc:institutional_code" xlink:type="simple">BIML</named-content>); <bold>South Carolina</bold>: 1♂ (<named-content xmlns:xlink="http://www.w3.org/1999/xlink" content-type="dwc:institutional_code" xlink:type="simple">DEBU</named-content>); <bold>South Dakota</bold>: Oacoma (1 km W Chamberlain, Lyman County), 08.viii.2005, R.E. Wrigley (1♀, <named-content xmlns:xlink="http://www.w3.org/1999/xlink" content-type="dwc:institutional_code" xlink:type="simple">JBWM</named-content>); <bold>Texas</bold>: Bentsen-Rio Grande Valley State Park, 01–13.vi.1976, C.C. Porter (1♂, <named-content xmlns:xlink="http://www.w3.org/1999/xlink" content-type="dwc:institutional_code" xlink:type="simple">FSCA</named-content>); McAllen Botanical Gardens (McAllen), 03.vi.1976, C.C. Porter (1♂, <named-content xmlns:xlink="http://www.w3.org/1999/xlink" content-type="dwc:institutional_code" xlink:type="simple">FSCA</named-content>); <bold>Wisconsin</bold>: 1♀ (<named-content xmlns:xlink="http://www.w3.org/1999/xlink" content-type="dwc:institutional_code" xlink:type="simple">PCYU</named-content>).</p></tp:treatment-sec><tp:treatment-sec><!--Section generated to contain objects referenced in tp:taxon-treatment.--><fig id="F91" position="float" orientation="portrait"><label>Figure 91.</label><caption><p>Head of female <bold>A</bold> <italic><tp:taxon-name><tp:taxon-name-part taxon-name-part-type="genus" reg="Epeolus">E.</tp:taxon-name-part> <tp:taxon-name-part taxon-name-part-type="species" reg="bifasciatus">bifasciatus</tp:taxon-name-part></tp:taxon-name></italic> showing frontal area with pair of granulose protrusions <bold>B</bold> <italic><tp:taxon-name><tp:taxon-name-part taxon-name-part-type="genus" reg="Epeolus">E.</tp:taxon-name-part> <tp:taxon-name-part taxon-name-part-type="species" reg="lectus">lectus</tp:taxon-name-part></tp:taxon-name></italic> showing frontal area without protrusions <bold>C</bold> <italic><tp:taxon-name><tp:taxon-name-part taxon-name-part-type="genus" reg="Epeolus">E.</tp:taxon-name-part> <tp:taxon-name-part taxon-name-part-type="species" reg="chamaesarachae">chamaesarachae</tp:taxon-name-part></tp:taxon-name></italic> paratype showing vertexal area with four shiny, impunctate protrusions, and <bold>D</bold> <italic><tp:taxon-name><tp:taxon-name-part taxon-name-part-type="genus" reg="Epeolus">E.</tp:taxon-name-part> <tp:taxon-name-part taxon-name-part-type="species" reg="mesillae">mesillae</tp:taxon-name-part></tp:taxon-name></italic> showing vertexal area without protrusions. Scale bars 1 mm.</p></caption><graphic xmlns:xlink="http://www.w3.org/1999/xlink" xlink:href="zookeys-755-001-g091.jpg" position="float" orientation="portrait" xlink:type="simple" id="oo_200859.jpg"/></fig><supplementary-material xmlns:xlink="http://www.w3.org/1999/xlink" id="S1" position="float" orientation="portrait" xlink:type="simple"><label>Supplementary material 1</label><caption><p>Database of <italic><tp:taxon-name><tp:taxon-name-part taxon-name-part-type="genus" reg="Epeolus">Epeolus</tp:taxon-name-part></tp:taxon-name></italic> records</p></caption><p>Data type: occurrence</p><p>Explanation note: A comprehensive compilation of Nearctic <italic><tp:taxon-name><tp:taxon-name-part taxon-name-part-type="genus" reg="Epeolus">Epeolus</tp:taxon-name-part></tp:taxon-name></italic> records used to estimate species ranges, presented for each species as a map showing the known extent of occurrence. Most records are of personally examined specimens, though some are taken from literature or online sources. Specimens used in DNA barcoding include sample processing IDs, barcode index numbers are given for sequences that are <abbrev xlink:title="barcode index numbers" id="ABBRID0EA1GO" xlink:type="simple">BIN</abbrev>-compliant, and GenBank accession numbers are presented for sequenced specimens.</p><media xlink:href="zookeys-755-001-s001.xlsx" mimetype="application" mime-subtype="vnd.openxmlformats-officedocument.spreadsheetml.sheet" position="float" orientation="portrait" xlink:type="simple" id="oo_200872.xlsx"/><permissions><license license-type="creative-commons-attribution" xlink:href="http://creativecommons.org/licenses/by/4.0/" xlink:type="simple"><license-p>This is an open access article distributed under the terms of the Creative Commons Attribution License (CC BY 4.0), which permits unrestricted use, distribution, and reproduction in any medium, provided the original author and source are credited.</license-p></license></permissions><attrib specific-use="authors">Author: Thomas M. Onuferko</attrib></supplementary-material></tp:treatment-sec><ref-list><ref id="B52"><mixed-citation xmlns:xlink="http://www.w3.org/1999/xlink" xlink:type="simple">
          <person-group><name name-style="western"><surname>Onuferko</surname><given-names>TM</given-names></name></person-group> (<year>2017</year>) <article-title>Cleptoparasitic Bees of the Genus <italic><tp:taxon-name><tp:taxon-name-part taxon-name-part-type="genus">Epeolus</tp:taxon-name-part></tp:taxon-name></italic> Latreille (<tp:taxon-name><tp:taxon-name-part taxon-name-part-type="order">Hymenoptera</tp:taxon-name-part></tp:taxon-name>: <tp:taxon-name><tp:taxon-name-part taxon-name-part-type="family">Apidae</tp:taxon-name-part></tp:taxon-name>) in Canada. Canadian Journal of Arthropod Identification No.</article-title> <volume>30</volume>: <fpage>1</fpage>–<lpage>62</lpage>. <ext-link xlink:type="simple" ext-link-type="doi" xlink:href="10.3752/cjai.2017.30">https://doi.org/10.3752/cjai.2017.30</ext-link></mixed-citation></ref><ref id="B49"><mixed-citation xmlns:xlink="http://www.w3.org/1999/xlink" xlink:type="simple">
          <person-group><name name-style="western"><surname>Michener</surname><given-names>CD</given-names></name></person-group> (<year>2000</year>) The Bees of the World, First ed. The Johns Hopkins University Press, Baltimore, MD, xiv + [i] + 913 pp.</mixed-citation></ref><ref id="B59"><mixed-citation xmlns:xlink="http://www.w3.org/1999/xlink" xlink:type="simple">
          <person-group><name name-style="western"><surname>Rightmyer</surname><given-names>MG</given-names></name></person-group> (<year>2004</year>) <article-title>Phylogeny and classification of the parasitic bee tribe <tp:taxon-name><tp:taxon-name-part taxon-name-part-type="tribe">Epeolini</tp:taxon-name-part></tp:taxon-name> (<tp:taxon-name><tp:taxon-name-part taxon-name-part-type="order">Hymenoptera</tp:taxon-name-part></tp:taxon-name>: <tp:taxon-name><tp:taxon-name-part taxon-name-part-type="family">Apidae</tp:taxon-name-part></tp:taxon-name>, <tp:taxon-name><tp:taxon-name-part taxon-name-part-type="subfamily">Nomadinae</tp:taxon-name-part></tp:taxon-name>).</article-title> <source>Scientific Papers-Natural History Museum, University of Kansas</source> <volume>33</volume>: <fpage>1</fpage>–<lpage>51</lpage>.</mixed-citation></ref><ref id="B50"><mixed-citation xmlns:xlink="http://www.w3.org/1999/xlink" xlink:type="simple">
          <person-group><name name-style="western"><surname>Michener</surname><given-names>CD</given-names></name></person-group> (<year>2007</year>) The Bees of the World, Second ed. The Johns Hopkins University Press, Baltimore, MD, xvi + [i] + 953 pp.</mixed-citation></ref><ref id="B72"><mixed-citation xmlns:xlink="http://www.w3.org/1999/xlink" xlink:type="simple">
          <person-group><name name-style="western"><surname>Snow</surname><given-names>FH</given-names></name></person-group> (<year>1879</year>) Preliminary list of the <tp:taxon-name><tp:taxon-name-part taxon-name-part-type="order">Hymenoptera</tp:taxon-name-part></tp:taxon-name> of Kansas. Transactions of the Kansas Academy of Science (1872–1880) 7: 93–98. <ext-link xlink:type="simple" ext-link-type="doi" xlink:href="10.2307/3623590">https://doi.org/10.2307/3623590</ext-link></mixed-citation></ref><ref id="B2"><mixed-citation xmlns:xlink="http://www.w3.org/1999/xlink" xlink:type="simple">
          <person-group><name name-style="western"><surname>Ascher</surname><given-names>JS</given-names></name><name name-style="western"><surname>Pickering</surname><given-names>J</given-names></name></person-group> (<year>2017</year>) Discover Life’s bee species guide and world checklist. <ext-link xlink:type="simple" ext-link-type="uri" xlink:href="http://www.discoverlife.org/mp/20q?guide=Apoidea_species">http://www.discoverlife.org/mp/20q?guide=Apoidea_species</ext-link></mixed-citation></ref><ref id="B7"><mixed-citation xmlns:xlink="http://www.w3.org/1999/xlink" xlink:type="simple">
          <person-group><name name-style="western"><surname>Brumley</surname><given-names>RL</given-names></name></person-group> (<year>1965</year>) A Revision of the Bee Genus <italic><tp:taxon-name><tp:taxon-name-part taxon-name-part-type="genus">Epeolus</tp:taxon-name-part></tp:taxon-name></italic> Latreille of Western America North of Mexico. M.S. thesis. Utah State University, Logan, iii + 92 pp.</mixed-citation></ref><ref id="B44"><mixed-citation xmlns:xlink="http://www.w3.org/1999/xlink" xlink:type="simple">
          <person-group><name name-style="western"><surname>LeConte</surname><given-names>JL</given-names></name></person-group> (<role>Ed.</role>) (<year>1859</year>) The complete writings of Thomas Say on the entomology of North America, Volume I. Balliere Brothers, New York, xxiv + 412 pp, 54 plates.</mixed-citation></ref></ref-list></tp:taxon-treatment>
