# Supplementary material for: A revision of the cleptoparasitic bee genus Epeolus Latreille for Nearctic species, north of Mexico (Hymenoptera, Apidae)
Source: Zookeys. 2018 May 8;(755):1–185. doi: 10.3897/zookeys.755.23939 (PMC5953965; doi:10.3897/zookeys.755.23939)
Supplement: XML Treatment for Epeolus canadensis [file zookeys.755.23939-treatment15.xml]

<!DOCTYPE tp:taxon-treatment
  PUBLIC "-//TaxonX//DTD Taxonomic Treatment Publishing DTD v0 20100105//EN" "tax-treatment-NSO.dtd">
<tp:taxon-treatment xmlns:tp="http://www.plazi.org/taxpub"><tp:treatment-meta><kwd-group><label>Taxon classification</label><kwd><named-content xmlns:xlink="http://www.w3.org/1999/xlink" content-type="kingdom">Animalia</named-content></kwd><kwd><named-content xmlns:xlink="http://www.w3.org/1999/xlink" content-type="order">Hymenoptera</named-content></kwd><kwd><named-content xmlns:xlink="http://www.w3.org/1999/xlink" content-type="family">Apidae</named-content></kwd></kwd-group><mixed-citation publication-type="journal"><person-group><name><surname>Onuferko</surname><given-names>Thomas M.</given-names></name></person-group><article-title>A revision of the cleptoparasitic bee genus <italic><tp:taxon-name><tp:taxon-name-part taxon-name-part-type="genus" reg="Epeolus">Epeolus</tp:taxon-name-part></tp:taxon-name></italic> Latreille for Nearctic species, north of Mexico (<tp:taxon-name><tp:taxon-name-part taxon-name-part-type="order">Hymenoptera</tp:taxon-name-part></tp:taxon-name>, <tp:taxon-name><tp:taxon-name-part taxon-name-part-type="family">Apidae</tp:taxon-name-part></tp:taxon-name>)</article-title><source>Zookeys</source><day>8</day><month>5</month><year>2018</year><volume>2018</volume><issue>755</issue><fpage>1</fpage><lpage>185</lpage><pub-id pub-id-type="doi">10.3897/zookeys.755.23939</pub-id></mixed-citation></tp:treatment-meta><tp:nomenclature><label>14.</label><tp:taxon-name>
            <tp:taxon-name-part taxon-name-part-type="genus" reg="Epeolus">Epeolus</tp:taxon-name-part>
            <tp:taxon-name-part taxon-name-part-type="species" reg="canadensis">canadensis</tp:taxon-name-part>
          </tp:taxon-name><tp:taxon-authority>Mitchell, 1962</tp:taxon-authority><xref ref-type="fig" rid="F30">Figs 30</xref><xref ref-type="fig" rid="F31">, 31</xref><xref ref-type="fig" rid="F102">, 102B</xref><tp:nomenclature-citation-list><tp:nomenclature-citation><tp:taxon-name>
                <tp:taxon-name-part taxon-name-part-type="genus" reg="Epeolus">Epeolus</tp:taxon-name-part> <tp:taxon-name-part taxon-name-part-type="species" reg="canadensis">canadensis</tp:taxon-name-part></tp:taxon-name><comment>Mitchell, 1962. N. C. Agric. Exp. Stn. Tech. Bull. 152: 444 (♀).</comment></tp:nomenclature-citation></tp:nomenclature-citation-list></tp:nomenclature><tp:treatment-sec sec-type="diagnosis" id="SECID0E24CK"><title>Diagnosis.</title><p>The following morphological features in combination (excluding any that are specific to the opposite sex of the one being diagnosed) can be used to tell <italic><tp:taxon-name><tp:taxon-name-part taxon-name-part-type="genus" reg="Epeolus">E.</tp:taxon-name-part> <tp:taxon-name-part taxon-name-part-type="species" reg="canadensis">canadensis</tp:taxon-name-part></tp:taxon-name></italic> apart from all other North American <italic><tp:taxon-name><tp:taxon-name-part taxon-name-part-type="genus" reg="Epeolus">Epeolus</tp:taxon-name-part></tp:taxon-name></italic> except <italic><tp:taxon-name><tp:taxon-name-part taxon-name-part-type="genus" reg="Epeolus">E.</tp:taxon-name-part> <tp:taxon-name-part taxon-name-part-type="species" reg="compactus">compactus</tp:taxon-name-part></tp:taxon-name></italic> and <italic><tp:taxon-name><tp:taxon-name-part taxon-name-part-type="genus" reg="Epeolus">E.</tp:taxon-name-part> <tp:taxon-name-part taxon-name-part-type="species" reg="ferrarii">ferrarii</tp:taxon-name-part></tp:taxon-name></italic>: in females, F2 is at least 1.2 × as long as wide; the mesoscutum has a small anteromedial patch of pale tomentum; the axilla is small to intermediate in size, not extending much beyond the midlength of the mesoscutellum (extending to &lt;2/3 its length) but the free portion is more than 1/4 as long as the entire medial length of the axilla, and the axilla (except sometimes the tip) and mesoscutellum are black; the mesopleuron is closely (most i&lt;1d) and evenly punctate; and the T2 fascia lacks lobe-like anterolateral extensions of tomentum, although it may be broader laterally. <italic><tp:taxon-name><tp:taxon-name-part taxon-name-part-type="genus" reg="Epeolus">Epeolus</tp:taxon-name-part> <tp:taxon-name-part taxon-name-part-type="species" reg="canadensis">canadensis</tp:taxon-name-part></tp:taxon-name></italic> differs from <italic><tp:taxon-name><tp:taxon-name-part taxon-name-part-type="genus" reg="Epeolus">E.</tp:taxon-name-part> <tp:taxon-name-part taxon-name-part-type="species" reg="compactus">compactus</tp:taxon-name-part></tp:taxon-name></italic> and <italic><tp:taxon-name><tp:taxon-name-part taxon-name-part-type="genus" reg="Epeolus">E.</tp:taxon-name-part> <tp:taxon-name-part taxon-name-part-type="species" reg="ferrarii">ferrarii</tp:taxon-name-part></tp:taxon-name></italic> in the shape of the T1 discal patch, which in <italic><tp:taxon-name><tp:taxon-name-part taxon-name-part-type="genus" reg="Epeolus">E.</tp:taxon-name-part> <tp:taxon-name-part taxon-name-part-type="species" reg="canadensis">canadensis</tp:taxon-name-part></tp:taxon-name></italic> is distinctly triangular or semicircular (the basal fascia is conspicuously arched and fully continuous with the longitudinal band) and its medial longitudinal extent is more than 1/3 the lateral extent. In <italic><tp:taxon-name><tp:taxon-name-part taxon-name-part-type="genus" reg="Epeolus">E.</tp:taxon-name-part> <tp:taxon-name-part taxon-name-part-type="species" reg="compactus">compactus</tp:taxon-name-part></tp:taxon-name></italic> and <italic><tp:taxon-name><tp:taxon-name-part taxon-name-part-type="genus" reg="Epeolus">E.</tp:taxon-name-part> <tp:taxon-name-part taxon-name-part-type="species" reg="ferrarii">ferrarii</tp:taxon-name-part></tp:taxon-name></italic> the shape of the T1 discal patch is variable but typically quadrangular with the basal and apical fasciae subparallel and separated by a distinct longitudinal band. In <italic><tp:taxon-name><tp:taxon-name-part taxon-name-part-type="genus" reg="Epeolus">E.</tp:taxon-name-part> <tp:taxon-name-part taxon-name-part-type="species" reg="compactus">compactus</tp:taxon-name-part></tp:taxon-name></italic>, the medially-interrupted T1 basal and apical fasciae may be so broad laterally that they are joined, resulting in a diamond shape with concave sides. In <italic><tp:taxon-name><tp:taxon-name-part taxon-name-part-type="genus" reg="Epeolus">E.</tp:taxon-name-part> <tp:taxon-name-part taxon-name-part-type="species" reg="ferrarii">ferrarii</tp:taxon-name-part></tp:taxon-name></italic> the discal patch may be trapezoidal or almost semicircular, but if at all semicircular its medial longitudinal extent is at most 1/3 the lateral extent and the basal fascia and longitudinal band are at least joined at somewhat of an angle.</p><fig id="F30" position="float" orientation="portrait"><label>Figure 30.</label><caption><p>
                <italic><tp:taxon-name><tp:taxon-name-part taxon-name-part-type="genus" reg="Epeolus">Epeolus</tp:taxon-name-part> <tp:taxon-name-part taxon-name-part-type="species" reg="canadensis">canadensis</tp:taxon-name-part></tp:taxon-name></italic> <bold>A</bold> female, lateral habitus (scale bar 3 mm) <bold>B</bold> female holotype, dorsal habitus (scale bar 3 mm) <bold>C</bold> male, lateral habitus (scale bar 3 mm), and <bold>D</bold> female axillae and mesoscutellum, dorsal view (scale bar 0.5 mm; blue lines indicate the posterior extent of the axilla relative to the length of the mesoscutellum; red lines indicate the extent of the free portion of the axilla relative to its entire medial length).</p></caption><graphic xmlns:xlink="http://www.w3.org/1999/xlink" xlink:href="zookeys-755-001-g030.jpg" position="float" orientation="portrait" xlink:type="simple" id="oo_200784.jpg"/></fig></tp:treatment-sec><tp:treatment-sec sec-type="redescription" id="SECID0EBDDK"><title>Redescription.</title><p>This species was recently redescribed (<xref ref-type="bibr" rid="B52">Onuferko 2017</xref>).</p></tp:treatment-sec><tp:treatment-sec sec-type="distribution" id="SECID0ELDDK"><title>Distribution.</title><p>Atlantic Canada to southwestern United States (Fig. <xref ref-type="fig" rid="F31">31</xref>).</p><fig id="F31" position="float" orientation="portrait"><label>Figure 31.</label><caption><p>Approximate geographic range of <italic><tp:taxon-name><tp:taxon-name-part taxon-name-part-type="genus" reg="Epeolus">E.</tp:taxon-name-part> <tp:taxon-name-part taxon-name-part-type="species" reg="canadensis">canadensis</tp:taxon-name-part></tp:taxon-name></italic> (orange) based on occurrence records known to the author (yellow circles).</p></caption><graphic xmlns:xlink="http://www.w3.org/1999/xlink" xlink:href="zookeys-755-001-g031.jpg" position="float" orientation="portrait" xlink:type="simple" id="oo_200785.jpg"/></fig></tp:treatment-sec><tp:treatment-sec sec-type="ecology" id="SECID0ENEDK"><title>Ecology.</title><p>HOST RECORDS: An association between <italic><tp:taxon-name><tp:taxon-name-part taxon-name-part-type="genus" reg="Colletes">Colletes</tp:taxon-name-part> <tp:taxon-name-part taxon-name-part-type="species" reg="kincaidii">kincaidii</tp:taxon-name-part></tp:taxon-name></italic> Cockerell and <italic><tp:taxon-name><tp:taxon-name-part taxon-name-part-type="genus" reg="Epeolus">E.</tp:taxon-name-part> <tp:taxon-name-part taxon-name-part-type="species" reg="canadensis">canadensis</tp:taxon-name-part></tp:taxon-name></italic> hypothesized earlier (<xref ref-type="bibr" rid="B52">Onuferko 2017</xref>) seems more likely now based on new knowledge that the two species have been collected in co-occurrence near Six <!--PageBreak-->Mile Creek (Ithaca), New York, USA (J. Ascher, personal communication, 2017) and personal collections of the two species in early July, 2017 on the side of a road in Navan (east of Ottawa), Ontario, Canada. <italic><tp:taxon-name><tp:taxon-name-part taxon-name-part-type="genus" reg="Colletes">Colletes</tp:taxon-name-part> <tp:taxon-name-part taxon-name-part-type="species" reg="kincaidii">kincaidii</tp:taxon-name-part></tp:taxon-name></italic> females and males were collected from staghorn sumac (<italic><tp:taxon-name><tp:taxon-name-part taxon-name-part-type="genus" reg="Rhus">Rhus</tp:taxon-name-part> <tp:taxon-name-part taxon-name-part-type="species" reg="typhina">typhina</tp:taxon-name-part></tp:taxon-name></italic> L. (<tp:taxon-name><tp:taxon-name-part taxon-name-part-type="family">Anacardiaceae</tp:taxon-name-part></tp:taxon-name>)) on the same dates <italic><tp:taxon-name><tp:taxon-name-part taxon-name-part-type="genus" reg="Epeolus">E.</tp:taxon-name-part> <tp:taxon-name-part taxon-name-part-type="species" reg="canadensis">canadensis</tp:taxon-name-part></tp:taxon-name></italic> were collected from daisy-like flowers (<tp:taxon-name><tp:taxon-name-part taxon-name-part-type="family">Compositae</tp:taxon-name-part></tp:taxon-name>) closer to the ground.</p><p>FLORAL RECORDS: See <xref ref-type="bibr" rid="B52">Onuferko (2017)</xref> for floral records. Floral associations are also indicated in Suppl. material <xref ref-type="supplementary-material" rid="S1">1</xref>, which includes a newly discovered association with <italic><tp:taxon-name><tp:taxon-name-part taxon-name-part-type="genus" reg="Grindelia">Grindelia</tp:taxon-name-part></tp:taxon-name></italic> Willd. (<tp:taxon-name><tp:taxon-name-part taxon-name-part-type="family">Compositae</tp:taxon-name-part></tp:taxon-name>) based on the label of one examined voucher specimen.</p></tp:treatment-sec><tp:treatment-sec sec-type="discussion" id="SECID0EQHDK"><title>Discussion.</title><p>Detailed morphological and taxonomic remarks about this species are given in <xref ref-type="bibr" rid="B52">Onuferko (2017)</xref>.</p></tp:treatment-sec><tp:treatment-sec sec-type="material" id="SECID0E1HDK"><title>Material studied.</title><p>
            <bold>Type material.</bold> Primary: Canada: <bold>Nova Scotia</bold>: Ingonish (Cape Breton Island), 07.viii.1928, G. Fairchild (holotype ♀ [<named-content xmlns:xlink="http://www.w3.org/1999/xlink" content-type="dwc:institutional_code" xlink:type="simple">MCZ</named-content>, catalog number: 32859]).</p><p>Secondary: USA: <bold>New York</bold>: 9-Mile Creek (Ithaca), 10.vii.1937, P.P. Babiy (allotype ♂ [<named-content xmlns:xlink="http://www.w3.org/1999/xlink" content-type="dwc:institutional_code" xlink:type="simple">CUIC</named-content>, catalog number: 00015611]).</p></tp:treatment-sec><tp:treatment-sec sec-type="material" id="SECID0ESIDK"><title>DNA barcoded material with <abbrev xmlns:xlink="http://www.w3.org/1999/xlink" xlink:title="barcode index numbers" id="ABBRID0EXIDK" xlink:type="simple">BIN</abbrev>-compliant sequences.</title><p>Available. <ext-link xmlns:xlink="http://www.w3.org/1999/xlink" ext-link-type="uri" xlink:href="http://www.boldsystems.org/index.php/Public_BarcodeCluster?clusteruri=BOLD:ADA0845" xlink:type="simple">BOLD:ADA0845</ext-link>. Specimens examined and sequenced.–Canada: <bold>Ontario</bold>: 1♀, 1♂ (<named-content xmlns:xlink="http://www.w3.org/1999/xlink" content-type="dwc:institutional_code" xlink:type="simple">DEBU</named-content>); Navan (<named-content xmlns:xlink="http://www.w3.org/1999/xlink" content-type="dwc:verbatimCoordinates" xlink:type="simple"><named-content content-type="geo-json" specific-use="{&#34;type&#34;:&#34;Point&#34;,&#34;coordinates&#34;:[-75.362300,45.398200]}" id="NCID0EHJDK" xlink:type="simple">45.3982°N; 75.3623°W</named-content></named-content>) (Caroltodd Dr &amp; Whispering Willow Dr), 02.vii.2017, T.M. Onuferko (1♂, <named-content xmlns:xlink="http://www.w3.org/1999/xlink" content-type="dwc:institutional_code" xlink:type="simple">PCYU</named-content>), 03.vii.2017, T.M. Onuferko (1♀, <named-content xmlns:xlink="http://www.w3.org/1999/xlink" content-type="dwc:institutional_code" xlink:type="simple">PCYU</named-content>).</p><p>USA: <bold>Arizona</bold>: 1♂ (<named-content xmlns:xlink="http://www.w3.org/1999/xlink" content-type="dwc:institutional_code" xlink:type="simple">PCYU</named-content>); Flagstaff (<named-content xmlns:xlink="http://www.w3.org/1999/xlink" content-type="dwc:verbatimCoordinates" xlink:type="simple"><named-content content-type="geo-json" specific-use="{&#34;type&#34;:&#34;Point&#34;,&#34;coordinates&#34;:[-111.675600,35.173700]}" id="NCID0ECKDK" xlink:type="simple">35.1737°N; 111.6756°W</named-content></named-content>) (Coconino County), 01–03.vi.2017, T.M. Onuferko (1♀, <named-content xmlns:xlink="http://www.w3.org/1999/xlink" content-type="dwc:institutional_code" xlink:type="simple">PCYU</named-content>); <bold>New Mexico</bold>: 2♂ (<named-content xmlns:xlink="http://www.w3.org/1999/xlink" content-type="dwc:institutional_code" xlink:type="simple">DEBU</named-content>, <named-content xmlns:xlink="http://www.w3.org/1999/xlink" content-type="dwc:institutional_code" xlink:type="simple">PCYU</named-content>).</p></tp:treatment-sec><tp:treatment-sec sec-type="material" id="SECID0EYKDK"><title>Non-barcoded material examined.</title><p>Canada: <bold>Nova Scotia</bold>: 3♀, 4♂ (<named-content xmlns:xlink="http://www.w3.org/1999/xlink" content-type="dwc:institutional_code" xlink:type="simple">CNC</named-content>); <bold>Ontario</bold>: 10♀, 15♂ (<named-content xmlns:xlink="http://www.w3.org/1999/xlink" content-type="dwc:institutional_code" xlink:type="simple">CNC</named-content>, <named-content xmlns:xlink="http://www.w3.org/1999/xlink" content-type="dwc:institutional_code" xlink:type="simple">DEBU</named-content>, <named-content xmlns:xlink="http://www.w3.org/1999/xlink" content-type="dwc:institutional_code" xlink:type="simple">PCYU</named-content>, <named-content xmlns:xlink="http://www.w3.org/1999/xlink" content-type="dwc:institutional_code" xlink:type="simple">ROM</named-content>); Forks of the Credit Provincial Park, vii.2002?, J. Grixti (1♂, <named-content xmlns:xlink="http://www.w3.org/1999/xlink" content-type="dwc:institutional_code" xlink:type="simple">PCYU</named-content>); <bold>Prince Edward Island</bold>: 1♀ (<named-content xmlns:xlink="http://www.w3.org/1999/xlink" content-type="dwc:institutional_code" xlink:type="simple">CNC</named-content>); <bold>Quebec</bold>: 3♀ (<named-content xmlns:xlink="http://www.w3.org/1999/xlink" content-type="dwc:institutional_code" xlink:type="simple">CNC</named-content>).</p><p>USA: <bold>Arizona</bold>: 5♀, 3♂ (<named-content xmlns:xlink="http://www.w3.org/1999/xlink" content-type="dwc:institutional_code" xlink:type="simple">AMNH</named-content>, <named-content xmlns:xlink="http://www.w3.org/1999/xlink" content-type="dwc:institutional_code" xlink:type="simple">CNC</named-content>, <named-content xmlns:xlink="http://www.w3.org/1999/xlink" content-type="dwc:institutional_code" xlink:type="simple">PCYU</named-content>); Flagstaff (<named-content xmlns:xlink="http://www.w3.org/1999/xlink" content-type="dwc:verbatimCoordinates" xlink:type="simple"><named-content content-type="geo-json" specific-use="{&#34;type&#34;:&#34;Point&#34;,&#34;coordinates&#34;:[-111.675600,35.173700]}" id="NCID0EENDK" xlink:type="simple">35.1737°N; 111.6756°W</named-content></named-content>) (Coconino County), 01–03.vi.2017, T.M. Onuferko (1♀, <named-content xmlns:xlink="http://www.w3.org/1999/xlink" content-type="dwc:institutional_code" xlink:type="simple">PCYU</named-content>); Huachuca Mountains, 14.ix.1938, R.H. Crandall (1♀, 1♂, <named-content xmlns:xlink="http://www.w3.org/1999/xlink" content-type="dwc:institutional_code" xlink:type="simple">LACM</named-content>); Santa Catalina Mountains (Pima County), J.L. Neff (1♂, <named-content xmlns:xlink="http://www.w3.org/1999/xlink" content-type="dwc:institutional_code" xlink:type="simple">LACM</named-content>); <bold>Arkansas</bold>: 1♀ (<named-content xmlns:xlink="http://www.w3.org/1999/xlink" content-type="dwc:institutional_code" xlink:type="simple">FSCA</named-content>); <bold>Colorado</bold>: Boulder (Boulder County), 12.ix.1965, U.N. Lanham (1♀, <named-content xmlns:xlink="http://www.w3.org/1999/xlink" content-type="dwc:institutional_code" xlink:type="simple">CUM</named-content>); <bold>Illinois</bold>: 1♀ (<named-content xmlns:xlink="http://www.w3.org/1999/xlink" content-type="dwc:institutional_code" xlink:type="simple">KUNHM</named-content>); <bold>Kansas</bold>: 2♀ (<named-content xmlns:xlink="http://www.w3.org/1999/xlink" content-type="dwc:institutional_code" xlink:type="simple">KUNHM</named-content>); <bold>Missouri</bold>: 1♀ (<named-content xmlns:xlink="http://www.w3.org/1999/xlink" content-type="dwc:institutional_code" xlink:type="simple">KUNHM</named-content>); <bold>New Mexico</bold>: 5♀, 5♂ (<named-content xmlns:xlink="http://www.w3.org/1999/xlink" content-type="dwc:institutional_code" xlink:type="simple">AMNH</named-content>, <named-content xmlns:xlink="http://www.w3.org/1999/xlink" content-type="dwc:institutional_code" xlink:type="simple">BBSL</named-content>, <named-content xmlns:xlink="http://www.w3.org/1999/xlink" content-type="dwc:institutional_code" xlink:type="simple">CNC</named-content>).</p></tp:treatment-sec><tp:treatment-sec><!--Section generated to contain objects referenced in tp:taxon-treatment.--><fig id="F102" position="float" orientation="portrait"><label>Figure 102.</label><caption><p>Propodeum (in posterior view) of female <bold>A</bold> <italic><tp:taxon-name><tp:taxon-name-part taxon-name-part-type="genus" reg="Epeolus">E.</tp:taxon-name-part> <tp:taxon-name-part taxon-name-part-type="species" reg="splendidus">splendidus</tp:taxon-name-part></tp:taxon-name></italic> paratype and <bold>B</bold> <italic><tp:taxon-name><tp:taxon-name-part taxon-name-part-type="genus" reg="Epeolus">E.</tp:taxon-name-part> <tp:taxon-name-part taxon-name-part-type="species" reg="canadensis">canadensis</tp:taxon-name-part></tp:taxon-name></italic>. Scale bars 1 mm.</p></caption><graphic xmlns:xlink="http://www.w3.org/1999/xlink" xlink:href="zookeys-755-001-g102.jpg" position="float" orientation="portrait" xlink:type="simple" id="oo_200870.jpg"/></fig><supplementary-material xmlns:xlink="http://www.w3.org/1999/xlink" id="S1" position="float" orientation="portrait" xlink:type="simple"><label>Supplementary material 1</label><caption><p>Database of <italic><tp:taxon-name><tp:taxon-name-part taxon-name-part-type="genus" reg="Epeolus">Epeolus</tp:taxon-name-part></tp:taxon-name></italic> records</p></caption><p>Data type: occurrence</p><p>Explanation note: A comprehensive compilation of Nearctic <italic><tp:taxon-name><tp:taxon-name-part taxon-name-part-type="genus" reg="Epeolus">Epeolus</tp:taxon-name-part></tp:taxon-name></italic> records used to estimate species ranges, presented for each species as a map showing the known extent of occurrence. Most records are of personally examined specimens, though some are taken from literature or online sources. Specimens used in DNA barcoding include sample processing IDs, barcode index numbers are given for sequences that are <abbrev xlink:title="barcode index numbers" id="ABBRID0EA1GO" xlink:type="simple">BIN</abbrev>-compliant, and GenBank accession numbers are presented for sequenced specimens.</p><media xlink:href="zookeys-755-001-s001.xlsx" mimetype="application" mime-subtype="vnd.openxmlformats-officedocument.spreadsheetml.sheet" position="float" orientation="portrait" xlink:type="simple" id="oo_200872.xlsx"/><permissions><license license-type="creative-commons-attribution" xlink:href="http://creativecommons.org/licenses/by/4.0/" xlink:type="simple"><license-p>This is an open access article distributed under the terms of the Creative Commons Attribution License (CC BY 4.0), which permits unrestricted use, distribution, and reproduction in any medium, provided the original author and source are credited.</license-p></license></permissions><attrib specific-use="authors">Author: Thomas M. Onuferko</attrib></supplementary-material></tp:treatment-sec><ref-list><ref id="B52"><mixed-citation xmlns:xlink="http://www.w3.org/1999/xlink" xlink:type="simple">
          <person-group><name name-style="western"><surname>Onuferko</surname><given-names>TM</given-names></name></person-group> (<year>2017</year>) <article-title>Cleptoparasitic Bees of the Genus <italic><tp:taxon-name><tp:taxon-name-part taxon-name-part-type="genus">Epeolus</tp:taxon-name-part></tp:taxon-name></italic> Latreille (<tp:taxon-name><tp:taxon-name-part taxon-name-part-type="order">Hymenoptera</tp:taxon-name-part></tp:taxon-name>: <tp:taxon-name><tp:taxon-name-part taxon-name-part-type="family">Apidae</tp:taxon-name-part></tp:taxon-name>) in Canada. Canadian Journal of Arthropod Identification No.</article-title> <volume>30</volume>: <fpage>1</fpage>–<lpage>62</lpage>. <ext-link xlink:type="simple" ext-link-type="doi" xlink:href="10.3752/cjai.2017.30">https://doi.org/10.3752/cjai.2017.30</ext-link></mixed-citation></ref></ref-list></tp:taxon-treatment>
