# Supplementary material for: A revision of the cleptoparasitic bee genus Epeolus Latreille for Nearctic species, north of Mexico (Hymenoptera, Apidae)
Source: Zookeys. 2018 May 8;(755):1–185. doi: 10.3897/zookeys.755.23939 (PMC5953965; doi:10.3897/zookeys.755.23939)
Supplement: XML Treatment for Epeolus chamaesarachae [file zookeys.755.23939-treatment17.xml]

<!DOCTYPE tp:taxon-treatment
  PUBLIC "-//TaxonX//DTD Taxonomic Treatment Publishing DTD v0 20100105//EN" "tax-treatment-NSO.dtd">
<tp:taxon-treatment xmlns:tp="http://www.plazi.org/taxpub"><tp:treatment-meta><kwd-group><label>Taxon classification</label><kwd><named-content xmlns:xlink="http://www.w3.org/1999/xlink" content-type="kingdom">Animalia</named-content></kwd><kwd><named-content xmlns:xlink="http://www.w3.org/1999/xlink" content-type="order">Hymenoptera</named-content></kwd><kwd><named-content xmlns:xlink="http://www.w3.org/1999/xlink" content-type="family">Apidae</named-content></kwd></kwd-group><mixed-citation publication-type="journal"><person-group><name><surname>Onuferko</surname><given-names>Thomas M.</given-names></name></person-group><article-title>A revision of the cleptoparasitic bee genus <italic><tp:taxon-name><tp:taxon-name-part taxon-name-part-type="genus" reg="Epeolus">Epeolus</tp:taxon-name-part></tp:taxon-name></italic> Latreille for Nearctic species, north of Mexico (<tp:taxon-name><tp:taxon-name-part taxon-name-part-type="order">Hymenoptera</tp:taxon-name-part></tp:taxon-name>, <tp:taxon-name><tp:taxon-name-part taxon-name-part-type="family">Apidae</tp:taxon-name-part></tp:taxon-name>)</article-title><source>Zookeys</source><day>8</day><month>5</month><year>2018</year><volume>2018</volume><issue>755</issue><fpage>1</fpage><lpage>185</lpage><pub-id pub-id-type="doi">10.3897/zookeys.755.23939</pub-id></mixed-citation></tp:treatment-meta><tp:nomenclature><label>16.</label><tp:taxon-name>
            <tp:taxon-name-part taxon-name-part-type="genus" reg="Epeolus">Epeolus</tp:taxon-name-part>
            <tp:taxon-name-part taxon-name-part-type="species" reg="chamaesarachae">chamaesarachae</tp:taxon-name-part>
            <object-id xmlns:xlink="http://www.w3.org/1999/xlink" content-type="zoobank" xlink:type="simple">http://zoobank.org/DE654BDC-F47F-4ECE-82DB-5FE0946A0EE2</object-id>
          </tp:taxon-name><tp:taxon-status xmlns:xlink="http://www.w3.org/1999/xlink" xlink:type="simple">sp. n.</tp:taxon-status><xref ref-type="fig" rid="F1">Figs 1</xref><xref ref-type="fig" rid="F34">, 34</xref><xref ref-type="fig" rid="F35">, 35</xref><xref ref-type="fig" rid="F91">, 91C</xref><xref ref-type="fig" rid="F92">, 92I</xref><tp:nomenclature-citation-list><tp:nomenclature-citation><tp:taxon-name>
                <tp:taxon-name-part taxon-name-part-type="genus" reg="Epeolus">Epeolus</tp:taxon-name-part> <tp:taxon-name-part taxon-name-part-type="species" reg="lobus">lobus</tp:taxon-name-part></tp:taxon-name><comment>Brumley, 1965. M.S. thesis, Utah State University, Logan 51 (♀) [<italic>nomen nudum</italic>].</comment></tp:nomenclature-citation></tp:nomenclature-citation-list></tp:nomenclature><tp:treatment-sec sec-type="diagnosis" id="SECID0EKBEK"><title>Diagnosis.</title><p>
            <italic><tp:taxon-name><tp:taxon-name-part taxon-name-part-type="genus" reg="Epeolus">Epeolus</tp:taxon-name-part> <tp:taxon-name-part taxon-name-part-type="species" reg="chamaesarachae">chamaesarachae</tp:taxon-name-part></tp:taxon-name></italic> does not closely resemble any other species of <italic><tp:taxon-name><tp:taxon-name-part taxon-name-part-type="genus" reg="Epeolus">Epeolus</tp:taxon-name-part></tp:taxon-name></italic> except <italic><tp:taxon-name><tp:taxon-name-part taxon-name-part-type="genus" reg="Epeolus">E.</tp:taxon-name-part> <tp:taxon-name-part taxon-name-part-type="species" reg="diadematus">diadematus</tp:taxon-name-part></tp:taxon-name></italic>. Unique in the genus to both species are each of the following morphological features: the vertexal area has two pairs of shiny (usually impunctate) protrusions, the mesoscutum is distinctly ornamented with mostly separate patches of (but some intermixed) pale and ferruginous tomentum, and the T2 fascia has two pairs of anterolateral extensions of tomentum. The difference is that in <italic><tp:taxon-name><tp:taxon-name-part taxon-name-part-type="genus" reg="Epeolus">E.</tp:taxon-name-part> <tp:taxon-name-part taxon-name-part-type="species" reg="chamaesarachae">chamaesarachae</tp:taxon-name-part></tp:taxon-name></italic> the mesopleuron has sparser punctures ventrolaterally (most i&gt;1d) whereas in <italic><tp:taxon-name><tp:taxon-name-part taxon-name-part-type="genus" reg="Epeolus">E.</tp:taxon-name-part> <tp:taxon-name-part taxon-name-part-type="species" reg="diadematus">diadematus</tp:taxon-name-part></tp:taxon-name></italic> the mesopleuron has denser (most i≤1d) and more numerous punctures ventrolaterally.</p></tp:treatment-sec><tp:treatment-sec sec-type="description" id="SECID0EDDEK"><title>Description.</title><p>FEMALE: Length 7.0 mm; head length 2.0 mm; head width 2.6 mm; fore wing length 5.7 mm.</p><p>
            <italic>Integument coloration.</italic> Mostly black; notable exceptions as follows: partially to entirely ferruginous on mandible, antenna, pronotal collar, pronotal lobe, tegula, axilla, mesoscutellum, and legs. Mandible with apex darker than all but extreme base; preapical tooth lighter than mandibular apex (difficult to see in holotype; described from paratypes). Antenna dark brown except scape, pedicel, and F1 brownish orange in part. Pronotal lobe and tegula pale ferruginous to amber. Wing membrane subhyaline, apically dusky. Legs more extensively reddish orange than brown or black.</p><p>
            <italic>Pubescence.</italic> Face with tomentum densest around antennal socket. Vertexal area with tomentum mostly ferruginous. Dorsum of mesosoma with bands of off-white and ferruginous short appressed setae. Dorsum of metasoma with bands of off-white to pale yellow short appressed setae. Pronotal lobe entirely obscured by pale tomentum. Pronotal collar with tomentum black medially, pale and ferruginous laterally. Mesoscutum with paramedian band of pale tomentum; ferruginous and pale tomentum encircling black spots medially and laterally, respectively, on anterior margin; and ferruginous tomentum along medial mesoscutal line and parapsidal line. Mesopleuron with upper half densely hairy, although scrobe visible; ventrolateral half nearly bare. Metanotum with tomentum uninterrupted, off white laterally and black medially. T1 with median diamond-shaped black discal patch enclosed by pale tomentum, except for medial separation at apex. T1 with apical fascia with black spot posterolaterally. T2–T4 with fasciae interrupted medially, T2 with fascia with paired anterolateral extensions of tomentum. T3 and T4 with fasciae interrupted laterally, with medial portion on apical margin and lateral portion encircling black tomentum on apical margin. T5 with two large patches of pale tomentum lateral to and separate from pseudopygidial area. T5 with pseudopygidial area lunate, its apex more than twice as wide as medial length, indicated by silvery setae on disc of apicomedial region elevated from rest of tergum. S5 with apical fimbria of coppery to silvery hairs extending beyond apex of sternum by ~1/3 <abbrev xmlns:xlink="http://www.w3.org/1999/xlink" xlink:title="Median ocellar diameter" id="ABBRID0EQDEK" xlink:type="simple">MOD</abbrev>.</p><p>
            <italic>Surface sculpture.</italic> Punctures dense, but those of head and mesosoma sparser in some areas, larger, deep, and distinct. Labrum with larger and sparser punctures (i=1–2d) than clypeus (i≤1d). Upper paraocular area and vertexal area with few punctures, the interspaces shining. Mesoscutum, mesoscutellum, and axilla coarsely and densely to sparsely punctate; the interspaces shining. Tegula densely punctate mesally (i≤1d), less so laterally (i=1–2d). Mesopleuron with denser (i≤1d) punctures in upper half than ventrolateral half, and ventrolateral half with most interspaces large (i&gt;1d); the interspaces shining. Metasomal terga with punctures very fine, dense (i≈1d), evenly distributed on disc.</p><!--PageBreak--><p>
            <italic>Structure.</italic> Labral apex with pair of small denticles (preceded by submedial pair of small denticles) separated by shallow concavity and between second pair of apical lobes. Frontal keel strongly raised. Vertexal area with two pairs of impunctate shiny protrusions. Scape with greatest length 1.6 × greatest width. F2 as long as wide (L/W ratio = 1.0). Preoccipital ridge not joining hypostomal carina, from which it is separated by about 1.5 <abbrev xmlns:xlink="http://www.w3.org/1999/xlink" xlink:title="Median ocellar diameter" id="ABBRID0E4DEK" xlink:type="simple">MOD</abbrev> at its terminal. Mesoscutellum strongly bigibbous. Axilla intermediate in size, its lateral margin (L) nearly half as long as mesoscutellar width (W) (L/W ratio = 0.4–0.5) and tip not extending beyond midlength of mesoscutellum; axilla with tip conspicuously diverging from side of mesoscutellum, distinctly hooked, but unattached to mesoscutellum for less than 1/3 the medial length of axilla; axilla with lateral margin relatively straight and without carina. Fore wing with three submarginal cells. Pygidial plate apically truncate.</p><p>MALE: Description as for female except for usual secondary sexual characters and as follows: F2 shorter, nearly as long as wide (L/W ratio = 0.8); S4 and S5 with much longer coppery to silvery subapical hairs; pygidial plate apically rounded, with large deep punctures closely clustered apically and sparser basally, with the interspaces shining.</p><fig id="F34" position="float" orientation="portrait"><label>Figure 34.</label><caption><p>
                <italic><tp:taxon-name><tp:taxon-name-part taxon-name-part-type="genus" reg="Epeolus">Epeolus</tp:taxon-name-part> <tp:taxon-name-part taxon-name-part-type="species" reg="chamaesarachae">chamaesarachae</tp:taxon-name-part></tp:taxon-name></italic> <bold>A</bold> female paratype, lateral habitus (scale bar 3 mm) <bold>B</bold> female holotype, dorsal habitus (scale bar 3 mm) <bold>C</bold> male paratype, lateral habitus (scale bar 3 mm), and <bold>D</bold> female paratype axillae and mesoscutellum, dorsal view (scale bar 0.5 mm; blue lines indicate the posterior extent of the axilla relative to the length of the mesoscutellum; red lines indicate the extent of the free portion of the axilla relative to its entire medial length).</p></caption><graphic xmlns:xlink="http://www.w3.org/1999/xlink" xlink:href="zookeys-755-001-g034.jpg" position="float" orientation="portrait" xlink:type="simple" id="oo_200788.jpg"/></fig></tp:treatment-sec><tp:treatment-sec sec-type="etymology" id="SECID0ECFEK"><title>Etymology.</title><p>The name is in reference to the genus of flowers (<italic><tp:taxon-name><tp:taxon-name-part taxon-name-part-type="genus" reg="Chamaesaracha">Chamaesaracha</tp:taxon-name-part></tp:taxon-name></italic>) on which the holotype was collected.</p></tp:treatment-sec><tp:treatment-sec sec-type="distribution" id="SECID0EPFEK"><title>Distribution.</title><p>Northwestern Mexico and southwestern United States (Fig. <xref ref-type="fig" rid="F35">35</xref>).</p><fig id="F35" position="float" orientation="portrait"><label>Figure 35.</label><caption><p>Approximate geographic range of <italic><tp:taxon-name><tp:taxon-name-part taxon-name-part-type="genus" reg="Epeolus">E.</tp:taxon-name-part> <tp:taxon-name-part taxon-name-part-type="species" reg="chamaesarachae">chamaesarachae</tp:taxon-name-part></tp:taxon-name></italic> (orange) based on occurrence records known to the author (yellow circles).</p></caption><graphic xmlns:xlink="http://www.w3.org/1999/xlink" xlink:href="zookeys-755-001-g035.jpg" position="float" orientation="portrait" xlink:type="simple" id="oo_200789.jpg"/></fig></tp:treatment-sec><tp:treatment-sec sec-type="ecology" id="SECID0ERGEK"><title>Ecology.</title><p>HOST RECORDS: The female <named-content xmlns:xlink="http://www.w3.org/1999/xlink" content-type="dwc:institutional_code" xlink:type="simple">PCYU</named-content> paratype collected by H.T. Ngo (see Material studied) is labelled with the same collection information as three <italic><tp:taxon-name><tp:taxon-name-part taxon-name-part-type="genus" reg="Colletes">Colletes</tp:taxon-name-part></tp:taxon-name></italic> <!--PageBreak-->specimens (2♀, 1♂) of the presumed host species, which were barcoded and all share the same <abbrev xmlns:xlink="http://www.w3.org/1999/xlink" xlink:title="barcode index numbers" id="ABBRID0EFHEK" xlink:type="simple">BIN</abbrev> (<ext-link xmlns:xlink="http://www.w3.org/1999/xlink" ext-link-type="uri" xlink:href="http://www.boldsystems.org/index.php/Public_BarcodeCluster?clusteruri=BOLD:AAJ7578" xlink:type="simple">BOLD:AAJ7578</ext-link>). Using <xref ref-type="bibr" rid="B74">Stephen’s (1954)</xref> key, the two females were identified as <italic><tp:taxon-name><tp:taxon-name-part taxon-name-part-type="genus" reg="Chamaesaracha">C.</tp:taxon-name-part> <tp:taxon-name-part taxon-name-part-type="species" reg="scopiventer">scopiventer</tp:taxon-name-part></tp:taxon-name></italic> (a species known only from females) whereas the male was identified (based in part on examination of the terminalia, which were excised) as <italic><tp:taxon-name><tp:taxon-name-part taxon-name-part-type="genus" reg="Colletes">C.</tp:taxon-name-part> <tp:taxon-name-part taxon-name-part-type="species" reg="wickhami">wickhami</tp:taxon-name-part></tp:taxon-name></italic> (a species known only from males).</p><p>FLORAL RECORDS: Labels of examined voucher specimens indicate floral associations with <italic><tp:taxon-name><tp:taxon-name-part taxon-name-part-type="genus" reg="Baccharis">Baccharis</tp:taxon-name-part></tp:taxon-name></italic> L. (<tp:taxon-name><tp:taxon-name-part taxon-name-part-type="family">Compositae</tp:taxon-name-part></tp:taxon-name>), <italic><tp:taxon-name><tp:taxon-name-part taxon-name-part-type="genus" reg="Chamaesaracha">Chamaesaracha</tp:taxon-name-part></tp:taxon-name></italic>, <italic><tp:taxon-name><tp:taxon-name-part taxon-name-part-type="genus" reg="Kallstroemia">Kallstroemia</tp:taxon-name-part> <tp:taxon-name-part taxon-name-part-type="species" reg="grandiflora">grandiflora</tp:taxon-name-part></tp:taxon-name></italic> Torr. ex A. Gray (<tp:taxon-name><tp:taxon-name-part taxon-name-part-type="family">Zygophyllaceae</tp:taxon-name-part></tp:taxon-name>), <italic><tp:taxon-name><tp:taxon-name-part taxon-name-part-type="genus" reg="Margaranthus">Margaranthus</tp:taxon-name-part> <tp:taxon-name-part taxon-name-part-type="species" reg="solanaceous">solanaceous</tp:taxon-name-part></tp:taxon-name></italic> Schltdl. (<tp:taxon-name><tp:taxon-name-part taxon-name-part-type="family">Solanaceae</tp:taxon-name-part></tp:taxon-name>), <italic><tp:taxon-name><tp:taxon-name-part taxon-name-part-type="genus" reg="Sphaeralcea">Sphaeralcea</tp:taxon-name-part> <tp:taxon-name-part taxon-name-part-type="species" reg="angustifolia">angustifolia</tp:taxon-name-part></tp:taxon-name></italic> (Cav.) G. Don, and <italic><tp:taxon-name><tp:taxon-name-part taxon-name-part-type="genus" reg="Tidestromia">Tidestromia</tp:taxon-name-part> <tp:taxon-name-part taxon-name-part-type="species" reg="lanuginosa">lanuginosa</tp:taxon-name-part></tp:taxon-name></italic> (Nutt.) Standl. (<tp:taxon-name><tp:taxon-name-part taxon-name-part-type="family">Amaranthaceae</tp:taxon-name-part></tp:taxon-name>).</p></tp:treatment-sec><tp:treatment-sec sec-type="discussion" id="SECID0ETKEK"><title>Discussion.</title><p>This species and the very similar <italic><tp:taxon-name><tp:taxon-name-part taxon-name-part-type="genus" reg="Epeolus">E.</tp:taxon-name-part> <tp:taxon-name-part taxon-name-part-type="species" reg="diadematus">diadematus</tp:taxon-name-part></tp:taxon-name></italic> are unusual among <italic><tp:taxon-name><tp:taxon-name-part taxon-name-part-type="genus" reg="Epeolus">Epeolus</tp:taxon-name-part></tp:taxon-name></italic> in that the vertexal area has two pairs of shiny (usually impunctate) protrusions, and dorsally the mesosoma and metasoma have unique patterns of ferruginous (mesosoma only) and off-white to pale yellow short appressed setae. <italic><tp:taxon-name><tp:taxon-name-part taxon-name-part-type="genus" reg="Epeolus">Epeolus</tp:taxon-name-part> <tp:taxon-name-part taxon-name-part-type="species" reg="chamaesarachae">chamaesarachae</tp:taxon-name-part></tp:taxon-name></italic> occurs in the Southwestern United States, and its flight season, based on material examined, is late summer.</p></tp:treatment-sec><tp:treatment-sec sec-type="material" id="SECID0EWLEK"><title>Material studied.</title><p>
            <bold>Type material.</bold> Primary: USA: <bold>Arizona</bold>: Douglas Model Plane Airport (<named-content xmlns:xlink="http://www.w3.org/1999/xlink" content-type="dwc:verbatimCoordinates" xlink:type="simple"><named-content content-type="geo-json" specific-use="{&#34;type&#34;:&#34;Point&#34;,&#34;coordinates&#34;:[-109.498000,31.343300]}" id="NCID0EDMEK" xlink:type="simple">31.3433°N; 109.4980°W</named-content></named-content>) (Cochise County), 24.viii.2010, T.L. Griswold (holotype ♀ [CCDB-28239 F07], <named-content xmlns:xlink="http://www.w3.org/1999/xlink" content-type="dwc:institutional_code" xlink:type="simple">BBSL</named-content>).</p><p>Secondary: Mexico: <bold>Durango</bold>: Durango, 14.viii.1947, D. Rockefeller Exp. Michener (paratype ♂, <named-content xmlns:xlink="http://www.w3.org/1999/xlink" content-type="dwc:institutional_code" xlink:type="simple">AMNH</named-content>); San Juan del Río, 30.vii.1947, D. Rockefeller Exp. Michener (paratype ♀, <named-content xmlns:xlink="http://www.w3.org/1999/xlink" content-type="dwc:institutional_code" xlink:type="simple">AMNH</named-content>).</p><p>USA: <bold>Arizona</bold>: 1 mi E Douglas (Cochise County), 16.viii.1962, M. Statham (paratype ♂, <named-content xmlns:xlink="http://www.w3.org/1999/xlink" content-type="dwc:institutional_code" xlink:type="simple">AMNH</named-content>), 27.viii.2007, H.T. Ngo (paratype ♀ [CCDB-22013 G05], <named-content xmlns:xlink="http://www.w3.org/1999/xlink" content-type="dwc:institutional_code" xlink:type="simple">PCYU</named-content>); 1 mi E Douglas (<named-content xmlns:xlink="http://www.w3.org/1999/xlink" content-type="dwc:verbatimCoordinates" xlink:type="simple"><named-content content-type="geo-json" specific-use="{&#34;type&#34;:&#34;Point&#34;,&#34;coordinates&#34;:[-109.495000,31.335600]}" id="NCID0EMNEK" xlink:type="simple">31.3356°N; 109.4950°W</named-content></named-content>) (Cochise County), 23.viii.2003, J.G. Rozen (paratype ♀, <named-content xmlns:xlink="http://www.w3.org/1999/xlink" content-type="dwc:institutional_code" xlink:type="simple">AMNH</named-content>); 12 mi NW Douglas (Cochise County), 30.viii.1989, J.G. and B.L. Rozen and R. Foster (paratype ♀, <named-content xmlns:xlink="http://www.w3.org/1999/xlink" content-type="dwc:institutional_code" xlink:type="simple">AMNH</named-content>); 14 mi SW Apache (Cochise County), 04.viii.1961, J.G. Rozen (paratype ♀, <named-content xmlns:xlink="http://www.w3.org/1999/xlink" content-type="dwc:institutional_code" xlink:type="simple">AMNH</named-content>), 21.viii.2008, J.S. Ascher, J.G. Rozen, and M.A. Rozen (paratype ♂ [CCDB-22791 A09], <named-content xmlns:xlink="http://www.w3.org/1999/xlink" content-type="dwc:institutional_code" xlink:type="simple">AMNH</named-content>); 25 mi SE Sanders (Apache County), 14.viii.1972, J.G. Rozen and R. McGinley (paratype ♂, <named-content xmlns:xlink="http://www.w3.org/1999/xlink" content-type="dwc:institutional_code" xlink:type="simple">AMNH</named-content>); 8 mi NE Portal (Cochise County), 14.viii.1990, J.G. Rozen and J. Krieger (paratype ♀, <named-content xmlns:xlink="http://www.w3.org/1999/xlink" content-type="dwc:institutional_code" xlink:type="simple">AMNH</named-content>); Douglas Model Plane Airport (<named-content xmlns:xlink="http://www.w3.org/1999/xlink" content-type="dwc:verbatimCoordinates" xlink:type="simple"><named-content content-type="geo-json" specific-use="{&#34;type&#34;:&#34;Point&#34;,&#34;coordinates&#34;:[-109.498000,31.343300]}" id="NCID0ESOEK" xlink:type="simple">31.3433°N; 109.4980°W</named-content></named-content>) (Cochise County), 24.viii.2010, T.L. Griswold (allotype ♂ [CCDB-28239 F09], <named-content xmlns:xlink="http://www.w3.org/1999/xlink" content-type="dwc:institutional_code" xlink:type="simple">BBSL</named-content>), 24.viii.2010, T.L. Griswold (paratype ♂, <named-content xmlns:xlink="http://www.w3.org/1999/xlink" content-type="dwc:institutional_code" xlink:type="simple">BBSL</named-content>); Geronimo Trail at Sycamore Creek (<named-content xmlns:xlink="http://www.w3.org/1999/xlink" content-type="dwc:verbatimCoordinates" xlink:type="simple"><named-content content-type="geo-json" specific-use="{&#34;type&#34;:&#34;Point&#34;,&#34;coordinates&#34;:[-109.139000,31.443200]}" id="NCID0EEPEK" xlink:type="simple">31.4432°N; 109.1390°W</named-content></named-content>) (Cochise County), 28.viii.2016, L. Packer (paratype ♀, <named-content xmlns:xlink="http://www.w3.org/1999/xlink" content-type="dwc:institutional_code" xlink:type="simple">PCYU</named-content>); Tombstone (Cochise County), 17.viii.1975, J.G. Rozen (paratype ♀, <named-content xmlns:xlink="http://www.w3.org/1999/xlink" content-type="dwc:institutional_code" xlink:type="simple">AMNH</named-content>); <bold>New Mexico</bold>: 16 mi S Animas (<named-content xmlns:xlink="http://www.w3.org/1999/xlink" content-type="dwc:verbatimCoordinates" xlink:type="simple"><named-content content-type="geo-json" specific-use="{&#34;type&#34;:&#34;Point&#34;,&#34;coordinates&#34;:[-108.822400,31.721100]}" id="NCID0EYPEK" xlink:type="simple">31.7211°N; 108.8224°W</named-content></named-content>) (Hidalgo County), 03.ix.2011, J.G. Rozen and E.S. Wyman (paratype ♀ [CCDB-22791 A07], <named-content xmlns:xlink="http://www.w3.org/1999/xlink" content-type="dwc:institutional_code" xlink:type="simple">AMNH</named-content>); 2.6 mi E Animas (<named-content xmlns:xlink="http://www.w3.org/1999/xlink" content-type="dwc:verbatimCoordinates" xlink:type="simple"><named-content content-type="geo-json" specific-use="{&#34;type&#34;:&#34;Point&#34;,&#34;coordinates&#34;:[-108.763000,31.954200]}" id="NCID0EFQEK" xlink:type="simple">31.9542°N; 108.7630°W</named-content></named-content>) (NM Hwy 9, 2.6 mi E NM Hwy 338), 11.viii.1972, T.J. Zavortink (paratypes 1♀, 2♂, <named-content xmlns:xlink="http://www.w3.org/1999/xlink" content-type="dwc:institutional_code" xlink:type="simple">UCBME</named-content>); 5.5 mi E Animas (<named-content xmlns:xlink="http://www.w3.org/1999/xlink" content-type="dwc:verbatimCoordinates" xlink:type="simple"><named-content content-type="geo-json" specific-use="{&#34;type&#34;:&#34;Point&#34;,&#34;coordinates&#34;:[-108.714200,31.955800]}" id="NCID0ESQEK" xlink:type="simple">31.9558°N; 108.7142°W</named-content></named-content>) (Hidalgo County), 18–25.viii.2002, E. Elle (paratype ♂, <named-content xmlns:xlink="http://www.w3.org/1999/xlink" content-type="dwc:institutional_code" xlink:type="simple">AMNH</named-content>).</p><!--PageBreak--></tp:treatment-sec><tp:treatment-sec sec-type="material" id="SECID0E4QEK"><title>DNA barcoded material with <abbrev xmlns:xlink="http://www.w3.org/1999/xlink" xlink:title="barcode index numbers" id="ABBRID0ECREK" xlink:type="simple">BIN</abbrev>-compliant sequences.</title><p>Available. <ext-link xmlns:xlink="http://www.w3.org/1999/xlink" ext-link-type="uri" xlink:href="http://www.boldsystems.org/index.php/Public_BarcodeCluster?clusteruri=BOLD:ACP9403" xlink:type="simple">BOLD:ACP9403</ext-link>. See Type material for specimens examined and sequenced (indicated by unique CCDB-plate and well number).</p></tp:treatment-sec><tp:treatment-sec><!--Section generated to contain objects referenced in tp:taxon-treatment.--><fig id="F1" position="float" orientation="portrait"><label>Figure 1.</label><caption><p>Female <italic><tp:taxon-name><tp:taxon-name-part taxon-name-part-type="genus" reg="Epeolus">E.</tp:taxon-name-part> <tp:taxon-name-part taxon-name-part-type="species" reg="chamaesarachae">chamaesarachae</tp:taxon-name-part></tp:taxon-name></italic> sp. n. illustrating mesosomal and metasomal bands of tomentum commonly present in North American <tp:taxon-name><tp:taxon-name-part taxon-name-part-type="tribe">Epeolini</tp:taxon-name-part></tp:taxon-name>.</p></caption><graphic xmlns:xlink="http://www.w3.org/1999/xlink" xlink:href="zookeys-755-001-g001.jpg" position="float" orientation="portrait" xlink:type="simple" id="oo_200755.jpg"/></fig><fig id="F91" position="float" orientation="portrait"><label>Figure 91.</label><caption><p>Head of female <bold>A</bold> <italic><tp:taxon-name><tp:taxon-name-part taxon-name-part-type="genus" reg="Epeolus">E.</tp:taxon-name-part> <tp:taxon-name-part taxon-name-part-type="species" reg="bifasciatus">bifasciatus</tp:taxon-name-part></tp:taxon-name></italic> showing frontal area with pair of granulose protrusions <bold>B</bold> <italic><tp:taxon-name><tp:taxon-name-part taxon-name-part-type="genus" reg="Epeolus">E.</tp:taxon-name-part> <tp:taxon-name-part taxon-name-part-type="species" reg="lectus">lectus</tp:taxon-name-part></tp:taxon-name></italic> showing frontal area without protrusions <bold>C</bold> <italic><tp:taxon-name><tp:taxon-name-part taxon-name-part-type="genus" reg="Epeolus">E.</tp:taxon-name-part> <tp:taxon-name-part taxon-name-part-type="species" reg="chamaesarachae">chamaesarachae</tp:taxon-name-part></tp:taxon-name></italic> paratype showing vertexal area with four shiny, impunctate protrusions, and <bold>D</bold> <italic><tp:taxon-name><tp:taxon-name-part taxon-name-part-type="genus" reg="Epeolus">E.</tp:taxon-name-part> <tp:taxon-name-part taxon-name-part-type="species" reg="mesillae">mesillae</tp:taxon-name-part></tp:taxon-name></italic> showing vertexal area without protrusions. Scale bars 1 mm.</p></caption><graphic xmlns:xlink="http://www.w3.org/1999/xlink" xlink:href="zookeys-755-001-g091.jpg" position="float" orientation="portrait" xlink:type="simple" id="oo_200859.jpg"/></fig><fig id="F92" position="float" orientation="portrait"><label>Figure 92.</label><caption><p>Mesopleuron (lateral view) of female <bold>A</bold> <italic><tp:taxon-name><tp:taxon-name-part taxon-name-part-type="genus" reg="Epeolus">E.</tp:taxon-name-part> <tp:taxon-name-part taxon-name-part-type="species" reg="lectus">lectus</tp:taxon-name-part></tp:taxon-name></italic> showing sparse punctation (most i&gt;1d) <bold>B</bold> <italic><tp:taxon-name><tp:taxon-name-part taxon-name-part-type="genus" reg="Epeolus">E.</tp:taxon-name-part> <tp:taxon-name-part taxon-name-part-type="species" reg="carolinus">carolinus</tp:taxon-name-part></tp:taxon-name></italic> showing dense punctation (most i≤1d) <bold>C</bold> <italic><tp:taxon-name><tp:taxon-name-part taxon-name-part-type="genus" reg="Epeolus">E.</tp:taxon-name-part> <tp:taxon-name-part taxon-name-part-type="species" reg="deyrupi">deyrupi</tp:taxon-name-part></tp:taxon-name></italic> paratype showing moderately sparse punctation (i≤2d) <bold>D</bold> <italic><tp:taxon-name><tp:taxon-name-part taxon-name-part-type="genus" reg="Epeolus">E.</tp:taxon-name-part> <tp:taxon-name-part taxon-name-part-type="species" reg="packeri">packeri</tp:taxon-name-part></tp:taxon-name></italic> paratype showing moderately dense punctation (most i&lt;1d) <bold>E</bold> <italic><tp:taxon-name><tp:taxon-name-part taxon-name-part-type="genus" reg="Epeolus">E.</tp:taxon-name-part> <tp:taxon-name-part taxon-name-part-type="species" reg="erigeronis">erigeronis</tp:taxon-name-part></tp:taxon-name></italic> showing very dense punctation (few if any interspaces as large as puncture diameters) <bold>F</bold> <italic><tp:taxon-name><tp:taxon-name-part taxon-name-part-type="genus" reg="Epeolus">E.</tp:taxon-name-part> <tp:taxon-name-part taxon-name-part-type="species" reg="ilicis">ilicis</tp:taxon-name-part></tp:taxon-name></italic> showing moderately dense punctation (i≤1d) <bold>G</bold> <italic><tp:taxon-name><tp:taxon-name-part taxon-name-part-type="genus" reg="Epeolus">E.</tp:taxon-name-part> <tp:taxon-name-part taxon-name-part-type="species" reg="inornatus">inornatus</tp:taxon-name-part></tp:taxon-name></italic> paratype showing moderately dense punctation (i≤1d) <bold>H</bold> <italic><tp:taxon-name><tp:taxon-name-part taxon-name-part-type="genus" reg="Epeolus">E.</tp:taxon-name-part> <tp:taxon-name-part taxon-name-part-type="species" reg="tessieris">tessieris</tp:taxon-name-part></tp:taxon-name></italic> paratype showing very sparse punctation (most i&gt;1d) <bold>I</bold> <italic><tp:taxon-name><tp:taxon-name-part taxon-name-part-type="genus" reg="Epeolus">E.</tp:taxon-name-part> <tp:taxon-name-part taxon-name-part-type="species" reg="chamaesarachae">chamaesarachae</tp:taxon-name-part></tp:taxon-name></italic> paratype showing very sparse punctation (most i&gt;1d) <bold>J</bold> <italic><tp:taxon-name><tp:taxon-name-part taxon-name-part-type="genus" reg="Epeolus">E.</tp:taxon-name-part> <tp:taxon-name-part taxon-name-part-type="species" reg="diadematus">diadematus</tp:taxon-name-part></tp:taxon-name></italic> paratype showing sparse punctation, but punctures denser (many i≤1d) relative to <italic><tp:taxon-name><tp:taxon-name-part taxon-name-part-type="genus" reg="Epeolus">E.</tp:taxon-name-part> <tp:taxon-name-part taxon-name-part-type="species" reg="chamaesarachae">chamaesarachae</tp:taxon-name-part></tp:taxon-name></italic> <bold>K</bold> <italic><tp:taxon-name><tp:taxon-name-part taxon-name-part-type="genus" reg="Epeolus">E.</tp:taxon-name-part> <tp:taxon-name-part taxon-name-part-type="species" reg="americanus">americanus</tp:taxon-name-part></tp:taxon-name></italic> showing moderately dense punctation, with most punctures clearly separated (i=1d) and the interspaces shining; and <bold>L</bold> <italic><tp:taxon-name><tp:taxon-name-part taxon-name-part-type="genus" reg="Epeolus">E.</tp:taxon-name-part> <tp:taxon-name-part taxon-name-part-type="species" reg="asperatus">asperatus</tp:taxon-name-part></tp:taxon-name></italic> showing very dense punctation (most i&lt;1d). Scale bars 0.5 mm.</p></caption><graphic xmlns:xlink="http://www.w3.org/1999/xlink" xlink:href="zookeys-755-001-g092.jpg" position="float" orientation="portrait" xlink:type="simple" id="oo_200860.jpg"/></fig></tp:treatment-sec><ref-list><ref id="B74"><mixed-citation xmlns:xlink="http://www.w3.org/1999/xlink" xlink:type="simple">
          <person-group><name name-style="western"><surname>Stephen</surname><given-names>WP</given-names></name></person-group> (<year>1954</year>) <article-title>A revision of the bee genus <italic><tp:taxon-name><tp:taxon-name-part taxon-name-part-type="genus">Colletes</tp:taxon-name-part></tp:taxon-name></italic> in America North of Mexico (<tp:taxon-name><tp:taxon-name-part taxon-name-part-type="order">Hymenoptera</tp:taxon-name-part></tp:taxon-name>, <tp:taxon-name><tp:taxon-name-part taxon-name-part-type="family">Colletidae</tp:taxon-name-part></tp:taxon-name>).</article-title> <source>The University of Kansas Science Bulletin</source> <volume>36</volume>(<issue>1</issue>): <fpage>149</fpage>–<lpage>527</lpage>.</mixed-citation></ref></ref-list></tp:taxon-treatment>
