# Supplementary material for: A revision of the cleptoparasitic bee genus Epeolus Latreille for Nearctic species, north of Mexico (Hymenoptera, Apidae)
Source: Zookeys. 2018 May 8;(755):1–185. doi: 10.3897/zookeys.755.23939 (PMC5953965; doi:10.3897/zookeys.755.23939)
Supplement: XML Treatment for Epeolus ferrarii [file zookeys.755.23939-treatment22.xml]

<!DOCTYPE tp:taxon-treatment
  PUBLIC "-//TaxonX//DTD Taxonomic Treatment Publishing DTD v0 20100105//EN" "tax-treatment-NSO.dtd">
<tp:taxon-treatment xmlns:tp="http://www.plazi.org/taxpub"><tp:treatment-meta><kwd-group><label>Taxon classification</label><kwd><named-content xmlns:xlink="http://www.w3.org/1999/xlink" content-type="kingdom">Animalia</named-content></kwd><kwd><named-content xmlns:xlink="http://www.w3.org/1999/xlink" content-type="order">Hymenoptera</named-content></kwd><kwd><named-content xmlns:xlink="http://www.w3.org/1999/xlink" content-type="family">Apidae</named-content></kwd></kwd-group><mixed-citation publication-type="journal"><person-group><name><surname>Onuferko</surname><given-names>Thomas M.</given-names></name></person-group><article-title>A revision of the cleptoparasitic bee genus <italic><tp:taxon-name><tp:taxon-name-part taxon-name-part-type="genus" reg="Epeolus">Epeolus</tp:taxon-name-part></tp:taxon-name></italic> Latreille for Nearctic species, north of Mexico (<tp:taxon-name><tp:taxon-name-part taxon-name-part-type="order">Hymenoptera</tp:taxon-name-part></tp:taxon-name>, <tp:taxon-name><tp:taxon-name-part taxon-name-part-type="family">Apidae</tp:taxon-name-part></tp:taxon-name>)</article-title><source>Zookeys</source><day>8</day><month>5</month><year>2018</year><volume>2018</volume><issue>755</issue><fpage>1</fpage><lpage>185</lpage><pub-id pub-id-type="doi">10.3897/zookeys.755.23939</pub-id></mixed-citation></tp:treatment-meta><tp:nomenclature><label>21.</label><tp:taxon-name>
            <tp:taxon-name-part taxon-name-part-type="genus" reg="Epeolus">Epeolus</tp:taxon-name-part>
            <tp:taxon-name-part taxon-name-part-type="species" reg="ferrarii">ferrarii</tp:taxon-name-part>
            <object-id xmlns:xlink="http://www.w3.org/1999/xlink" content-type="zoobank" xlink:type="simple">http://zoobank.org/AB9DAE3B-CBB7-4540-AA11-8C1D123BB7F0</object-id>
          </tp:taxon-name><tp:taxon-status xmlns:xlink="http://www.w3.org/1999/xlink" xlink:type="simple">sp. n.</tp:taxon-status><xref ref-type="fig" rid="F45">Figs 45</xref><xref ref-type="fig" rid="F46">, 46</xref><!--PageBreak--></tp:nomenclature><tp:treatment-sec sec-type="diagnosis" id="SECID0EZGHK"><title>Diagnosis.</title><p>The following morphological features in combination (excluding any that are specific to the opposite sex of the one being diagnosed) can be used to tell <italic><tp:taxon-name><tp:taxon-name-part taxon-name-part-type="genus" reg="Epeolus">E.</tp:taxon-name-part> <tp:taxon-name-part taxon-name-part-type="species" reg="ferrarii">ferrarii</tp:taxon-name-part></tp:taxon-name></italic> apart from all other North American <italic><tp:taxon-name><tp:taxon-name-part taxon-name-part-type="genus" reg="Epeolus">Epeolus</tp:taxon-name-part></tp:taxon-name></italic> except <italic><tp:taxon-name><tp:taxon-name-part taxon-name-part-type="genus" reg="Epeolus">E.</tp:taxon-name-part> <tp:taxon-name-part taxon-name-part-type="species" reg="canadensis">canadensis</tp:taxon-name-part></tp:taxon-name></italic> and <italic><tp:taxon-name><tp:taxon-name-part taxon-name-part-type="genus" reg="Epeolus">E.</tp:taxon-name-part> <tp:taxon-name-part taxon-name-part-type="species" reg="compactus">compactus</tp:taxon-name-part></tp:taxon-name></italic>: <!--PageBreak-->in females, F2 is at least 1.2 × as long as wide; the mesoscutum has a small anteromedial patch of pale tomentum; the axilla is small to intermediate in size, not extending much beyond the midlength of the mesoscutellum (extending to &lt;2/3 its length) but the free portion is more than 1/4 as long as the entire medial length of the axilla, and the axilla (except sometimes the tip) and mesoscutellum are black; the mesopleuron is closely (most i&lt;1d) and evenly punctate; and the T2 fascia lacks lobe-like anterolateral extensions of tomentum, although it is broader laterally. <italic><tp:taxon-name><tp:taxon-name-part taxon-name-part-type="genus" reg="Epeolus">Epeolus</tp:taxon-name-part> <tp:taxon-name-part taxon-name-part-type="species" reg="ferrarii">ferrarii</tp:taxon-name-part></tp:taxon-name></italic> is most similar to <italic><tp:taxon-name><tp:taxon-name-part taxon-name-part-type="genus" reg="Epeolus">E.</tp:taxon-name-part> <tp:taxon-name-part taxon-name-part-type="species" reg="compactus">compactus</tp:taxon-name-part></tp:taxon-name></italic>, and in both species the T1 discal patch is typically quadrangular with the basal and apical fasciae subparallel and separated by a distinct longitudinal band, but in <italic><tp:taxon-name><tp:taxon-name-part taxon-name-part-type="genus" reg="Epeolus">E.</tp:taxon-name-part> <tp:taxon-name-part taxon-name-part-type="species" reg="compactus">compactus</tp:taxon-name-part></tp:taxon-name></italic> the T2–T4 fasciae are not evenly broad or tapering until separated medially (as in <italic><tp:taxon-name><tp:taxon-name-part taxon-name-part-type="genus" reg="Epeolus">E.</tp:taxon-name-part> <tp:taxon-name-part taxon-name-part-type="species" reg="ferrarii">ferrarii</tp:taxon-name-part></tp:taxon-name></italic>) but broadened medially into rounded lobes, which may be joined or separated. <italic><tp:taxon-name><tp:taxon-name-part taxon-name-part-type="genus" reg="Epeolus">Epeolus</tp:taxon-name-part> <tp:taxon-name-part taxon-name-part-type="species" reg="canadensis">canadensis</tp:taxon-name-part></tp:taxon-name></italic> differs from both species in that the T1 discal patch is distinctly triangular or semicircular (the basal fascia is conspicuously arched and fully continuous with the longitudinal band) and its medial longitudinal extent is more than 1/3 the lateral extent. In <italic><tp:taxon-name><tp:taxon-name-part taxon-name-part-type="genus" reg="Epeolus">E.</tp:taxon-name-part> <tp:taxon-name-part taxon-name-part-type="species" reg="ferrarii">ferrarii</tp:taxon-name-part></tp:taxon-name></italic> the discal patch may be trapezoidal or almost semicircular, but if at all semicircular its medial longitudinal extent is at most 1/3 the lateral extent and the basal fascia and longitudinal band are at least joined at somewhat of an angle.</p><!--PageBreak--></tp:treatment-sec><tp:treatment-sec sec-type="description" id="SECID0EMKHK"><title>Description.</title><p>MALE: Length 7.1 mm; head length 1.9 mm; head width 2.6 mm; fore wing length 6.0 mm.</p><p>
            <italic>Integument coloration.</italic> Mostly black; notable exceptions as follows: partially to entirely ferruginous on mandible, antenna, pronotal lobe, tegula, legs, and pygidial plate. Mandible with apex and preapical tooth darker than all but basal quarter. Antenna brown except F1 extensively orange. Pronotal lobe and tegula pale ferruginous to amber. Wing membrane subhyaline, apically dusky. Legs from tibia to tarsus extensively reddish orange. Pygidial plate orange along apical margin, otherwise dark brown.</p><p>
            <italic>Pubescence.</italic> Face with tomentum densest around antennal socket. Tomentum slightly sparser on clypeus; upper paraocular and frontal areas, and vertexal area mostly exposed. Dorsum of mesosoma and metasoma with bands of off-white to pale yellow short appressed setae. Mesoscutum with anteromedial horseshoe-shaped patch of pale tomentum. Mesopleuron densely hairy, except for two sparsely hairy circular patches (one behind pronotal lobe, a larger one occupying much of ventrolateral half of mesopleuron). Metanotum with tomentum uninterrupted, pale yellow laterally and black medially. T1 with median elliptical verging on semicircular discal patch. T1–T3 with apical fasciae medially interrupted, narrowed (broader laterally), and removed from apical margin; T2 with fascia without anterolateral extensions of tomentum. T4–T6 with fasciae complete, those of T4 and T5 somewhat narrowed medially. S4 and S5 with long coppery to silvery subapical hairs, which individually are often darker apically.</p><p>
            <italic>Surface sculpture.</italic> Punctures dense. Labrum with larger punctures than clypeus, but punctures of both equally dense (i≤1d). Small impunctate shiny spot lateral to lateral ocellus. Mesoscutum, mesoscutellum, and axilla coarsely and densely rugose-punctate. Tegula very densely punctate mesally (i&lt;1d), less so laterally (i=1–2d). Mesopleuron with ventrolateral half coarsely and densely punctate (i&lt;1d) to rugose; mesopleuron with punctures more or less equally dense throughout (only few i=1d ventrolaterally). Metasomal terga with punctures very fine, dense (i≈1d), evenly distributed on disc.</p><p>
            <italic>Structure.</italic> Labral apex with pair of small denticles, each preceded by longitudinal carina. Frontal keel not strongly raised. Scape with greatest length 1.8 × greatest width. F2 as long as wide (L/W ratio = 1.0). Preoccipital ridge not joining hypostomal carina, from which it is separated by about 1.5 <abbrev xmlns:xlink="http://www.w3.org/1999/xlink" xlink:title="Median ocellar diameter" id="ABBRID0EBLHK" xlink:type="simple">MOD</abbrev> at its terminal (difficult to see in holotype; described from paratypes). Mesoscutellum weakly bigibbous. Axilla small to intermediate in size, its lateral margin (L) less than half as long as mesoscutellar width (W) (L/W ratio = 0.4) and tip not extending much beyond midlength of mesoscutellum (extending to &lt;2/3 its length); axilla with tip clearly visible, but unattached to mesoscutellum for less than 2/5 the medial length of axilla; axilla with lateral margin relatively straight and without carina. Fore wing with three submarginal cells. Pygidial plate apically rounded, with large deep punctures closely clustered medially and sparser laterally, with the interspaces shining.</p><p>FEMALE: Description as for male except for usual secondary sexual characters and as follows: F2 slightly but not noticeably longer than wide (L/W ratio = 1.1); T5 with large, nearly continuous patch of pale tomentum bordering and separate <!--PageBreak-->from pseudopygidial area present only in female; T5 with pseudopygidial area lunate, its apex more than twice as wide as medial length, indicated by silvery setae on impressed disc of apicomedial region elevated from rest of tergum; S4 and S5 with much shorter hairs (S5 with apical fimbria of coppery to silvery hairs extending beyond apex of sternum by ~1/3 <abbrev xmlns:xlink="http://www.w3.org/1999/xlink" xlink:title="Median ocellar diameter" id="ABBRID0EJLHK" xlink:type="simple">MOD</abbrev>); pygidial plate apically truncate, with small, denser punctures.</p><fig id="F45" position="float" orientation="portrait"><label>Figure 45.</label><caption><p>
                <italic><tp:taxon-name><tp:taxon-name-part taxon-name-part-type="genus" reg="Epeolus">Epeolus</tp:taxon-name-part> <tp:taxon-name-part taxon-name-part-type="species" reg="ferrarii">ferrarii</tp:taxon-name-part></tp:taxon-name></italic> <bold>A</bold> female allotype, lateral habitus (scale bar 3 mm) <bold>B</bold> female allotype, dorsal habitus (scale bar 3 mm) <bold>C</bold> male holotype, lateral habitus (scale bar 3 mm), and <bold>D</bold> female paratype axillae and mesoscutellum, dorsal view (scale bar 0.5 mm; blue lines indicate the posterior extent of the axilla relative to the length of the mesoscutellum; red lines indicate the extent of the free portion of the axilla relative to its entire medial length).</p></caption><graphic xmlns:xlink="http://www.w3.org/1999/xlink" xlink:href="zookeys-755-001-g045.jpg" position="float" orientation="portrait" xlink:type="simple" id="oo_200799.jpg"/></fig></tp:treatment-sec><tp:treatment-sec sec-type="etymology" id="SECID0ENMHK"><title>Etymology.</title><p>This species is named in honor of my colleague, Rafael Ferrari, with whom I collected this species in Southwestern New Mexico, USA.</p></tp:treatment-sec><tp:treatment-sec sec-type="distribution" id="SECID0ESMHK"><title>Distribution.</title><p>Arizona and New Mexico to southeastern Mexico (Fig. <xref ref-type="fig" rid="F46">46</xref>).</p><fig id="F46" position="float" orientation="portrait"><label>Figure 46.</label><caption><p>Approximate geographic range of <italic><tp:taxon-name><tp:taxon-name-part taxon-name-part-type="genus" reg="Epeolus">E.</tp:taxon-name-part> <tp:taxon-name-part taxon-name-part-type="species" reg="ferrarii">ferrarii</tp:taxon-name-part></tp:taxon-name></italic> (orange) based on occurrence records known to the author (yellow circles).</p></caption><graphic xmlns:xlink="http://www.w3.org/1999/xlink" xlink:href="zookeys-755-001-g046.jpg" position="float" orientation="portrait" xlink:type="simple" id="oo_200800.jpg"/></fig></tp:treatment-sec><tp:treatment-sec sec-type="ecology" id="SECID0EUNHK"><title>Ecology.</title><p>HOST RECORDS: The host species of <italic><tp:taxon-name><tp:taxon-name-part taxon-name-part-type="genus" reg="Epeolus">E.</tp:taxon-name-part> <tp:taxon-name-part taxon-name-part-type="species" reg="ferrarii">ferrarii</tp:taxon-name-part></tp:taxon-name></italic> is/are presently unknown.</p><p>FLORAL RECORDS: Labels of examined voucher specimens indicate a floral association with <italic><tp:taxon-name><tp:taxon-name-part taxon-name-part-type="genus" reg="Melilotus">Melilotus</tp:taxon-name-part> <tp:taxon-name-part taxon-name-part-type="species" reg="albus">albus</tp:taxon-name-part></tp:taxon-name></italic>.</p></tp:treatment-sec><tp:treatment-sec sec-type="discussion" id="SECID0ESOHK"><title>Discussion.</title><p>
            <italic><tp:taxon-name><tp:taxon-name-part taxon-name-part-type="genus" reg="Epeolus">Epeolus</tp:taxon-name-part> <tp:taxon-name-part taxon-name-part-type="species" reg="ferrarii">ferrarii</tp:taxon-name-part></tp:taxon-name></italic> is a cryptic species that most closely resembles <italic><tp:taxon-name><tp:taxon-name-part taxon-name-part-type="genus" reg="Epeolus">E.</tp:taxon-name-part> <tp:taxon-name-part taxon-name-part-type="species" reg="canadensis">canadensis</tp:taxon-name-part></tp:taxon-name></italic> and <italic><tp:taxon-name><tp:taxon-name-part taxon-name-part-type="genus" reg="Epeolus">E.</tp:taxon-name-part> <tp:taxon-name-part taxon-name-part-type="species" reg="compactus">compactus</tp:taxon-name-part></tp:taxon-name></italic>, and can only be differentiated from these two species on the basis of very subtle differences in the patterns of pubescence on the metasomal terga. Its status as a separate species is supported by a separate <abbrev xmlns:xlink="http://www.w3.org/1999/xlink" xlink:title="barcode index numbers" id="ABBRID0EZPHK" xlink:type="simple">BIN</abbrev>, but unusually its nearest neighbor is <italic><tp:taxon-name><tp:taxon-name-part taxon-name-part-type="genus" reg="Epeolus">E.</tp:taxon-name-part> <tp:taxon-name-part taxon-name-part-type="species" reg="splendidus">splendidus</tp:taxon-name-part></tp:taxon-name></italic> (a very different species, although presumably in the same species group), from which <italic><tp:taxon-name><tp:taxon-name-part taxon-name-part-type="genus" reg="Epeolus">E.</tp:taxon-name-part> <tp:taxon-name-part taxon-name-part-type="species" reg="ferrarii">ferrarii</tp:taxon-name-part></tp:taxon-name></italic> exhibits a large barcode sequence divergence (3.9%). Although most species of <italic><tp:taxon-name><tp:taxon-name-part taxon-name-part-type="genus" reg="Epeolus">Epeolus</tp:taxon-name-part></tp:taxon-name></italic> were described from a female name-bearing type, a male specimen is designated as the holotype of <italic><tp:taxon-name><tp:taxon-name-part taxon-name-part-type="genus" reg="Epeolus">E.</tp:taxon-name-part> <tp:taxon-name-part taxon-name-part-type="species" reg="ferrarii">ferrarii</tp:taxon-name-part></tp:taxon-name></italic> because a barcode-compliant sequence is associated with it and because the collection locality is <!--PageBreak-->more precise than for the available female specimens, one of which is herein designated as the allotype.</p></tp:treatment-sec><tp:treatment-sec sec-type="material" id="SECID0EHRHK"><title>Material studied.</title><p>
            <bold>Type material.</bold> Primary: USA: <bold>New Mexico</bold>: 47 km S Animas (<named-content xmlns:xlink="http://www.w3.org/1999/xlink" content-type="dwc:verbatimCoordinates" xlink:type="simple"><named-content content-type="geo-json" specific-use="{&#34;type&#34;:&#34;Point&#34;,&#34;coordinates&#34;:[-108.875700,31.543800]}" id="NCID0EURHK" xlink:type="simple">31.5438°N; 108.8757°W</named-content></named-content>) (Co Rd C001), 30.viii.2015, R. Ferrari and T.M. Onuferko (holotype ♂ [CCDB-24583 H08], <named-content xmlns:xlink="http://www.w3.org/1999/xlink" content-type="dwc:institutional_code" xlink:type="simple">PCYU</named-content>).</p><p>Secondary: Guatemala: <bold>Zacapa</bold>: San Lorenzo, xi.1986, M. Sharkey (paratype ♂, <named-content xmlns:xlink="http://www.w3.org/1999/xlink" content-type="dwc:institutional_code" xlink:type="simple">CNC</named-content>).</p><p>Mexico: <bold>Chiapas</bold>: Yerbabuena (20 mi N Bochil), 21.v.1969, W.R.M. Mason (paratype ♂, <named-content xmlns:xlink="http://www.w3.org/1999/xlink" content-type="dwc:institutional_code" xlink:type="simple">CNC</named-content>); <bold>Hidalgo</bold>: 2 mi N Pachuca, 24.viii.1962, M.G. Naumann (paratype ♀, <named-content xmlns:xlink="http://www.w3.org/1999/xlink" content-type="dwc:institutional_code" xlink:type="simple">KUNHM</named-content>); <bold>Nuevo León</bold>: Cola de Caballo, 20.vi.1976, D. Weems (paratype ♂, <named-content xmlns:xlink="http://www.w3.org/1999/xlink" content-type="dwc:institutional_code" xlink:type="simple">FSCA</named-content>); <bold>Puebla</bold>: 5 mi NE Teziutlán, 20.vi.1961, Univ. Kans. Mex. Expedition (paratype ♀, <named-content xmlns:xlink="http://www.w3.org/1999/xlink" content-type="dwc:institutional_code" xlink:type="simple">KUNHM</named-content>); <bold>Veracruz</bold>: 10 km N Coscomatepec, 09.vii.1974, J.A. Chemsak, E. and J. Linsley, and J. Powell (paratype ♀, <named-content xmlns:xlink="http://www.w3.org/1999/xlink" content-type="dwc:institutional_code" xlink:type="simple">EMEC</named-content>).</p><p>USA: <bold>Arizona</bold>: Southwestern Research Station (5 mi W Portal, Cochise County), 01.viii.1956, C. and M. Cazier (paratype ♀, <named-content xmlns:xlink="http://www.w3.org/1999/xlink" content-type="dwc:institutional_code" xlink:type="simple">AMNH</named-content>), 02.viii.1956, C. and M. Cazier (paratype ♀, <named-content xmlns:xlink="http://www.w3.org/1999/xlink" content-type="dwc:institutional_code" xlink:type="simple">AMNH</named-content>); <bold>New Mexico</bold>: 47 km S Animas (<named-content xmlns:xlink="http://www.w3.org/1999/xlink" content-type="dwc:verbatimCoordinates" xlink:type="simple"><named-content content-type="geo-json" specific-use="{&#34;type&#34;:&#34;Point&#34;,&#34;coordinates&#34;:[-108.875700,31.543800]}" id="NCID0E6THK" xlink:type="simple">31.5438°N; 108.8757°W</named-content></named-content>) (Co Rd C001), 30.viii.2015, R. Ferrari and T.M. Onuferko (paratypes 2♂ (1 barcoded [CCDB-24580 G07]), <named-content xmlns:xlink="http://www.w3.org/1999/xlink" content-type="dwc:institutional_code" xlink:type="simple">PCYU</named-content>), 30.viii.2015, C. Parsons (paratype ♂, <named-content xmlns:xlink="http://www.w3.org/1999/xlink" content-type="dwc:institutional_code" xlink:type="simple">PCYU</named-content>); 5 mi N Alamogordo (Otero County), 24.iv.1965, O.W. Richards (paratype ♀, <named-content xmlns:xlink="http://www.w3.org/1999/xlink" content-type="dwc:institutional_code" xlink:type="simple">NHMUK</named-content>); Granite Gap (18 mi N Rodeo, Hidalgo County), 07.ix.1976, R.M. Bohart (allotype ♀, <named-content xmlns:xlink="http://www.w3.org/1999/xlink" content-type="dwc:institutional_code" xlink:type="simple">UCBME</named-content>), 07.ix.1976, R.M. Bohart (paratypes 1♀, 1♂, <named-content xmlns:xlink="http://www.w3.org/1999/xlink" content-type="dwc:institutional_code" xlink:type="simple">UCBME</named-content>); <bold>Texas</bold>: 23 mi W Fort Davis, 01.vi.1959, W.R.M. Mason (paratype ♀, <named-content xmlns:xlink="http://www.w3.org/1999/xlink" content-type="dwc:institutional_code" xlink:type="simple">CNC</named-content>); Big Bend National Park, 04.vi.1970, C.W. O’Brien (paratype ♀, <named-content xmlns:xlink="http://www.w3.org/1999/xlink" content-type="dwc:institutional_code" xlink:type="simple">LACM</named-content>); Grapevine Spring (Big Bend National Park), 20.v.1959, W.R.M. Mason (paratype ♀, <named-content xmlns:xlink="http://www.w3.org/1999/xlink" content-type="dwc:institutional_code" xlink:type="simple">CNC</named-content>); Dugout Wells (Big Bend National Park), 22.v.1959, J.F. McAlpine (paratypes 3♀, <named-content xmlns:xlink="http://www.w3.org/1999/xlink" content-type="dwc:institutional_code" xlink:type="simple">CNC</named-content>); Sanderson, 28–29.iv.1959, W.R.M. Mason (paratype ♀, <named-content xmlns:xlink="http://www.w3.org/1999/xlink" content-type="dwc:institutional_code" xlink:type="simple">CNC</named-content>).</p></tp:treatment-sec><tp:treatment-sec sec-type="material" id="SECID0EYVHK"><title>DNA barcoded material with <abbrev xmlns:xlink="http://www.w3.org/1999/xlink" xlink:title="barcode index numbers" id="ABBRID0E4VHK" xlink:type="simple">BIN</abbrev>-compliant sequences.</title><p>Available. <ext-link xmlns:xlink="http://www.w3.org/1999/xlink" ext-link-type="uri" xlink:href="http://www.boldsystems.org/index.php/Public_BarcodeCluster?clusteruri=BOLD:ADD6263" xlink:type="simple">BOLD:ADD6263</ext-link>. See Type material for specimens examined and sequenced (indicated by unique CCDB-plate and well number).</p></tp:treatment-sec></tp:taxon-treatment>
