# Supplementary material for: A revision of the cleptoparasitic bee genus Epeolus Latreille for Nearctic species, north of Mexico (Hymenoptera, Apidae)
Source: Zookeys. 2018 May 8;(755):1–185. doi: 10.3897/zookeys.755.23939 (PMC5953965; doi:10.3897/zookeys.755.23939)
Supplement: XML Treatment for Epeolus flavofasciatus [file zookeys.755.23939-treatment23.xml]

<!DOCTYPE tp:taxon-treatment
  PUBLIC "-//TaxonX//DTD Taxonomic Treatment Publishing DTD v0 20100105//EN" "tax-treatment-NSO.dtd">
<tp:taxon-treatment xmlns:tp="http://www.plazi.org/taxpub"><tp:treatment-meta><kwd-group><label>Taxon classification</label><kwd><named-content xmlns:xlink="http://www.w3.org/1999/xlink" content-type="kingdom">Animalia</named-content></kwd><kwd><named-content xmlns:xlink="http://www.w3.org/1999/xlink" content-type="order">Hymenoptera</named-content></kwd><kwd><named-content xmlns:xlink="http://www.w3.org/1999/xlink" content-type="family">Apidae</named-content></kwd></kwd-group><mixed-citation publication-type="journal"><person-group><name><surname>Onuferko</surname><given-names>Thomas M.</given-names></name></person-group><article-title>A revision of the cleptoparasitic bee genus <italic><tp:taxon-name><tp:taxon-name-part taxon-name-part-type="genus" reg="Epeolus">Epeolus</tp:taxon-name-part></tp:taxon-name></italic> Latreille for Nearctic species, north of Mexico (<tp:taxon-name><tp:taxon-name-part taxon-name-part-type="order">Hymenoptera</tp:taxon-name-part></tp:taxon-name>, <tp:taxon-name><tp:taxon-name-part taxon-name-part-type="family">Apidae</tp:taxon-name-part></tp:taxon-name>)</article-title><source>Zookeys</source><day>8</day><month>5</month><year>2018</year><volume>2018</volume><issue>755</issue><fpage>1</fpage><lpage>185</lpage><pub-id pub-id-type="doi">10.3897/zookeys.755.23939</pub-id></mixed-citation></tp:treatment-meta><tp:nomenclature><label>22.</label><tp:taxon-name>
            <tp:taxon-name-part taxon-name-part-type="genus" reg="Epeolus">Epeolus</tp:taxon-name-part>
            <tp:taxon-name-part taxon-name-part-type="species" reg="flavofasciatus">flavofasciatus</tp:taxon-name-part>
          </tp:taxon-name><tp:taxon-authority>Smith, 1879</tp:taxon-authority><xref ref-type="fig" rid="F2">Figs 2C</xref><xref ref-type="fig" rid="F47">, 47</xref><xref ref-type="fig" rid="F48">, 48</xref><tp:nomenclature-citation-list><tp:nomenclature-citation><tp:taxon-name>
                <tp:taxon-name-part taxon-name-part-type="genus" reg="Epeolus">Epeolus</tp:taxon-name-part> <tp:taxon-name-part taxon-name-part-type="species" reg="flavofasciatus">flavofasciatus</tp:taxon-name-part></tp:taxon-name><comment>Smith, 1879. Descr. New Species Hymen.: 103 (♀, ♂), <bold>new lectotype designation.</bold></comment></tp:nomenclature-citation><tp:nomenclature-citation><tp:taxon-name>
                <tp:taxon-name-part taxon-name-part-type="genus" reg="Triepeolus">Triepeolus</tp:taxon-name-part> <tp:taxon-name-part taxon-name-part-type="species" reg="flavofasciatus">flavofasciatus</tp:taxon-name-part></tp:taxon-name><comment><xref ref-type="bibr" rid="B9">Cockerell 1904</xref>. Ann. Mag. Nat. Hist. 13: 36.</comment></tp:nomenclature-citation><tp:nomenclature-citation><tp:taxon-name>
                <tp:taxon-name-part taxon-name-part-type="genus" reg="Triepeolus">Triepeolus</tp:taxon-name-part> <tp:taxon-name-part taxon-name-part-type="species" reg="agaricifer">agaricifer</tp:taxon-name-part></tp:taxon-name><comment>Cockerell, 1907c. Ann. Mag. Nat. Hist. 20: 60 (♂).</comment></tp:nomenclature-citation></tp:nomenclature-citation-list></tp:nomenclature><tp:treatment-sec sec-type="diagnosis" id="SECID0E5YHK"><title>Diagnosis.</title><p>The following morphological features in combination can be used to tell <italic><tp:taxon-name><tp:taxon-name-part taxon-name-part-type="genus" reg="Epeolus">E.</tp:taxon-name-part> <tp:taxon-name-part taxon-name-part-type="species" reg="flavofasciatus">flavofasciatus</tp:taxon-name-part></tp:taxon-name></italic> apart from all other North American <italic><tp:taxon-name><tp:taxon-name-part taxon-name-part-type="genus" reg="Epeolus">Epeolus</tp:taxon-name-part></tp:taxon-name></italic>: the dorsum of the mesosoma and metasoma have bright or pale yellow pubescence, the mesoscutum has distinct paramedian bands, the axilla does not attain the midlength of the mesoscutellum, and T1 has a median triangular or semicircular discal patch. <italic><tp:taxon-name><tp:taxon-name-part taxon-name-part-type="genus" reg="Epeolus">Epeolus</tp:taxon-name-part> <tp:taxon-name-part taxon-name-part-type="species" reg="canadensis">canadensis</tp:taxon-name-part></tp:taxon-name></italic> resembles <italic><tp:taxon-name><tp:taxon-name-part taxon-name-part-type="genus" reg="Epeolus">E.</tp:taxon-name-part> <tp:taxon-name-part taxon-name-part-type="species" reg="flavofasciatus">flavofasciatus</tp:taxon-name-part></tp:taxon-name></italic> in that the integument is mostly black, the axilla does not attain the midlength of the mesoscutellum, and T1 has a median triangular or semicircular discal patch, but in <italic><tp:taxon-name><tp:taxon-name-part taxon-name-part-type="genus" reg="Epeolus">E.</tp:taxon-name-part> <tp:taxon-name-part taxon-name-part-type="species" reg="canadensis">canadensis</tp:taxon-name-part></tp:taxon-name></italic> the mesoscutum has a distinct anteromedial patch of pale tomentum instead of paramedian bands. <italic><tp:taxon-name><tp:taxon-name-part taxon-name-part-type="genus" reg="Epeolus">Epeolus</tp:taxon-name-part> <tp:taxon-name-part taxon-name-part-type="species" reg="flavofasciatus">flavofasciatus</tp:taxon-name-part></tp:taxon-name></italic> is quite large for <italic><tp:taxon-name><tp:taxon-name-part taxon-name-part-type="genus" reg="Epeolus">Epeolus</tp:taxon-name-part></tp:taxon-name></italic> (≥9 mm in length), and the pygidial plate of the male is narrower than that in most species, so males may be confused with <italic><tp:taxon-name><tp:taxon-name-part taxon-name-part-type="genus" reg="Triepeolus">Triepeolus</tp:taxon-name-part></tp:taxon-name></italic>. However, in <italic><tp:taxon-name><tp:taxon-name-part taxon-name-part-type="genus" reg="Epeolus">E.</tp:taxon-name-part> <tp:taxon-name-part taxon-name-part-type="species" reg="flavofasciatus">flavofasciatus</tp:taxon-name-part></tp:taxon-name></italic> the mandible has a blunt, obtuse preapical tooth, whereas in all <italic><tp:taxon-name><tp:taxon-name-part taxon-name-part-type="genus" reg="Triepeolus">Triepeolus</tp:taxon-name-part></tp:taxon-name></italic> the mandible is simple.</p></tp:treatment-sec><tp:treatment-sec sec-type="redescription" id="SECID0EC3HK"><title>Redescription.</title><p>FEMALE: Length 9.6 mm; head length 2.4 mm; head width 3.3 mm; fore wing length 8.5 mm.</p><p>
            <italic>Integument coloration</italic>. Mostly black; notable exceptions as follows: partially to entirely ferruginous on mandible, antenna, pronotal lobe, tegula, axilla, legs, and pygidial plate. Mandible with apex darker than all but extreme base; preapical tooth lighter than mandibular apex (difficult to see in the <italic><tp:taxon-name><tp:taxon-name-part taxon-name-part-type="genus" reg="Epeolus">E.</tp:taxon-name-part> <tp:taxon-name-part taxon-name-part-type="species" reg="flavofasciatus">flavofasciatus</tp:taxon-name-part></tp:taxon-name></italic> lectotype because mandible closed; described from non-type specimens). Antenna brown except scape, pedicel, and F1 extensively orange. F2 with orange spot basally. Pronotal lobe and tegula pale ferruginous to amber. Wing membrane dusky subhyaline, slightly darker at apex. Legs more extensively reddish orange than brown or black.</p><p>
            <italic>Pubescence</italic>. Face with tomentum densest around antennal socket. Tomentum slightly sparser on clypeus; upper paraocular and frontal areas, and vertexal area mostly <!--PageBreak-->exposed. Dorsum of mesosoma and metasoma with bands of off-white and bright to pale yellow short appressed setae. Mesoscutum with paramedian band. Mesopleuron sparsely hairy except mesally with densely hairy sigmoid patch and ventrally. Metanotum with tomentum uninterrupted, uniformly black (uniformly pale yellow in the <italic><tp:taxon-name><tp:taxon-name-part taxon-name-part-type="genus" reg="Epeolus">E.</tp:taxon-name-part> <tp:taxon-name-part taxon-name-part-type="species" reg="agaricifer">agaricifer</tp:taxon-name-part></tp:taxon-name></italic> holotype and multiple non-type specimens, uniformly black or to varying degrees bright or pale yellow laterally and black medially in other non-type specimens). T1 with median semicircular black discal patch enclosed by pale tomentum (basal fascia widely separated medially and with much tomentum rubbed off in the <italic><tp:taxon-name><tp:taxon-name-part taxon-name-part-type="genus" reg="Epeolus">E.</tp:taxon-name-part> <tp:taxon-name-part taxon-name-part-type="species" reg="flavofasciatus">flavofasciatus</tp:taxon-name-part></tp:taxon-name></italic> lectotype, but conspicuously arched and narrowly interrupted medially in non-type specimens). T2–T4 with fasciae complete, T2 with fascia without anterolateral extensions of tomentum. T5 with two large patches of pale tomentum lateral to and separate from pseudopygidial area. T5 with pseudopygidial area lunate, its apex more than twice as wide as medial length, indicated by silvery setae on disc of apicomedial region elevated from rest of tergum. S5 with apical fimbria of coppery to silvery hairs not extending beyond apex of sternum by much more than 1/4 <abbrev xmlns:xlink="http://www.w3.org/1999/xlink" xlink:title="Median ocellar diameter" id="ABBRID0ES4HK" xlink:type="simple">MOD</abbrev>.</p><p>
            <italic>Surface sculpture</italic>. Punctures dense. Labrum with larger punctures than clypeus, but punctures of both equally dense (i&lt;1d). Small impunctate matte spot lateral to lateral ocellus. Mesoscutum, mesoscutellum, and axilla coarsely and densely rugose-punctate. Tegula very densely punctate mesally (i&lt;1d), less so laterally (i=1–2d). Mesopleuron with ventrolateral half densely punctate (i&lt;1d); mesopleuron with punctures more or less equally dense throughout. Metasomal terga with punctures very fine, dense (i≈1d), evenly distributed on disc.</p><!--PageBreak--><p>
            <italic>Structure</italic>. Labral apex with pair of small denticles preceded by submedial pair of small denticles and separated by shallow concavity. Frontal keel not strongly raised. Scape with greatest length 1.7 × greatest width. F2 noticeably longer than wide (L/W ratio = 1.4). Preoccipital ridge not joining hypostomal carina, from which it is separated by about 1.5–2 <abbrev xmlns:xlink="http://www.w3.org/1999/xlink" xlink:title="Median ocellar diameter" id="ABBRID0E64HK" xlink:type="simple">MOD</abbrev> at its terminal (difficult to see in the <italic><tp:taxon-name><tp:taxon-name-part taxon-name-part-type="genus" reg="Epeolus">E.</tp:taxon-name-part> <tp:taxon-name-part taxon-name-part-type="species" reg="flavofasciatus">flavofasciatus</tp:taxon-name-part></tp:taxon-name></italic> lectotype; described from non-type specimens). Mesoscutellum moderately bigibbous. Axilla small to intermediate in size, its lateral margin (L) less than half as long as mesoscutellar width (W) (L/W ratio = 0.4) and tip not extending beyond midlength of mesoscutellum; axilla with tip clearly visible, but unattached to mesoscutellum for less than 1/3 the medial length of axilla; axilla with lateral margin relatively straight and without carina. Fore wing with three submarginal cells. Pygidial plate apically truncate.</p><p>MALE: Description as for female except for usual secondary sexual characters and as follows: F2 shorter, but still longer than wide (L/W ratio = 1.2); S3–S5 with much longer coppery to silvery subapical hairs, which individually are often darker apically; pygidial plate unusually narrow (<italic><tp:taxon-name><tp:taxon-name-part taxon-name-part-type="genus" reg="Triepeolus">Triepeolus</tp:taxon-name-part></tp:taxon-name></italic>-like) and apically rounded, with large deep punctures closely clustered.</p><fig id="F47" position="float" orientation="portrait"><label>Figure 47.</label><caption><p>
                <italic><tp:taxon-name><tp:taxon-name-part taxon-name-part-type="genus" reg="Epeolus">Epeolus</tp:taxon-name-part> <tp:taxon-name-part taxon-name-part-type="species" reg="flavofasciatus">flavofasciatus</tp:taxon-name-part></tp:taxon-name></italic> <bold>A</bold> female, lateral habitus (scale bar 3 mm) <bold>B</bold> female, dorsal habitus (scale bar 3 mm) <bold>C</bold> male, lateral habitus (scale bar 3 mm), and <bold>D</bold> female axillae and mesoscutellum, dorsal view (scale bar 0.5 mm; blue lines indicate the posterior extent of the axilla relative to the length of the mesoscutellum; red lines indicate the extent of the free portion of the axilla relative to its entire medial length).</p></caption><graphic xmlns:xlink="http://www.w3.org/1999/xlink" xlink:href="zookeys-755-001-g047.jpg" position="float" orientation="portrait" xlink:type="simple" id="oo_200801.jpg"/></fig></tp:treatment-sec><tp:treatment-sec sec-type="distribution" id="SECID0EX6HK"><title>Distribution.</title><p>Mexico, excluding the Baja California Peninsula, and southwestern United States to central America (Fig. <xref ref-type="fig" rid="F48">48</xref>).</p><fig id="F48" position="float" orientation="portrait"><label>Figure 48.</label><caption><p>Approximate geographic range of <italic><tp:taxon-name><tp:taxon-name-part taxon-name-part-type="genus" reg="Epeolus">E.</tp:taxon-name-part> <tp:taxon-name-part taxon-name-part-type="species" reg="flavofasciatus">flavofasciatus</tp:taxon-name-part></tp:taxon-name></italic> (orange) based on occurrence records known to the author (yellow circles).</p></caption><graphic xmlns:xlink="http://www.w3.org/1999/xlink" xlink:href="zookeys-755-001-g048.jpg" position="float" orientation="portrait" xlink:type="simple" id="oo_200802.jpg"/></fig></tp:treatment-sec><tp:treatment-sec sec-type="ecology" id="SECID0E1AAM"><title>Ecology.</title><p>HOST RECORDS: The host species of <italic><tp:taxon-name><tp:taxon-name-part taxon-name-part-type="genus" reg="Epeolus">E.</tp:taxon-name-part> <tp:taxon-name-part taxon-name-part-type="species" reg="flavofasciatus">flavofasciatus</tp:taxon-name-part></tp:taxon-name></italic> is/are presently unknown.</p><p>FLORAL RECORDS: Labels of examined voucher specimens indicate floral associations with <italic><tp:taxon-name><tp:taxon-name-part taxon-name-part-type="genus" reg="Heterotheca">Heterotheca</tp:taxon-name-part> <tp:taxon-name-part taxon-name-part-type="species" reg="subaxillaris">subaxillaris</tp:taxon-name-part></tp:taxon-name></italic> and <italic><tp:taxon-name><tp:taxon-name-part taxon-name-part-type="genus" reg="Vicia">Vicia</tp:taxon-name-part></tp:taxon-name></italic> L. (<tp:taxon-name><tp:taxon-name-part taxon-name-part-type="family">Leguminosae</tp:taxon-name-part></tp:taxon-name>).</p></tp:treatment-sec><tp:treatment-sec sec-type="discussion" id="SECID0EECAM"><title>Discussion.</title><p>
            <xref ref-type="bibr" rid="B71">Smith (1879)</xref> described <italic><tp:taxon-name><tp:taxon-name-part taxon-name-part-type="genus" reg="Epeolus">E.</tp:taxon-name-part> <tp:taxon-name-part taxon-name-part-type="species" reg="flavofasciatus">flavofasciatus</tp:taxon-name-part></tp:taxon-name></italic> from both sexes, represented by two syntypes (one female and one male) deposited at the <named-content xmlns:xlink="http://www.w3.org/1999/xlink" content-type="dwc:institutional_code" xlink:type="simple">NHMUK</named-content>. Both specimens were examined, and the female is herein designated as the lectotype because it is in better condition, because most <italic><tp:taxon-name><tp:taxon-name-part taxon-name-part-type="genus" reg="Epeolus">Epeolus</tp:taxon-name-part></tp:taxon-name></italic> spp. are represented by female name-bearing types, and because <xref ref-type="bibr" rid="B71">Smith (1879)</xref> provided a more complete description of the female. The male syntype at the <named-content xmlns:xlink="http://www.w3.org/1999/xlink" content-type="dwc:institutional_code" xlink:type="simple">NHMUK</named-content> is herein designated as the lectoallotype. Cockerell (1907) described this species under the name <italic><tp:taxon-name><tp:taxon-name-part taxon-name-part-type="genus" reg="Triepeolus">Triepeolus</tp:taxon-name-part> <tp:taxon-name-part taxon-name-part-type="species" reg="agaricifer">agaricifer</tp:taxon-name-part></tp:taxon-name></italic>, which <xref ref-type="bibr" rid="B60">Rightmyer (2008)</xref> synonymized under <italic><tp:taxon-name><tp:taxon-name-part taxon-name-part-type="genus" reg="Epeolus">E.</tp:taxon-name-part> <tp:taxon-name-part taxon-name-part-type="species" reg="flavofasciatus">flavofasciatus</tp:taxon-name-part></tp:taxon-name></italic>. I have examined the male holotype specimen of <italic><tp:taxon-name><tp:taxon-name-part taxon-name-part-type="genus" reg="Triepeolus">T.</tp:taxon-name-part> <tp:taxon-name-part taxon-name-part-type="species" reg="agaricifer">agaricifer</tp:taxon-name-part></tp:taxon-name></italic>, and agree with Rightmyer’s treatment. Two specimens (both males) were barcoded, one of which is from Southeast Arizona, USA (nearer the type locality of <italic><tp:taxon-name><tp:taxon-name-part taxon-name-part-type="genus" reg="Triepeolus">T.</tp:taxon-name-part> <tp:taxon-name-part taxon-name-part-type="species" reg="agaricifer">agaricifer</tp:taxon-name-part></tp:taxon-name></italic>: Beulah, New Mexico, USA) and the other is from Jalisco, Mexico (nearer the type locality of <italic><tp:taxon-name><tp:taxon-name-part taxon-name-part-type="genus" reg="Epeolus">E.</tp:taxon-name-part> <tp:taxon-name-part taxon-name-part-type="species" reg="flavofasciatus">flavofasciatus</tp:taxon-name-part></tp:taxon-name></italic>: Oaxaca, Mexico), and both were assigned the same <abbrev xmlns:xlink="http://www.w3.org/1999/xlink" xlink:title="barcode index numbers" id="ABBRID0EJFAM" xlink:type="simple">BIN</abbrev>. Brumley also described this species under the manuscript name <italic><tp:taxon-name><tp:taxon-name-part taxon-name-part-type="genus" reg="Epeolus">Epeolus</tp:taxon-name-part> <tp:taxon-name-part taxon-name-part-type="species" reg="artus">artus</tp:taxon-name-part></tp:taxon-name></italic> [<italic>nomen nudum</italic>] in 1965.</p><p>There is some intraspecific variation in the pubescence on the metanotum, which ranges from entirely yellow to medially or mostly black, and T1, in which the apical fascia is either complete or interrupted medially, with differences not conforming to any discernable geographic pattern. Based on examined records, the range of this species appears to be quite continuous from the American Southwest to Central America.</p><p>Among the examined specimens of this species is one that appears to be the first known example of bilateral gynandromorphism in <italic><tp:taxon-name><tp:taxon-name-part taxon-name-part-type="genus" reg="Epeolus">Epeolus</tp:taxon-name-part></tp:taxon-name></italic> (see Material studied). De<!--PageBreak-->scriptions and images of the aberrant features exhibited by the specimen are published separately (<xref ref-type="bibr" rid="B53">Onuferko 2018</xref>).</p></tp:treatment-sec><tp:treatment-sec sec-type="material" id="SECID0EKGAM"><title>Material studied.</title><p>
            <bold>Type material.</bold> Primary: Mexico: <bold>Oaxaca</bold>: (<italic><tp:taxon-name><tp:taxon-name-part taxon-name-part-type="genus" reg="Epeolus">E.</tp:taxon-name-part> <tp:taxon-name-part taxon-name-part-type="species" reg="flavofasciatus">flavofasciatus</tp:taxon-name-part></tp:taxon-name></italic> lectotype ♀ [<named-content xmlns:xlink="http://www.w3.org/1999/xlink" content-type="dwc:institutional_code" xlink:type="simple">NHMUK</named-content>, catalog number: 010812212]).</p><p>USA: <bold>New Mexico</bold>: Beulah, viii.????, T.D. Cockerell (<italic><tp:taxon-name><tp:taxon-name-part taxon-name-part-type="genus" reg="Triepeolus">T.</tp:taxon-name-part> <tp:taxon-name-part taxon-name-part-type="species" reg="agaricifer">agaricifer</tp:taxon-name-part></tp:taxon-name></italic> holotype ♂ [<named-content xmlns:xlink="http://www.w3.org/1999/xlink" content-type="dwc:institutional_code" xlink:type="simple">USNM</named-content>, catalog number: 534034]).</p><p>Secondary: Mexico: <bold>Oaxaca</bold>: (<italic><tp:taxon-name><tp:taxon-name-part taxon-name-part-type="genus" reg="Epeolus">E.</tp:taxon-name-part> <tp:taxon-name-part taxon-name-part-type="species" reg="flavofasciatus">flavofasciatus</tp:taxon-name-part></tp:taxon-name></italic> lectoallotype ♂ [<named-content xmlns:xlink="http://www.w3.org/1999/xlink" content-type="dwc:institutional_code" xlink:type="simple">NHMUK</named-content>, catalog number: 010812250]).</p></tp:treatment-sec><tp:treatment-sec sec-type="material" id="SECID0EMIAM"><title>DNA barcoded material with <abbrev xmlns:xlink="http://www.w3.org/1999/xlink" xlink:title="barcode index numbers" id="ABBRID0ERIAM" xlink:type="simple">BIN</abbrev>-compliant sequences.</title><p>Available. <ext-link xmlns:xlink="http://www.w3.org/1999/xlink" ext-link-type="uri" xlink:href="http://www.boldsystems.org/index.php/Public_BarcodeCluster?clusteruri=BOLD:ACZ9233" xlink:type="simple">BOLD:ACZ9233</ext-link>. Specimens examined and sequenced.–Mexico: <bold>Jalisco</bold>: 8 km N Atemajac de Brizuela, 08.x.2008, L. Packer (1♂, <named-content xmlns:xlink="http://www.w3.org/1999/xlink" content-type="dwc:institutional_code" xlink:type="simple">PCYU</named-content>).</p><p>USA: <bold>Arizona</bold>: vic. Hannagan Meadow (<named-content xmlns:xlink="http://www.w3.org/1999/xlink" content-type="dwc:verbatimCoordinates" xlink:type="simple"><named-content content-type="geo-json" specific-use="{&#34;type&#34;:&#34;Point&#34;,&#34;coordinates&#34;:[-109.320000,33.630000]}" id="NCID0EFJAM" xlink:type="simple">33.6300°N; 109.3200°W</named-content></named-content>) (Greenlee County), 19–20.vii.1998, B. Harris (1♀, <named-content xmlns:xlink="http://www.w3.org/1999/xlink" content-type="dwc:institutional_code" xlink:type="simple">LACM</named-content>).</p></tp:treatment-sec><tp:treatment-sec sec-type="material" id="SECID0EPJAM"><title>Non-barcoded material examined.</title><p>Guatemala: <bold>Escuintla</bold>: Volcán Pacaya, 30.xi.1975, S.W.T. Batra (1♀, <named-content xmlns:xlink="http://www.w3.org/1999/xlink" content-type="dwc:institutional_code" xlink:type="simple">USNM</named-content>).</p><p>Mexico: <bold>Chiapas</bold>: San Cristóbal de las Casas, 29.v.1969, W.R.M. Mason (1♀, <named-content xmlns:xlink="http://www.w3.org/1999/xlink" content-type="dwc:institutional_code" xlink:type="simple">CNC</named-content>); <bold>Durango</bold>: Coyotes (Durango Dist.), 08.viii.1947, D. Rockefeller Exp. Michener (1♀, <named-content xmlns:xlink="http://www.w3.org/1999/xlink" content-type="dwc:institutional_code" xlink:type="simple">BBSL</named-content>);</p><p>Navíos (26 mi E El Salto), 02.viii.1964, L.A. Kelton (1♀, <named-content xmlns:xlink="http://www.w3.org/1999/xlink" content-type="dwc:institutional_code" xlink:type="simple">CNC</named-content>); <bold>Michoacán</bold>: 17 mi N Hidalgo, 29.vii.1962, Univ. Kans. Mex. Expedition (2♀, <named-content xmlns:xlink="http://www.w3.org/1999/xlink" content-type="dwc:institutional_code" xlink:type="simple">KUNHM</named-content>); Hidalgo, 12.vii.1963, F.D. Parker and L.A. Stange (1♂, <named-content xmlns:xlink="http://www.w3.org/1999/xlink" content-type="dwc:institutional_code" xlink:type="simple">UCBME</named-content>); <bold>Morelos</bold>: 10 mi N Cuernavaca, 15.viii.1954, Univ. Kans. Mex. Expedition (1♀, <named-content xmlns:xlink="http://www.w3.org/1999/xlink" content-type="dwc:institutional_code" xlink:type="simple">KUNHM</named-content>); <bold>Sinaloa</bold>: Las Palmitas, 13.ix.1977, E.I. Schlinger (2♀, <named-content xmlns:xlink="http://www.w3.org/1999/xlink" content-type="dwc:institutional_code" xlink:type="simple">EMEC</named-content>); <bold>Tlaxcala</bold>: 8 mi WNW Apizaco, 18.vi.1961, Univ. Kans. Mex. Expedition (1♀, <named-content xmlns:xlink="http://www.w3.org/1999/xlink" content-type="dwc:institutional_code" xlink:type="simple">KUNHM</named-content>).</p><p>USA: <bold>Arizona</bold>: Catalina Mountains (19 HkHy), 25.vii.1954, G.D. Butler (1♂, <named-content xmlns:xlink="http://www.w3.org/1999/xlink" content-type="dwc:institutional_code" xlink:type="simple">KUNHM</named-content>); Catalina Mountains (24 HkHy), 26.vii.1954, G.D. Butler (1♂, <named-content xmlns:xlink="http://www.w3.org/1999/xlink" content-type="dwc:institutional_code" xlink:type="simple">KUNHM</named-content>); Catalina Mountains (25 HkHy), 14.viii.1954, G. Bohart and G. Butler (1♂, <named-content xmlns:xlink="http://www.w3.org/1999/xlink" content-type="dwc:institutional_code" xlink:type="simple">KUNHM</named-content>); Catalina Mountains (26 HkHy), 14.viii.1954, G. Bohart and G. Butler (1♂, <named-content xmlns:xlink="http://www.w3.org/1999/xlink" content-type="dwc:institutional_code" xlink:type="simple">KUNHM</named-content>), 25.viii.1954, G.D. Butler (1♀, <named-content xmlns:xlink="http://www.w3.org/1999/xlink" content-type="dwc:institutional_code" xlink:type="simple">BBSL</named-content>), 25.viii.1954, G.D. Butler (1♀, <named-content xmlns:xlink="http://www.w3.org/1999/xlink" content-type="dwc:institutional_code" xlink:type="simple">KUNHM</named-content>); Flagstaff (Coconino County), 25.vii.1952, M. Cazier, W. Gertsch, and R. Schrammel (1 chimera, <named-content xmlns:xlink="http://www.w3.org/1999/xlink" content-type="dwc:institutional_code" xlink:type="simple">AMNH</named-content>); Grand Canyon, 19.viii.??39 (1♀, <named-content xmlns:xlink="http://www.w3.org/1999/xlink" content-type="dwc:institutional_code" xlink:type="simple">BBSL</named-content>); Mount Graham (Graham County), 29.viii.1995, J.G. Rozen and S.A. Budick (1♀, <named-content xmlns:xlink="http://www.w3.org/1999/xlink" content-type="dwc:institutional_code" xlink:type="simple">AMNH</named-content>); Pinaleno Mountains (Graham County), 22.viii.1989, Rozen, Foster, and Brewster (1♀, <named-content xmlns:xlink="http://www.w3.org/1999/xlink" content-type="dwc:institutional_code" xlink:type="simple">AMNH</named-content>); Ramsey Canyon (Huachuca Mountains, Cochise County), 1954, W.M. Mann (2♂, <named-content xmlns:xlink="http://www.w3.org/1999/xlink" content-type="dwc:institutional_code" xlink:type="simple">USNM</named-content>); Rose Peak (30 mi N Clifton, Greenlee County), 16.viii.1964, C.D. Michener (1♂, <named-content xmlns:xlink="http://www.w3.org/1999/xlink" content-type="dwc:institutional_code" xlink:type="simple">KUNHM</named-content>); San Francisco Mountains (Flagstaff, Coconino County), 15.viii.1934, E.L. Bell (1♀, <named-content xmlns:xlink="http://www.w3.org/1999/xlink" content-type="dwc:institutional_code" xlink:type="simple">AMNH</named-content>); Santa Catalina Mountains (Pima County), J.L. Neff (1♂, <named-content xmlns:xlink="http://www.w3.org/1999/xlink" content-type="dwc:institutional_code" xlink:type="simple">LACM</named-content>); <bold>New Mexico</bold>: Sapello Canyon (San Miguel County), 26.vii.??02 (1♂, <named-content xmlns:xlink="http://www.w3.org/1999/xlink" content-type="dwc:institutional_code" xlink:type="simple">USNM</named-content>), 27.vii.??02 (1♀, <named-content xmlns:xlink="http://www.w3.org/1999/xlink" content-type="dwc:institutional_code" xlink:type="simple">USNM</named-content>), 31.vii.-01.viii.1963, T.C. Emmel (1♀, <named-content xmlns:xlink="http://www.w3.org/1999/xlink" content-type="dwc:institutional_code" xlink:type="simple">LACM</named-content>); <bold>Texas</bold>: Big Bend National Park (Brewster County), 14.viii.1976, R.T. Ross (1♂, <named-content xmlns:xlink="http://www.w3.org/1999/xlink" content-type="dwc:institutional_code" xlink:type="simple">UCBME</named-content>).</p><!--PageBreak--></tp:treatment-sec><tp:treatment-sec><!--Section generated to contain objects referenced in tp:taxon-treatment.--><fig id="F2" position="float" orientation="portrait"><label>Figure 2.</label><caption><p>Pygidial plate (in dorsal view) of male <bold>A</bold> <italic><tp:taxon-name><tp:taxon-name-part taxon-name-part-type="genus" reg="Epeolus">E.</tp:taxon-name-part> <tp:taxon-name-part taxon-name-part-type="species" reg="australis">australis</tp:taxon-name-part></tp:taxon-name></italic> (longer than wide and apically narrowed) <bold>B</bold> <italic><tp:taxon-name><tp:taxon-name-part taxon-name-part-type="genus" reg="Epeolus">E.</tp:taxon-name-part> <tp:taxon-name-part taxon-name-part-type="species" reg="brumleyi">brumleyi</tp:taxon-name-part></tp:taxon-name></italic> paratype (nearly as long as wide and apically rounded) <bold>C</bold> <italic><tp:taxon-name><tp:taxon-name-part taxon-name-part-type="genus" reg="Epeolus">E.</tp:taxon-name-part> <tp:taxon-name-part taxon-name-part-type="species" reg="flavofasciatus">flavofasciatus</tp:taxon-name-part></tp:taxon-name></italic> (longer than wide, with the lateral margins parallel) <bold>D</bold> <italic><tp:taxon-name><tp:taxon-name-part taxon-name-part-type="genus" reg="Epeolus">E.</tp:taxon-name-part> <tp:taxon-name-part taxon-name-part-type="species" reg="asperatus">asperatus</tp:taxon-name-part></tp:taxon-name></italic> (longer than wide and apically narrowed) <bold>E</bold> <italic><tp:taxon-name><tp:taxon-name-part taxon-name-part-type="genus" reg="Epeolus">E.</tp:taxon-name-part> <tp:taxon-name-part taxon-name-part-type="species" reg="barberiellus">barberiellus</tp:taxon-name-part></tp:taxon-name></italic> (somewhat longer than wide and apically narrowed), and <bold>F</bold> <italic><tp:taxon-name><tp:taxon-name-part taxon-name-part-type="genus" reg="Triepeolus">T.</tp:taxon-name-part> <tp:taxon-name-part taxon-name-part-type="species" reg="concavus">concavus</tp:taxon-name-part></tp:taxon-name></italic> (longer than wide, with the lateral margins somewhat concave). Scale bars 1 mm.</p></caption><graphic xmlns:xlink="http://www.w3.org/1999/xlink" xlink:href="zookeys-755-001-g002.jpg" position="float" orientation="portrait" xlink:type="simple" id="oo_200756.jpg"/></fig></tp:treatment-sec><ref-list><ref id="B9"><mixed-citation xmlns:xlink="http://www.w3.org/1999/xlink" xlink:type="simple">
          <person-group><name name-style="western"><surname>Cockerell</surname><given-names>TDA</given-names></name></person-group> (<year>1904</year>) Some parasitic bees. Annals and Magazine of Natural History (7)13: 33–42. <ext-link xlink:type="simple" ext-link-type="doi" xlink:href="10.1080/00222930409487052">https://doi.org/10.1080/00222930409487052</ext-link></mixed-citation></ref><ref id="B71"><mixed-citation xmlns:xlink="http://www.w3.org/1999/xlink" xlink:type="simple">
          <person-group><name name-style="western"><surname>Smith</surname><given-names>F</given-names></name></person-group> (<year>1879</year>) <source>Descriptions of New Species of <tp:taxon-name><tp:taxon-name-part taxon-name-part-type="order">Hymenoptera</tp:taxon-name-part></tp:taxon-name> in the Collection of the British Museum.</source> <publisher-name>British Museum</publisher-name>, <publisher-loc>London</publisher-loc>, <size units="page">240 pp</size>.</mixed-citation></ref><ref id="B60"><mixed-citation xmlns:xlink="http://www.w3.org/1999/xlink" xlink:type="simple">
          <person-group><name name-style="western"><surname>Rightmyer</surname><given-names>MG</given-names></name></person-group> (<year>2008</year>) <article-title>A review of the cleptoparasitic bee genus <italic><tp:taxon-name><tp:taxon-name-part taxon-name-part-type="genus">Triepeolus</tp:taxon-name-part></tp:taxon-name></italic> (<tp:taxon-name><tp:taxon-name-part taxon-name-part-type="order">Hymenoptera</tp:taxon-name-part></tp:taxon-name>: <tp:taxon-name><tp:taxon-name-part taxon-name-part-type="family">Apidae</tp:taxon-name-part></tp:taxon-name>). Part I.</article-title> <source>Zootaxa</source> <volume>1710</volume>: <fpage>1</fpage>–<lpage>170</lpage>.</mixed-citation></ref><ref id="B53"><mixed-citation xmlns:xlink="http://www.w3.org/1999/xlink" xlink:type="simple">
          <person-group><name name-style="western"><surname>Onuferko</surname><given-names>TM</given-names></name></person-group> (<year>2018</year>) <article-title>A record of bilateral gynandromorphism in <italic><tp:taxon-name><tp:taxon-name-part taxon-name-part-type="genus">Epeolus</tp:taxon-name-part></tp:taxon-name></italic> (<tp:taxon-name><tp:taxon-name-part taxon-name-part-type="order">Hymenoptera</tp:taxon-name-part></tp:taxon-name>: <tp:taxon-name><tp:taxon-name-part taxon-name-part-type="family">Apidae</tp:taxon-name-part></tp:taxon-name>: <tp:taxon-name><tp:taxon-name-part taxon-name-part-type="subfamily">Nomadinae</tp:taxon-name-part></tp:taxon-name>). Journal of Melittology No.</article-title> <volume>76</volume>: <fpage>1</fpage>–<lpage>6</lpage>. <ext-link xlink:type="simple" ext-link-type="doi" xlink:href="10.17161/jom.v0i76.7056">https://doi.org/10.17161/jom.v0i76.7056</ext-link></mixed-citation></ref></ref-list></tp:taxon-treatment>
