# Supplementary material for: A revision of the cleptoparasitic bee genus Epeolus Latreille for Nearctic species, north of Mexico (Hymenoptera, Apidae)
Source: Zookeys. 2018 May 8;(755):1–185. doi: 10.3897/zookeys.755.23939 (PMC5953965; doi:10.3897/zookeys.755.23939)
Supplement: XML Treatment for Epeolus glabratus [file zookeys.755.23939-treatment26.xml]

<!DOCTYPE tp:taxon-treatment
  PUBLIC "-//TaxonX//DTD Taxonomic Treatment Publishing DTD v0 20100105//EN" "tax-treatment-NSO.dtd">
<tp:taxon-treatment xmlns:tp="http://www.plazi.org/taxpub"><tp:treatment-meta><kwd-group><label>Taxon classification</label><kwd><named-content xmlns:xlink="http://www.w3.org/1999/xlink" content-type="kingdom">Animalia</named-content></kwd><kwd><named-content xmlns:xlink="http://www.w3.org/1999/xlink" content-type="order">Hymenoptera</named-content></kwd><kwd><named-content xmlns:xlink="http://www.w3.org/1999/xlink" content-type="family">Apidae</named-content></kwd></kwd-group><mixed-citation publication-type="journal"><person-group><name><surname>Onuferko</surname><given-names>Thomas M.</given-names></name></person-group><article-title>A revision of the cleptoparasitic bee genus <italic><tp:taxon-name><tp:taxon-name-part taxon-name-part-type="genus" reg="Epeolus">Epeolus</tp:taxon-name-part></tp:taxon-name></italic> Latreille for Nearctic species, north of Mexico (<tp:taxon-name><tp:taxon-name-part taxon-name-part-type="order">Hymenoptera</tp:taxon-name-part></tp:taxon-name>, <tp:taxon-name><tp:taxon-name-part taxon-name-part-type="family">Apidae</tp:taxon-name-part></tp:taxon-name>)</article-title><source>Zookeys</source><day>8</day><month>5</month><year>2018</year><volume>2018</volume><issue>755</issue><fpage>1</fpage><lpage>185</lpage><pub-id pub-id-type="doi">10.3897/zookeys.755.23939</pub-id></mixed-citation></tp:treatment-meta><tp:nomenclature><label>25.</label><tp:taxon-name>
            <tp:taxon-name-part taxon-name-part-type="genus" reg="Epeolus">Epeolus</tp:taxon-name-part>
            <tp:taxon-name-part taxon-name-part-type="species" reg="glabratus">glabratus</tp:taxon-name-part>
          </tp:taxon-name><tp:taxon-authority>Cresson, 1878</tp:taxon-authority><xref ref-type="fig" rid="F53">Figs 53</xref><xref ref-type="fig" rid="F54">, 54</xref><xref ref-type="fig" rid="F93">, 93B</xref><!--PageBreak--><tp:nomenclature-citation-list><tp:nomenclature-citation><tp:taxon-name>
                <tp:taxon-name-part taxon-name-part-type="genus" reg="Epeolus">Epeolus</tp:taxon-name-part> <tp:taxon-name-part taxon-name-part-type="species" reg="glabratus">glabratus</tp:taxon-name-part></tp:taxon-name><comment>Cresson, 1878. Trans. Am. Entomol. Soc. 7: 90 (♂).</comment></tp:nomenclature-citation><tp:nomenclature-citation><tp:taxon-name>
                <tp:taxon-name-part taxon-name-part-type="genus" reg="Pyrrhomelecta">Pyrrhomelecta</tp:taxon-name-part> <tp:taxon-name-part taxon-name-part-type="species" reg="glabrata">glabrata</tp:taxon-name-part></tp:taxon-name><comment>Ashmead, 1899. Trans. Am. Entomol. Soc. 26: 66.</comment></tp:nomenclature-citation></tp:nomenclature-citation-list></tp:nomenclature><tp:treatment-sec sec-type="diagnosis" id="SECID0E3UBM"><title>Diagnosis.</title><p>The following morphological features in combination (excluding any that are specific to the opposite sex of the one being diagnosed) can be used to tell <italic><tp:taxon-name><tp:taxon-name-part taxon-name-part-type="genus" reg="Epeolus">E.</tp:taxon-name-part> <tp:taxon-name-part taxon-name-part-type="species" reg="glabratus">glabratus</tp:taxon-name-part></tp:taxon-name></italic> apart from all other North American <italic><tp:taxon-name><tp:taxon-name-part taxon-name-part-type="genus" reg="Epeolus">Epeolus</tp:taxon-name-part></tp:taxon-name></italic> except <italic><tp:taxon-name><tp:taxon-name-part taxon-name-part-type="genus" reg="Epeolus">E.</tp:taxon-name-part> <tp:taxon-name-part taxon-name-part-type="species" reg="lectoides">lectoides</tp:taxon-name-part></tp:taxon-name></italic>: the axilla is elongate, extending well beyond the midlength of the mesoscutellum but not as far back as its posterior margin, and the free portion is distinctly hooked; the mesopleuron has sparser punctures ventrolaterally (most i&gt;1d) than in upper half, with the <!--PageBreak-->interspaces shining; the metasomal terga have minute, shallow punctures; T2–T4 are medially bare; and the pseudopygidial area of the female is distinctly campanulate with the apex &lt;2 × the medial length. Whereas in <italic><tp:taxon-name><tp:taxon-name-part taxon-name-part-type="genus" reg="Epeolus">E.</tp:taxon-name-part> <tp:taxon-name-part taxon-name-part-type="species" reg="lectoides">lectoides</tp:taxon-name-part></tp:taxon-name></italic> the pronotal collar is black, as are sometimes the axilla and mesoscutellum, and the metasomal terga are black and fasciate, in <italic><tp:taxon-name><tp:taxon-name-part taxon-name-part-type="genus" reg="Epeolus">E.</tp:taxon-name-part> <tp:taxon-name-part taxon-name-part-type="species" reg="glabratus">glabratus</tp:taxon-name-part></tp:taxon-name></italic> the pronotal collar, axilla, mesoscutellum, and discs of T1 and T2 are ferruginous and the pale pubescence on the metasomal terga are commonly reduced to discrete lateral patches.</p></tp:treatment-sec><tp:treatment-sec sec-type="redescription" id="SECID0EXWBM"><title>Redescription.</title><p>MALE: Length 8.4 mm; head length 1.8 mm; head width 2.5 mm; fore wing length 7.9 mm.</p><p>
            <italic>Integument coloration.</italic> Black in part, at least partially ferruginous on mandible, labrum, clypeus, antenna, pronotal collar, pronotal lobe, tegula, axilla, mesoscutum, mesoscutellum, mesopleuron, metapleuron, legs, T1, T2, pygidial plate, and metasomal sterna. Mandible with apex darker than rest of mandible; preapical tooth lighter than mandibular apex (difficult to see in holotype because mandible closed; described from non-type specimens). Antenna brown except scape, pedicel, and F1 extensively orange. F2 with orange spot basally. Pronotal lobe and tegula pale ferruginous to amber. Wing membrane dusky subhyaline, slightly darker at apex. Legs more extensively reddish orange than brown or black.</p><p>
            <italic>Pubescence.</italic> Face with tomentum densest around antennal socket. Tomentum slightly sparser on clypeus; upper paraocular and frontal areas, and vertexal area mostly exposed. Dorsum of mesosoma and metasoma with bands of off-white to pale yellow short appressed setae. Mesoscutum with paramedian band. Mesopleuron sparsely hairy, but tomentum dense ventrally as well as between two sparsely hairy patches (one beneath base of fore wing (hypoepimeral area), a larger circular patch occupying much of ventrolateral half of mesopleuron). Metanotum with tomentum uninterrupted except for median bare patch in posterior half, uniformly off white. T1 with discal patch quadrangular and very wide, the basal and apical fasciae only narrowly joined laterally. T1 with basal and apical fasciae and T2–T4 with apical fasciae widely separated medially, the apical fasciae reduced to pairs of small patches somewhat broader laterally; T2 with fascia without anterolateral extensions of tomentum, although few sparsely scattered pale hairs present. Remaining metasomal terga mostly hidden in holotype, but T5 and T6 with complete or narrowly interrupted fasciae in non-type specimens. S4 and S5 with long coppery to silvery subapical hairs.</p><p>
            <italic>Surface sculpture.</italic> Punctures dense, but those of head and mesosoma sparser in some areas, larger, deep, and distinct. Labrum with larger punctures than clypeus, but punctures of both equally dense (i&lt;1d). Small impunctate shiny spot lateral to lateral ocellus. Mesoscutum, mesoscutellum, and axilla very coarsely and densely punctate; the interspaces shining. Tegula densely punctate (i≤2d). Mesopleuron mostly with denser (i≤1d) punctures in upper half than ventrolateral half (i&gt;1d), the interspaces shining. Metasomal terga with punctures very fine, dense (i≥1d), somewhat evenly distributed on disc; the interspaces shining somewhat.</p><p>
            <italic>Structure.</italic> Preapical tooth blunt and obtuse. Labrum with pair of small subapical denticles, each preceded by small discrete longitudinal ridge. Frontal keel not strongly <!--PageBreak-->raised. Scape with greatest length 1.7 × greatest width. F2 noticeably longer than wide (L/W ratio = 1.3). Preoccipital ridge not joining hypostomal carina, from which it is separated by less than 1 <abbrev xmlns:xlink="http://www.w3.org/1999/xlink" xlink:title="Median ocellar diameter" id="ABBRID0EOXBM" xlink:type="simple">MOD</abbrev> at its terminal (difficult to see in holotype; described from non-type specimens). Mesoscutellum moderately bigibbous. Axilla large, its lateral margin (L) more than half as long as mesoscutellar width (W) (L/W ratio = 0.6) and tip extending well beyond midlength of mesoscutellum but not as far back as its posterior margin; axilla with tip conspicuously diverging from side of mesoscutellum, distinctly hooked, and axilla with free portion 2/5 its medial length; axilla with lateral margin relatively straight and with tip carinate. Fore wing with three submarginal cells. Pygidial plate mostly hidden in holotype, but apically rounded, with large deep punctures more or less evenly spaced throughout with the interspaces shining in non-type specimens.</p><p>FEMALE: Description as for male except for usual secondary sexual characters and as follows: F2 even longer than wide (L/W ratio = 1.5); T5 with two large patches of pale tomentum lateral to and separate from pseudopygidial area present only in female; T5 with pseudopygidial area campanulate, its apex less than twice as wide as medial length, indicated by silvery setae on impressed disc of apicomedial region elevated from rest of tergum; S4 and S5 with much shorter hairs (S5 with apical fimbria of coppery to silvery hairs extending beyond apex of sternum by ~1/3 <abbrev xmlns:xlink="http://www.w3.org/1999/xlink" xlink:title="Median ocellar diameter" id="ABBRID0EUXBM" xlink:type="simple">MOD</abbrev>); pygidial plate apically truncate, with small, denser punctures.</p><fig id="F53" position="float" orientation="portrait"><label>Figure 53.</label><caption><p>
                <italic><tp:taxon-name><tp:taxon-name-part taxon-name-part-type="genus" reg="Epeolus">Epeolus</tp:taxon-name-part> <tp:taxon-name-part taxon-name-part-type="species" reg="glabratus">glabratus</tp:taxon-name-part></tp:taxon-name></italic> <bold>A</bold> female, lateral habitus (scale bar 3 mm) <bold>B</bold> female, dorsal habitus (scale bar 3 mm) <bold>C</bold> male, lateral habitus (scale bar 3 mm), and <bold>D</bold> female axillae and mesoscutellum, dorsal view (scale bar 0.5 mm; blue lines indicate the posterior extent of the axilla relative to the length of the mesoscutellum; red lines indicate the extent of the free portion of the axilla relative to its entire medial length).</p></caption><graphic xmlns:xlink="http://www.w3.org/1999/xlink" xlink:href="zookeys-755-001-g053.jpg" position="float" orientation="portrait" xlink:type="simple" id="oo_200807.jpg"/></fig></tp:treatment-sec><tp:treatment-sec sec-type="distribution" id="SECID0EYYBM"><title>Distribution.</title><p>Florida and coastal Georgia (Fig. <xref ref-type="fig" rid="F54">54</xref>).</p><fig id="F54" position="float" orientation="portrait"><label>Figure 54.</label><caption><p>Approximate geographic range of <italic><tp:taxon-name><tp:taxon-name-part taxon-name-part-type="genus" reg="Epeolus">E.</tp:taxon-name-part> <tp:taxon-name-part taxon-name-part-type="species" reg="glabratus">glabratus</tp:taxon-name-part></tp:taxon-name></italic> (orange) based on occurrence records known to the author (yellow circles).</p></caption><graphic xmlns:xlink="http://www.w3.org/1999/xlink" xlink:href="zookeys-755-001-g054.jpg" position="float" orientation="portrait" xlink:type="simple" id="oo_200808.jpg"/></fig><!--PageBreak--></tp:treatment-sec><tp:treatment-sec sec-type="ecology" id="SECID0E2ZBM"><title>Ecology.</title><p>HOST RECORDS: The host species of <italic><tp:taxon-name><tp:taxon-name-part taxon-name-part-type="genus" reg="Epeolus">E.</tp:taxon-name-part> <tp:taxon-name-part taxon-name-part-type="species" reg="glabratus">glabratus</tp:taxon-name-part></tp:taxon-name></italic> is/are presently unknown.</p><p>FLORAL RECORDS: <xref ref-type="bibr" rid="B51">Mitchell (1962)</xref> indicated a floral association with <italic><tp:taxon-name><tp:taxon-name-part taxon-name-part-type="genus" reg="Vicia">Vicia</tp:taxon-name-part></tp:taxon-name></italic>. Labels of examined voucher specimens further indicate associations with <italic><tp:taxon-name><tp:taxon-name-part taxon-name-part-type="genus" reg="Coreopsis">Coreopsis</tp:taxon-name-part></tp:taxon-name></italic> L., <italic><tp:taxon-name><tp:taxon-name-part taxon-name-part-type="genus" reg="Hyptis">Hyptis</tp:taxon-name-part> <tp:taxon-name-part taxon-name-part-type="species" reg="mutabilis">mutabilis</tp:taxon-name-part></tp:taxon-name></italic> (Rich.) Briq. (<tp:taxon-name><tp:taxon-name-part taxon-name-part-type="family">Lamiaceae</tp:taxon-name-part></tp:taxon-name>), <italic><tp:taxon-name><tp:taxon-name-part taxon-name-part-type="genus" reg="Ilex">Ilex</tp:taxon-name-part> <tp:taxon-name-part taxon-name-part-type="species" reg="glabra">glabra</tp:taxon-name-part></tp:taxon-name></italic>, <italic><tp:taxon-name><tp:taxon-name-part taxon-name-part-type="genus" reg="Pluchea">Pluchea</tp:taxon-name-part> <tp:taxon-name-part taxon-name-part-type="species" reg="odorata">odorata</tp:taxon-name-part></tp:taxon-name></italic> (L.) Cass. (<tp:taxon-name><tp:taxon-name-part taxon-name-part-type="family">Compositae</tp:taxon-name-part></tp:taxon-name>), <italic><tp:taxon-name><tp:taxon-name-part taxon-name-part-type="genus" reg="Polygonella">Polygonella</tp:taxon-name-part> <tp:taxon-name-part taxon-name-part-type="species" reg="myriophylla">myriophylla</tp:taxon-name-part></tp:taxon-name></italic> (Small) Horton (<tp:taxon-name><tp:taxon-name-part taxon-name-part-type="family">Polygonaceae</tp:taxon-name-part></tp:taxon-name>), <italic><tp:taxon-name><tp:taxon-name-part taxon-name-part-type="genus" reg="Richardia">Richardia</tp:taxon-name-part> <tp:taxon-name-part taxon-name-part-type="species" reg="brasiliensis">brasiliensis</tp:taxon-name-part></tp:taxon-name></italic> Gomes (<tp:taxon-name><tp:taxon-name-part taxon-name-part-type="family">Rubiaceae</tp:taxon-name-part></tp:taxon-name>), <italic><tp:taxon-name><tp:taxon-name-part taxon-name-part-type="genus" reg="Serenoa">Serenoa</tp:taxon-name-part> <tp:taxon-name-part taxon-name-part-type="species" reg="repens">repens</tp:taxon-name-part></tp:taxon-name></italic> (W. Bartram) Small (<tp:taxon-name><tp:taxon-name-part taxon-name-part-type="family">Arecaceae</tp:taxon-name-part></tp:taxon-name>), <italic><tp:taxon-name><tp:taxon-name-part taxon-name-part-type="genus" reg="Spermacoce">Spermacoce</tp:taxon-name-part> <tp:taxon-name-part taxon-name-part-type="species" reg="verticillata">verticillata</tp:taxon-name-part></tp:taxon-name></italic> L., and <italic><tp:taxon-name><tp:taxon-name-part taxon-name-part-type="genus" reg="Verbena">Verbena</tp:taxon-name-part> <tp:taxon-name-part taxon-name-part-type="species" reg="brasiliensis">brasiliensis</tp:taxon-name-part></tp:taxon-name></italic> Vell.</p></tp:treatment-sec><tp:treatment-sec sec-type="discussion" id="SECID0ER5BM"><title>Discussion.</title><p>Sequenced specimens of <italic><tp:taxon-name><tp:taxon-name-part taxon-name-part-type="genus" reg="Epeolus">E.</tp:taxon-name-part> <tp:taxon-name-part taxon-name-part-type="species" reg="glabratus">glabratus</tp:taxon-name-part></tp:taxon-name></italic> share the same <abbrev xmlns:xlink="http://www.w3.org/1999/xlink" xlink:title="barcode index numbers" id="ABBRID0EC6BM" xlink:type="simple">BIN</abbrev> as those of <italic><tp:taxon-name><tp:taxon-name-part taxon-name-part-type="genus" reg="Epeolus">E.</tp:taxon-name-part> <tp:taxon-name-part taxon-name-part-type="species" reg="lectoides">lectoides</tp:taxon-name-part></tp:taxon-name></italic>. There is virtually no divergence (&lt;1%) between the barcode sequences of the two species, but the morphological differences are pronounced. Structurally, <italic><tp:taxon-name><tp:taxon-name-part taxon-name-part-type="genus" reg="Epeolus">E.</tp:taxon-name-part> <tp:taxon-name-part taxon-name-part-type="species" reg="glabratus">glabratus</tp:taxon-name-part></tp:taxon-name></italic> and <italic><tp:taxon-name><tp:taxon-name-part taxon-name-part-type="genus" reg="Epeolus">E.</tp:taxon-name-part> <tp:taxon-name-part taxon-name-part-type="species" reg="lectoides">lectoides</tp:taxon-name-part></tp:taxon-name></italic> are identical, but in <italic><tp:taxon-name><tp:taxon-name-part taxon-name-part-type="genus" reg="Epeolus">E.</tp:taxon-name-part> <tp:taxon-name-part taxon-name-part-type="species" reg="glabratus">glabratus</tp:taxon-name-part></tp:taxon-name></italic> the pronotal collar, axilla, mesoscutellum, and discs of T1 and T2 are ferruginous, whereas in <italic><tp:taxon-name><tp:taxon-name-part taxon-name-part-type="genus" reg="Epeolus">E.</tp:taxon-name-part> <tp:taxon-name-part taxon-name-part-type="species" reg="lectoides">lectoides</tp:taxon-name-part></tp:taxon-name></italic> at least the pronotal collar and metasomal terga are entirely black. <italic><tp:taxon-name><tp:taxon-name-part taxon-name-part-type="genus" reg="Epeolus">Epeolus</tp:taxon-name-part> <tp:taxon-name-part taxon-name-part-type="species" reg="glabratus">glabratus</tp:taxon-name-part></tp:taxon-name></italic> appears to be restricted to Florida and parts of Georgia, and the prevalence of red integument coloration among Florida <tp:taxon-name><tp:taxon-name-part taxon-name-part-type="order">Hymenoptera</tp:taxon-name-part></tp:taxon-name> is a well-known unexplained phenomenon (<xref ref-type="bibr" rid="B28">Deyrup and Eisner 2003</xref>). Except in some examined specimens from Georgia, in <italic><tp:taxon-name><tp:taxon-name-part taxon-name-part-type="genus" reg="Epeolus">E.</tp:taxon-name-part> <tp:taxon-name-part taxon-name-part-type="species" reg="glabratus">glabratus</tp:taxon-name-part></tp:taxon-name></italic> the metasomal fasciae are lacking; the pale pubescence is instead reduced to discrete lateral patches. By contrast, in <italic><tp:taxon-name><tp:taxon-name-part taxon-name-part-type="genus" reg="Epeolus">E.</tp:taxon-name-part> <tp:taxon-name-part taxon-name-part-type="species" reg="lectoides">lectoides</tp:taxon-name-part></tp:taxon-name></italic> the metasomal terga are always fasciate. Although both species inhabit Florida, <italic><tp:taxon-name><tp:taxon-name-part taxon-name-part-type="genus" reg="Epeolus">E.</tp:taxon-name-part> <tp:taxon-name-part taxon-name-part-type="species" reg="glabratus">glabratus</tp:taxon-name-part></tp:taxon-name></italic> (with red coloration and reduced pubescence on the metasomal terga) appears to be present only on the peninsula whereas <italic><tp:taxon-name><tp:taxon-name-part taxon-name-part-type="genus" reg="Epeolus">E.</tp:taxon-name-part> <tp:taxon-name-part taxon-name-part-type="species" reg="lectoides">lectoides</tp:taxon-name-part></tp:taxon-name></italic> (with fasciae and black metasomal terga) appears to be restricted to the Florida panhandle. Since the marked abundance of red coloration is coupled with a general loss of pubescence in <italic><tp:taxon-name><tp:taxon-name-part taxon-name-part-type="genus" reg="Epeolus">E.</tp:taxon-name-part> <tp:taxon-name-part taxon-name-part-type="species" reg="glabratus">glabratus</tp:taxon-name-part></tp:taxon-name></italic>, and since these are features restricted to specimens from a particular geographical region, I have opted to treat <italic><tp:taxon-name><tp:taxon-name-part taxon-name-part-type="genus" reg="Epeolus">E.</tp:taxon-name-part> <tp:taxon-name-part taxon-name-part-type="species" reg="glabratus">glabratus</tp:taxon-name-part></tp:taxon-name></italic> and <italic><tp:taxon-name><tp:taxon-name-part taxon-name-part-type="genus" reg="Epeolus">E.</tp:taxon-name-part> <tp:taxon-name-part taxon-name-part-type="species" reg="lectoides">lectoides</tp:taxon-name-part></tp:taxon-name></italic> as heterospecific, despite the lack of evidence of genetic divergence.</p></tp:treatment-sec><tp:treatment-sec sec-type="material" id="SECID0E5DCM"><title>Material studied.</title><p>
            <bold>Type material.</bold> Primary: USA: <bold>Georgia</bold>: H.K. Morrison (holotype ♂ [<abbrev xmlns:xlink="http://www.w3.org/1999/xlink" content-type="institution" xlink:title="Academy of Natural Sciences of Drexel University, Philadelphia, PA" id="ABBRID0EIECM" xlink:type="simple">ANSP</abbrev>, catalog number: 2230]).</p></tp:treatment-sec><tp:treatment-sec sec-type="material" id="SECID0ENECM"><title>DNA barcoded material with <abbrev xmlns:xlink="http://www.w3.org/1999/xlink" xlink:title="barcode index numbers" id="ABBRID0ESECM" xlink:type="simple">BIN</abbrev>-compliant sequences.</title><p>Available. <ext-link xmlns:xlink="http://www.w3.org/1999/xlink" ext-link-type="uri" xlink:href="http://www.boldsystems.org/index.php/Public_BarcodeCluster?clusteruri=BOLD:AAF2273" xlink:type="simple">BOLD:AAF2273</ext-link>. Specimens examined and sequenced.–USA: <bold>Florida</bold>: Archbold Biological Station (<named-content xmlns:xlink="http://www.w3.org/1999/xlink" content-type="dwc:verbatimCoordinates" xlink:type="simple"><named-content content-type="geo-json" specific-use="{&#34;type&#34;:&#34;Point&#34;,&#34;coordinates&#34;:[-81.348300,27.171100]}" id="NCID0E4ECM" xlink:type="simple">27.1711°N; 81.3483°W</named-content></named-content>) (Highlands County), 21–26.iv.2011, R.J. Pivar (1♂, <named-content xmlns:xlink="http://www.w3.org/1999/xlink" content-type="dwc:institutional_code" xlink:type="simple">DEBU</named-content>); Archbold Biological Station (Highlands County), 07–13.v.1995, C. Darling (1♀, <named-content xmlns:xlink="http://www.w3.org/1999/xlink" content-type="dwc:institutional_code" xlink:type="simple">PCYU</named-content>); N FWC Carter Creek (<named-content xmlns:xlink="http://www.w3.org/1999/xlink" content-type="dwc:verbatimCoordinates" xlink:type="simple"><named-content content-type="geo-json" specific-use="{&#34;type&#34;:&#34;Point&#34;,&#34;coordinates&#34;:[-81.410400,27.531300]}" id="NCID0EPFCM" xlink:type="simple">27.5313°N; 81.4104°W</named-content></named-content>) (Highlands County), 11.v.2010, J. Dunlap, M. and N. Deyrup, and K. Dearborn (1♂, <named-content xmlns:xlink="http://www.w3.org/1999/xlink" content-type="dwc:institutional_code" xlink:type="simple">ABS</named-content>).</p></tp:treatment-sec><tp:treatment-sec sec-type="material" id="SECID0EZFCM"><title>Non-barcoded material examined.</title><p>USA: <bold>Florida</bold>: Archbold Biological Station (Highlands County), 14.iv.1963, J.G and B.L. Rozen (1♀, <named-content xmlns:xlink="http://www.w3.org/1999/xlink" content-type="dwc:institutional_code" xlink:type="simple">AMNH</named-content>); Doyle Conner Bldg (Gainesville, Alachua County), 12.vi.1996, C. Porter (1♀, <named-content xmlns:xlink="http://www.w3.org/1999/xlink" content-type="dwc:institutional_code" xlink:type="simple">FSCA</named-content>), 18.vi.1996, C. Porter (2♀, <named-content xmlns:xlink="http://www.w3.org/1999/xlink" content-type="dwc:institutional_code" xlink:type="simple">FSCA</named-content>), 26.vi.1996, C. Porter (1♂, <named-content xmlns:xlink="http://www.w3.org/1999/xlink" content-type="dwc:institutional_code" xlink:type="simple">FSCA</named-content>); Gainesville (Alachua County), 03–17.vii.1987, BRC <tp:taxon-name><tp:taxon-name-part taxon-name-part-type="order">Hymenoptera</tp:taxon-name-part></tp:taxon-name> Team (1♀, <named-content xmlns:xlink="http://www.w3.org/1999/xlink" content-type="dwc:institutional_code" xlink:type="simple">PCYU</named-content>), 07.vi.1976, W.H. Pierce (1♀, <named-content xmlns:xlink="http://www.w3.org/1999/xlink" content-type="dwc:institutional_code" xlink:type="simple">UCBME</named-content>), 16.vi.1991, F.J. Santana (1♀, <named-content xmlns:xlink="http://www.w3.org/1999/xlink" content-type="dwc:institutional_code" xlink:type="simple">FSCA</named-content>), 17.vi.1976, W.H. Pierce (1♀, 1♂, <named-content xmlns:xlink="http://www.w3.org/1999/xlink" content-type="dwc:institutional_code" xlink:type="simple">UCBME</named-content>); Lake Alice (<named-content xmlns:xlink="http://www.w3.org/1999/xlink" content-type="dwc:verbatimCoordinates" xlink:type="simple"><named-content content-type="geo-json" specific-use="{&#34;type&#34;:&#34;Point&#34;,&#34;coordinates&#34;:[-82.363000,29.644200]}" id="NCID0ERHCM" xlink:type="simple">29.6442°N; 82.3630°W</named-content></named-content>) (University of Florida, Gainesville, Alachua County), 05.vi.2007, J.S. Ascher and G. Hall (2♀, <named-content xmlns:xlink="http://www.w3.org/1999/xlink" content-type="dwc:institutional_code" xlink:type="simple">AMNH</named-content>); Lake Placid (Highlands County), 17.v.2014, S. Lenberger (1♂, <named-content xmlns:xlink="http://www.w3.org/1999/xlink" content-type="dwc:institutional_code" xlink:type="simple">FSCA</named-content>); Lake Wales Ridge State Forest (<named-content xmlns:xlink="http://www.w3.org/1999/xlink" content-type="dwc:verbatimCoordinates" xlink:type="simple"><named-content content-type="geo-json" specific-use="{&#34;type&#34;:&#34;Point&#34;,&#34;coordinates&#34;:[-81.396400,27.661100]}" id="NCID0EDICM" xlink:type="simple">27.6611°N; 81.3964°W</named-content></named-content>) (Polk County), 06.v.2009, M. Deyrup, <!--PageBreak-->A. May, and H. Otte (1♀, <named-content xmlns:xlink="http://www.w3.org/1999/xlink" content-type="dwc:institutional_code" xlink:type="simple">ABS</named-content>); Naples (Golden Gate Estates Subdivision, Collier County), 25.v.2013, S. Lenberger (1♂, <named-content xmlns:xlink="http://www.w3.org/1999/xlink" content-type="dwc:institutional_code" xlink:type="simple">FSCA</named-content>); Near Wilcox (Gilchrist County), 27.v.1981, C. Porter, L. Stange, and H. Greenbaum (1♀, <named-content xmlns:xlink="http://www.w3.org/1999/xlink" content-type="dwc:institutional_code" xlink:type="simple">FSCA</named-content>); Newberry (Alachua County), 15.vii.1973, E.E. Grissell (1♂, <named-content xmlns:xlink="http://www.w3.org/1999/xlink" content-type="dwc:institutional_code" xlink:type="simple">UCBME</named-content>); Royal Palm Park, 12–18.iv.1923 (1♂, <named-content xmlns:xlink="http://www.w3.org/1999/xlink" content-type="dwc:institutional_code" xlink:type="simple">AMNH</named-content>); San Felasco State Hammock Preserve, 20.v.1977, G.B. Fairchild and H.V. Weems, Jr. (1♂, <named-content xmlns:xlink="http://www.w3.org/1999/xlink" content-type="dwc:institutional_code" xlink:type="simple">UCBME</named-content>); Sarasota (Sarasota County), 31.v.1993, F.J. Santana (2♀, <named-content xmlns:xlink="http://www.w3.org/1999/xlink" content-type="dwc:institutional_code" xlink:type="simple">FSCA</named-content>); U.S. Highway 41 S Lake City (Columbia County), 19.vi.2014, S. Lenberger (2♀, <named-content xmlns:xlink="http://www.w3.org/1999/xlink" content-type="dwc:institutional_code" xlink:type="simple">FSCA</named-content>); <bold>Georgia</bold>: St Catherines Island (Liberty County), 10–15.v.1991, E. Quinter and A. Sharkov (1♂, <named-content xmlns:xlink="http://www.w3.org/1999/xlink" content-type="dwc:institutional_code" xlink:type="simple">AMNH</named-content>); St Catherines Island (South Beach, Liberty County), 27.vi.1974, R.O. Schuster and E.C. Teftner (1♀, <named-content xmlns:xlink="http://www.w3.org/1999/xlink" content-type="dwc:institutional_code" xlink:type="simple">UCBME</named-content>).</p></tp:treatment-sec><tp:treatment-sec><!--Section generated to contain objects referenced in tp:taxon-treatment.--><fig id="F93" position="float" orientation="portrait"><label>Figure 93.</label><caption><p>T2 (medial portion in dorsal view) of female <bold>A</bold> <italic><tp:taxon-name><tp:taxon-name-part taxon-name-part-type="genus" reg="Epeolus">E.</tp:taxon-name-part> <tp:taxon-name-part taxon-name-part-type="species" reg="lectus">lectus</tp:taxon-name-part></tp:taxon-name></italic> with punctures coarse and deep <bold>B</bold> <italic><tp:taxon-name><tp:taxon-name-part taxon-name-part-type="genus" reg="Epeolus">E.</tp:taxon-name-part> <tp:taxon-name-part taxon-name-part-type="species" reg="glabratus">glabratus</tp:taxon-name-part></tp:taxon-name></italic> with punctures minutes and shallow, and <bold>C</bold> <italic><tp:taxon-name><tp:taxon-name-part taxon-name-part-type="genus" reg="Epeolus">E.</tp:taxon-name-part> <tp:taxon-name-part taxon-name-part-type="species" reg="inornatus">inornatus</tp:taxon-name-part></tp:taxon-name></italic> paratype with punctures minute and shallow. Scale bars 0.5 mm.</p></caption><graphic xmlns:xlink="http://www.w3.org/1999/xlink" xlink:href="zookeys-755-001-g093.jpg" position="float" orientation="portrait" xlink:type="simple" id="oo_200861.jpg"/></fig></tp:treatment-sec><ref-list><ref id="B51"><mixed-citation xmlns:xlink="http://www.w3.org/1999/xlink" xlink:type="simple">
          <person-group><name name-style="western"><surname>Mitchell</surname><given-names>TB</given-names></name></person-group> (<year>1962</year>) <article-title>Bees of the eastern United States. Volume II.</article-title> <source>North Carolina Agricultural Experiment Station Technical Bulletin</source> <volume>152</volume>: <fpage>1</fpage>–<lpage>557</lpage>.</mixed-citation></ref><ref id="B28"><mixed-citation xmlns:xlink="http://www.w3.org/1999/xlink" xlink:type="simple">
          <person-group><name name-style="western"><surname>Deyrup</surname><given-names>M</given-names></name><name name-style="western"><surname>Eisner</surname><given-names>T</given-names></name></person-group> (<year>2003</year>) Red and black coloration in Florida <tp:taxon-name><tp:taxon-name-part taxon-name-part-type="order">Hymenoptera</tp:taxon-name-part></tp:taxon-name>. Southeastern Naturalist 2(4): 511–522. <ext-link xlink:type="simple" ext-link-type="doi" xlink:href="10.1656/1528-7092(2003)002[0511:RABCIF]2.0.CO;2">https://doi.org/10.1656/1528-7092(2003)002[0511:RABCIF]2.0.CO;2</ext-link></mixed-citation></ref></ref-list></tp:taxon-treatment>
