# Supplementary material for: A revision of the cleptoparasitic bee genus Epeolus Latreille for Nearctic species, north of Mexico (Hymenoptera, Apidae)
Source: Zookeys. 2018 May 8;(755):1–185. doi: 10.3897/zookeys.755.23939 (PMC5953965; doi:10.3897/zookeys.755.23939)
Supplement: XML Treatment for Epeolus howardi [file zookeys.755.23939-treatment27.xml]

<!DOCTYPE tp:taxon-treatment
  PUBLIC "-//TaxonX//DTD Taxonomic Treatment Publishing DTD v0 20100105//EN" "tax-treatment-NSO.dtd">
<tp:taxon-treatment xmlns:tp="http://www.plazi.org/taxpub"><tp:treatment-meta><kwd-group><label>Taxon classification</label><kwd><named-content xmlns:xlink="http://www.w3.org/1999/xlink" content-type="kingdom">Animalia</named-content></kwd><kwd><named-content xmlns:xlink="http://www.w3.org/1999/xlink" content-type="order">Hymenoptera</named-content></kwd><kwd><named-content xmlns:xlink="http://www.w3.org/1999/xlink" content-type="family">Apidae</named-content></kwd></kwd-group><mixed-citation publication-type="journal"><person-group><name><surname>Onuferko</surname><given-names>Thomas M.</given-names></name></person-group><article-title>A revision of the cleptoparasitic bee genus <italic><tp:taxon-name><tp:taxon-name-part taxon-name-part-type="genus" reg="Epeolus">Epeolus</tp:taxon-name-part></tp:taxon-name></italic> Latreille for Nearctic species, north of Mexico (<tp:taxon-name><tp:taxon-name-part taxon-name-part-type="order">Hymenoptera</tp:taxon-name-part></tp:taxon-name>, <tp:taxon-name><tp:taxon-name-part taxon-name-part-type="family">Apidae</tp:taxon-name-part></tp:taxon-name>)</article-title><source>Zookeys</source><day>8</day><month>5</month><year>2018</year><volume>2018</volume><issue>755</issue><fpage>1</fpage><lpage>185</lpage><pub-id pub-id-type="doi">10.3897/zookeys.755.23939</pub-id></mixed-citation></tp:treatment-meta><tp:nomenclature><label>26.</label><tp:taxon-name>
            <tp:taxon-name-part taxon-name-part-type="genus" reg="Epeolus">Epeolus</tp:taxon-name-part>
            <tp:taxon-name-part taxon-name-part-type="species" reg="howardi">howardi</tp:taxon-name-part>
          </tp:taxon-name><tp:taxon-authority>Mitchell, 1962</tp:taxon-authority><xref ref-type="fig" rid="F55">Figs 55</xref><xref ref-type="fig" rid="F56">, 56</xref><tp:nomenclature-citation-list><tp:nomenclature-citation><tp:taxon-name>
                <tp:taxon-name-part taxon-name-part-type="genus" reg="Epeolus">Epeolus</tp:taxon-name-part> <tp:taxon-name-part taxon-name-part-type="species" reg="howardi">howardi</tp:taxon-name-part></tp:taxon-name><comment>Mitchell, 1962. N. C. Agric. Exp. Stn. Tech. Bull. 152: 447 (♀).</comment></tp:nomenclature-citation></tp:nomenclature-citation-list></tp:nomenclature><tp:treatment-sec sec-type="diagnosis" id="SECID0EYLCM"><title>Diagnosis.</title><p>The following morphological features in combination (excluding any that are specific to the opposite sex of the one being diagnosed) can be used to tell <italic><tp:taxon-name><tp:taxon-name-part taxon-name-part-type="genus" reg="Epeolus">E.</tp:taxon-name-part> <tp:taxon-name-part taxon-name-part-type="species" reg="howardi">howardi</tp:taxon-name-part></tp:taxon-name></italic> apart from all other North American <italic><tp:taxon-name><tp:taxon-name-part taxon-name-part-type="genus" reg="Epeolus">Epeolus</tp:taxon-name-part></tp:taxon-name></italic>: the axilla is large, with the tip extending as far back as or beyond the posterior margin of the mesoscutellum, dilated laterally, and like the mesoscutellum ferruginous; the mesopleuron is closely (i≤1d) and evenly punctate; the metasomal terga are black; T1 has a distinct, although sometimes medially-interrupted, basal fascia; the mesoscutum and metasomal terga have bands of bright or pale yellow short appressed setae; at least the T1–T3 apical fasciae are distinctly interrupted medially; and the pseudopygidial area of the female is lunate with the apex &lt;2 × the medial length. <italic><tp:taxon-name><tp:taxon-name-part taxon-name-part-type="genus" reg="Epeolus">Epeolus</tp:taxon-name-part> <tp:taxon-name-part taxon-name-part-type="species" reg="howardi">howardi</tp:taxon-name-part></tp:taxon-name></italic> most closely resembles <italic><tp:taxon-name><tp:taxon-name-part taxon-name-part-type="genus" reg="Epeolus">E.</tp:taxon-name-part> <tp:taxon-name-part taxon-name-part-type="species" reg="andriyi">andriyi</tp:taxon-name-part></tp:taxon-name></italic> and <italic><tp:taxon-name><tp:taxon-name-part taxon-name-part-type="genus" reg="Epeolus">E.</tp:taxon-name-part> <tp:taxon-name-part taxon-name-part-type="species" reg="floridensis">floridensis</tp:taxon-name-part></tp:taxon-name></italic>, but in <italic><tp:taxon-name><tp:taxon-name-part taxon-name-part-type="genus" reg="Epeolus">E.</tp:taxon-name-part> <tp:taxon-name-part taxon-name-part-type="species" reg="andriyi">andriyi</tp:taxon-name-part></tp:taxon-name></italic> the axillae are shorter, not extending as far back as the posterior margin of the mesoscutellum, and in <italic><tp:taxon-name><tp:taxon-name-part taxon-name-part-type="genus" reg="Epeolus">E.</tp:taxon-name-part> <tp:taxon-name-part taxon-name-part-type="species" reg="floridensis">floridensis</tp:taxon-name-part></tp:taxon-name></italic> the mesoscutum and metasomal terga have bands of pale gray to white short appressed setae and T1 is (with few exceptions) ferruginous. <italic><tp:taxon-name><tp:taxon-name-part taxon-name-part-type="genus" reg="Epeolus">Epeolus</tp:taxon-name-part> <tp:taxon-name-part taxon-name-part-type="species" reg="howardi">howardi</tp:taxon-name-part></tp:taxon-name></italic> is also similar to <italic><tp:taxon-name><tp:taxon-name-part taxon-name-part-type="genus" reg="Epeolus">E.</tp:taxon-name-part> <tp:taxon-name-part taxon-name-part-type="species" reg="scutellaris">scutellaris</tp:taxon-name-part></tp:taxon-name></italic>, but in <italic><tp:taxon-name><tp:taxon-name-part taxon-name-part-type="genus" reg="Epeolus">E.</tp:taxon-name-part> <tp:taxon-name-part taxon-name-part-type="species" reg="scutellaris">scutellaris</tp:taxon-name-part></tp:taxon-name></italic> the T1–T3 apical fasciae are complete or only very narrowly interrupted medially, and the pseudopygidial area of the female is lunate with the apex &gt;2 × the medial length.</p></tp:treatment-sec><tp:treatment-sec sec-type="redescription" id="SECID0EIPCM"><title>Redescription.</title><p>FEMALE: Length 8.6 mm; head length 2.2 mm; head width 2.9 mm; fore wing length 6.0 mm.</p><p>
            <italic>Integument coloration.</italic> Black in part, at least partially ferruginous on mandible, labrum, clypeus, antenna, pronotal collar, pronotal lobe, tegula, axilla, mesoscutum, mesoscutellum, metanotum, mesopleuron, legs, T1, pygidial plate, and metasomal sterna. Mandible with apex darker than rest of mandible; preapical tooth slightly lighter than mandibular apex. Antenna brown and orange in part. Pronotal lobe and tegula pale ferruginous to amber. Mesoscutum reddish brown along lateral margin and with pair of reddish-brown markings near posterior margin between midline and parapsidal line. Wing membrane dusky subhyaline, slightly darker at apex. Legs more extensively reddish orange than brown or black. T1 dark in general, not contrasting strongly with remaining metasomal terga, but reddish brown laterally.</p><p>
            <italic>Pubescence.</italic> Face with tomentum densest around antennal socket. Clypeus, upper paraocular and frontal areas, and vertexal area mostly exposed. Dorsum of mesosoma and metasoma with bands of off-white to pale yellow short appressed setae. Mesoscutum with paramedian band. Mesopleuron sparsely hairy, but tomentum moderately dense along margins. Metanotum with tomentum uninterrupted, uniformly off white. T1 with discal patch quadrangular and very wide, the basal and apical fasciae only narrowly joined laterally by few sparsely scattered pale hairs. T1–T4 with apical fasciae interrupted medially and narrowed before becoming somewhat broader laterally, T2 with fascia without anterolateral extensions of tomentum. T5 with two patches of pale tomentum lateral to and contacting pseudopygidial area. T5 with pseudopygidial area lunate, its apex less than twice as wide as medial length, indicated by silvery setae on impressed disc of apicomedial region elevated from rest of tergum. S5 with apical fimbria of coppery to silvery hairs not extending beyond apex of sternum by more than 1/4 <abbrev xmlns:xlink="http://www.w3.org/1999/xlink" xlink:title="Median ocellar diameter" id="ABBRID0EVPCM" xlink:type="simple">MOD</abbrev>.</p><p>
            <italic>Surface sculpture.</italic> Punctures dense. Labrum with larger punctures than clypeus, but punctures of both equally dense (i&lt;1d). Upper paraocular area sparsely punctate in part, the interspaces shining. Small impunctate shiny spot lateral to lateral ocellus. Mesoscutum, mesoscutellum, and axilla coarsely and densely rugose-punctate. Tegula densely punctate <!--PageBreak-->mesally (i≤1d), less so laterally (i=1–2d). Mesopleuron with denser (i≤1d) punctures in upper half than ventrolateral half (i≤2d), the interspaces shining. Metasomal terga with punctures very fine, dense (i≈1d), evenly distributed on disc; the interspaces shining somewhat.</p><p>
            <italic>Structure.</italic> Preapical tooth inconspicuous, blunt and obtuse. Labrum with pair of small subapical denticles, each preceded by small discrete longitudinal ridge. Frontal keel not strongly raised. Scape with greatest length 1.8 × greatest width. F2 noticeably longer than wide (L/W ratio = 1.7). Preoccipital ridge not joining hypostomal carina, from which it is separated by less than 1 <abbrev xmlns:xlink="http://www.w3.org/1999/xlink" xlink:title="Median ocellar diameter" id="ABBRID0EDQCM" xlink:type="simple">MOD</abbrev> at its terminal. Mesoscutellum weakly bigibbous. Axilla large, its lateral margin (L) more than half as long as mesoscutellar width (W) (L/W ratio = 0.7) and tip extending beyond apex of horizontal dorsal portion of mesoscutellum; axilla with tip clearly visible, but unattached to mesoscutellum for less than 2/5 the medial length of axilla; axilla with lateral margin arcuate. Fore wing with three submarginal cells. Pygidial plate apically truncate.</p><p>MALE: Description as for female except for usual secondary sexual characters and as follows: F2 shorter, but still longer than wide (L/W ratio = 1.3); S4 and S5 with much longer coppery to silvery subapical hairs; pygidial plate apically rounded, with large deep punctures more or less evenly spaced throughout, with the interspaces shining.</p><fig id="F55" position="float" orientation="portrait"><label>Figure 55.</label><caption><p>
                <italic><tp:taxon-name><tp:taxon-name-part taxon-name-part-type="genus" reg="Epeolus">Epeolus</tp:taxon-name-part> <tp:taxon-name-part taxon-name-part-type="species" reg="howardi">howardi</tp:taxon-name-part></tp:taxon-name></italic> <bold>A</bold> female, lateral habitus (scale bar 3 mm) <bold>B</bold> female holotype, dorsal habitus (scale bar 3 mm) <bold>C</bold> male, lateral habitus (scale bar 3 mm), and <bold>D</bold> female axillae and mesoscutellum, dorsal view (scale bar 0.5 mm; blue lines indicate the posterior extent of the axilla relative to the length of the mesoscutellum; red lines indicate the extent of the free portion of the axilla relative to its entire medial length).</p></caption><graphic xmlns:xlink="http://www.w3.org/1999/xlink" xlink:href="zookeys-755-001-g055.jpg" position="float" orientation="portrait" xlink:type="simple" id="oo_200809.jpg"/></fig></tp:treatment-sec><tp:treatment-sec sec-type="distribution" id="SECID0EIRCM"><title>Distribution.</title><p>Mid-Atlantic states to Texas (Fig. <xref ref-type="fig" rid="F56">56</xref>).</p><fig id="F56" position="float" orientation="portrait"><label>Figure 56.</label><caption><p>Approximate geographic range of <italic><tp:taxon-name><tp:taxon-name-part taxon-name-part-type="genus" reg="Epeolus">E.</tp:taxon-name-part> <tp:taxon-name-part taxon-name-part-type="species" reg="howardi">howardi</tp:taxon-name-part></tp:taxon-name></italic> (orange) based on occurrence records known to the author (yellow circles).</p></caption><graphic xmlns:xlink="http://www.w3.org/1999/xlink" xlink:href="zookeys-755-001-g056.jpg" position="float" orientation="portrait" xlink:type="simple" id="oo_200810.jpg"/></fig></tp:treatment-sec><tp:treatment-sec sec-type="ecology" id="SECID0EKSCM"><title>Ecology.</title><p>HOST RECORDS: According to <xref ref-type="bibr" rid="B51">Mitchell (1962)</xref>, <italic><tp:taxon-name><tp:taxon-name-part taxon-name-part-type="genus" reg="Colletes">Colletes</tp:taxon-name-part> <tp:taxon-name-part taxon-name-part-type="species" reg="howardi">howardi</tp:taxon-name-part></tp:taxon-name></italic> Swenk is the suspected host of <italic><tp:taxon-name><tp:taxon-name-part taxon-name-part-type="genus" reg="Epeolus">E.</tp:taxon-name-part> <tp:taxon-name-part taxon-name-part-type="species" reg="howardi">howardi</tp:taxon-name-part></tp:taxon-name></italic>.</p><!--PageBreak--><p>FLORAL RECORDS: <xref ref-type="bibr" rid="B51">Mitchell (1962)</xref> indicated a floral association with <italic><tp:taxon-name><tp:taxon-name-part taxon-name-part-type="genus" reg="Dalea">Dalea</tp:taxon-name-part> <tp:taxon-name-part taxon-name-part-type="species" reg="pinnata">pinnata</tp:taxon-name-part></tp:taxon-name></italic> (J.F.Gmel.) Barneby. Labels of examined voucher specimens further indicate associations with <tp:taxon-name><tp:taxon-name-part taxon-name-part-type="genus" reg="Heterotheca">Heterotheca</tp:taxon-name-part> <tp:taxon-name-part taxon-name-part-type="species" reg="subaxillaris">subaxillaris</tp:taxon-name-part> <tp:taxon-name-part taxon-name-part-type="infraspecific-rank">ssp.</tp:taxon-name-part> <tp:taxon-name-part taxon-name-part-type="subspecies" reg="latifolia">latifolia</tp:taxon-name-part></tp:taxon-name> (Buckley) Semple, <tp:taxon-name><tp:taxon-name-part taxon-name-part-type="genus" reg="Symphyotrichum">Symphyotrichum</tp:taxon-name-part> <tp:taxon-name-part taxon-name-part-type="species" reg="drummondii">drummondii</tp:taxon-name-part> <tp:taxon-name-part taxon-name-part-type="infraspecific-rank">var.</tp:taxon-name-part> <tp:taxon-name-part taxon-name-part-type="variety" reg="texanum">texanum</tp:taxon-name-part></tp:taxon-name> (E.S. Burgess) G.L. Nesom, and <italic><tp:taxon-name><tp:taxon-name-part taxon-name-part-type="genus" reg="Xanthisma">Xanthisma</tp:taxon-name-part> <tp:taxon-name-part taxon-name-part-type="species" reg="texanum">texanum</tp:taxon-name-part></tp:taxon-name></italic> DC. (<tp:taxon-name><tp:taxon-name-part taxon-name-part-type="family">Compositae</tp:taxon-name-part></tp:taxon-name>).</p></tp:treatment-sec><tp:treatment-sec sec-type="discussion" id="SECID0EOVCM"><title>Discussion.</title><p>
            <italic><tp:taxon-name><tp:taxon-name-part taxon-name-part-type="genus" reg="Epeolus">Epeolus</tp:taxon-name-part> <tp:taxon-name-part taxon-name-part-type="species" reg="howardi">howardi</tp:taxon-name-part></tp:taxon-name></italic> is a southeastern species that appears to be uncommon, or at least uncommonly collected. In general, there is little morphological variation among examined specimens except in integument coloration; the mesoscutum and mesopleuron range from varying degrees of ferruginous to entirely black, with differences not conforming to any discernable geographic pattern. Based on known records, adults of <italic><tp:taxon-name><tp:taxon-name-part taxon-name-part-type="genus" reg="Epeolus">E.</tp:taxon-name-part> <tp:taxon-name-part taxon-name-part-type="species" reg="howardi">howardi</tp:taxon-name-part></tp:taxon-name></italic> are active in late summer and much of autumn.</p></tp:treatment-sec><tp:treatment-sec sec-type="material" id="SECID0EKWCM"><title>Material studied.</title><p>
            <bold>Type material.</bold> Primary: USA: <bold>North Carolina</bold>: Southern Pines, 30.ix.1951, T.B. Mitchell (holotype ♀ [<named-content xmlns:xlink="http://www.w3.org/1999/xlink" content-type="dwc:institutional_code" xlink:type="simple">USNM</named-content>, catalog number: 534046]).</p></tp:treatment-sec><tp:treatment-sec sec-type="material" id="SECID0EZWCM"><title>DNA barcoded material with <abbrev xmlns:xlink="http://www.w3.org/1999/xlink" xlink:title="barcode index numbers" id="ABBRID0E5WCM" xlink:type="simple">BIN</abbrev>-compliant sequences.</title><p>Available. <ext-link xmlns:xlink="http://www.w3.org/1999/xlink" ext-link-type="uri" xlink:href="http://www.boldsystems.org/index.php/Public_BarcodeCluster?clusteruri=BOLD:ADK0941" xlink:type="simple">BOLD:ADK0941</ext-link>. Specimens examined and sequenced.–USA: <bold>Maryland</bold>: Denton (<named-content xmlns:xlink="http://www.w3.org/1999/xlink" content-type="dwc:verbatimCoordinates" xlink:type="simple"><named-content content-type="geo-json" specific-use="{&#34;type&#34;:&#34;Point&#34;,&#34;coordinates&#34;:[-75.827300,38.919600]}" id="NCID0EJXCM" xlink:type="simple">38.9196°N; 75.8273°W</named-content></named-content>) (Caroline County), 19.viii.2012, S. Westre (1♂, <named-content xmlns:xlink="http://www.w3.org/1999/xlink" content-type="dwc:institutional_code" xlink:type="simple">BIML</named-content>).</p></tp:treatment-sec><tp:treatment-sec sec-type="material" id="SECID0ETXCM"><title>Non-barcoded material examined.</title><p>USA: <bold>Texas</bold>: Austin (Travis County), 27.x.1981, J.L. Neff (1♀, <abbrev xmlns:xlink="http://www.w3.org/1999/xlink" content-type="institution" xlink:title="Central Texas Melittological Institute, Austin, TX" id="ABBRID0E2XCM" xlink:type="simple">CTMI</abbrev>); Brackenridge Field Laboratory (Austin, Travis <!--PageBreak-->County), 02.xi.1992, J.L. Neff (1♀, <abbrev xmlns:xlink="http://www.w3.org/1999/xlink" content-type="institution" xlink:title="Central Texas Melittological Institute, Austin, TX" id="ABBRID0ECYCM" xlink:type="simple">CTMI</abbrev>); Brazos County, 24.x.1960, A.H. Alex (1♀, <named-content xmlns:xlink="http://www.w3.org/1999/xlink" content-type="dwc:institutional_code" xlink:type="simple">USNM</named-content>); Dallas, 15.x.??05, F.C. Bishopp (1♀, <named-content xmlns:xlink="http://www.w3.org/1999/xlink" content-type="dwc:institutional_code" xlink:type="simple">USNM</named-content>); Sayersville (Bastrop County), 20.ix.1998, J.L. Neff (1♀, <abbrev xmlns:xlink="http://www.w3.org/1999/xlink" content-type="institution" xlink:title="Central Texas Melittological Institute, Austin, TX" id="ABBRID0ERYCM" xlink:type="simple">CTMI</abbrev>).</p></tp:treatment-sec><ref-list><ref id="B51"><mixed-citation xmlns:xlink="http://www.w3.org/1999/xlink" xlink:type="simple">
          <person-group><name name-style="western"><surname>Mitchell</surname><given-names>TB</given-names></name></person-group> (<year>1962</year>) <article-title>Bees of the eastern United States. Volume II.</article-title> <source>North Carolina Agricultural Experiment Station Technical Bulletin</source> <volume>152</volume>: <fpage>1</fpage>–<lpage>557</lpage>.</mixed-citation></ref></ref-list></tp:taxon-treatment>
