# Supplementary material for: A revision of the cleptoparasitic bee genus Epeolus Latreille for Nearctic species, north of Mexico (Hymenoptera, Apidae)
Source: Zookeys. 2018 May 8;(755):1–185. doi: 10.3897/zookeys.755.23939 (PMC5953965; doi:10.3897/zookeys.755.23939)
Supplement: XML Treatment for Epeolus inornatus [file zookeys.755.23939-treatment29.xml]

<!DOCTYPE tp:taxon-treatment
  PUBLIC "-//TaxonX//DTD Taxonomic Treatment Publishing DTD v0 20100105//EN" "tax-treatment-NSO.dtd">
<tp:taxon-treatment xmlns:tp="http://www.plazi.org/taxpub"><tp:treatment-meta><kwd-group><label>Taxon classification</label><kwd><named-content xmlns:xlink="http://www.w3.org/1999/xlink" content-type="kingdom">Animalia</named-content></kwd><kwd><named-content xmlns:xlink="http://www.w3.org/1999/xlink" content-type="order">Hymenoptera</named-content></kwd><kwd><named-content xmlns:xlink="http://www.w3.org/1999/xlink" content-type="family">Apidae</named-content></kwd></kwd-group><mixed-citation publication-type="journal"><person-group><name><surname>Onuferko</surname><given-names>Thomas M.</given-names></name></person-group><article-title>A revision of the cleptoparasitic bee genus <italic><tp:taxon-name><tp:taxon-name-part taxon-name-part-type="genus" reg="Epeolus">Epeolus</tp:taxon-name-part></tp:taxon-name></italic> Latreille for Nearctic species, north of Mexico (<tp:taxon-name><tp:taxon-name-part taxon-name-part-type="order">Hymenoptera</tp:taxon-name-part></tp:taxon-name>, <tp:taxon-name><tp:taxon-name-part taxon-name-part-type="family">Apidae</tp:taxon-name-part></tp:taxon-name>)</article-title><source>Zookeys</source><day>8</day><month>5</month><year>2018</year><volume>2018</volume><issue>755</issue><fpage>1</fpage><lpage>185</lpage><pub-id pub-id-type="doi">10.3897/zookeys.755.23939</pub-id></mixed-citation></tp:treatment-meta><tp:nomenclature><label>28.</label><tp:taxon-name>
            <tp:taxon-name-part taxon-name-part-type="genus" reg="Epeolus">Epeolus</tp:taxon-name-part>
            <tp:taxon-name-part taxon-name-part-type="species" reg="inornatus">inornatus</tp:taxon-name-part>
            <object-id xmlns:xlink="http://www.w3.org/1999/xlink" content-type="zoobank" xlink:type="simple">http://zoobank.org/AFC50A58-43E8-4BC2-A71B-0F85C431B390</object-id>
          </tp:taxon-name><tp:taxon-status xmlns:xlink="http://www.w3.org/1999/xlink" xlink:type="simple">sp. n.</tp:taxon-status><xref ref-type="fig" rid="F59">Figs 59</xref><xref ref-type="fig" rid="F60">, 60</xref><xref ref-type="fig" rid="F92">, 92G</xref><xref ref-type="fig" rid="F93">, 93C</xref><xref ref-type="fig" rid="F96">, 96D</xref><xref ref-type="fig" rid="F100">, 100B</xref></tp:nomenclature><tp:treatment-sec sec-type="diagnosis" id="SECID0EG2DM"><title>Diagnosis.</title><p>The following morphological features in combination (excluding any that are specific to the opposite sex of the one being diagnosed) can be used to tell <italic><tp:taxon-name><tp:taxon-name-part taxon-name-part-type="genus" reg="Epeolus">E.</tp:taxon-name-part> <tp:taxon-name-part taxon-name-part-type="species" reg="inornatus">inornatus</tp:taxon-name-part></tp:taxon-name></italic> apart from all other North American <italic><tp:taxon-name><tp:taxon-name-part taxon-name-part-type="genus" reg="Epeolus">Epeolus</tp:taxon-name-part></tp:taxon-name></italic> except <italic><tp:taxon-name><tp:taxon-name-part taxon-name-part-type="genus" reg="Epeolus">E.</tp:taxon-name-part> <tp:taxon-name-part taxon-name-part-type="species" reg="erigeronis">erigeronis</tp:taxon-name-part></tp:taxon-name></italic> and <italic><tp:taxon-name><tp:taxon-name-part taxon-name-part-type="genus" reg="Epeolus">E.</tp:taxon-name-part> <tp:taxon-name-part taxon-name-part-type="species" reg="ilicis">ilicis</tp:taxon-name-part></tp:taxon-name></italic>: the mandible is simple; the axilla does not attain the midlength of the mesoscutellum but the free portion is distinctly hooked, with the tip unattached to the mesoscutellum for more than 1/3 of the entire medial length of the axilla; the pronotal collar and metasomal terga are black; the metasomal terga have rather fine punctures; and the pseudopygidial area of the female is distinctly campanulate with the apex &lt;2 × the medial length and not in contact with two large patches of pale tomentum (one on each side) throughout its length (in contact only at apex, diverging basally). <italic><tp:taxon-name><tp:taxon-name-part taxon-name-part-type="genus" reg="Epeolus">Epeolus</tp:taxon-name-part> <tp:taxon-name-part taxon-name-part-type="species" reg="inornatus">inornatus</tp:taxon-name-part></tp:taxon-name></italic> is most similar to <italic><tp:taxon-name><tp:taxon-name-part taxon-name-part-type="genus" reg="Epeolus">E.</tp:taxon-name-part> <tp:taxon-name-part taxon-name-part-type="species" reg="ilicis">ilicis</tp:taxon-name-part></tp:taxon-name></italic>, and in both species the mesopleuron has punctures that are similar in size and shiny interspaces that are commonly equal to the puncture diameters. By contrast, in <italic><tp:taxon-name><tp:taxon-name-part taxon-name-part-type="genus" reg="Epeolus">E.</tp:taxon-name-part> <tp:taxon-name-part taxon-name-part-type="species" reg="erigeronis">erigeronis</tp:taxon-name-part></tp:taxon-name></italic> the punctures are more variable in size, with many smaller punctures among large ones, and most interspaces are narrower such that the surface appears to be very coarsely and densely rugose-punctate. Whereas in <italic><tp:taxon-name><tp:taxon-name-part taxon-name-part-type="genus" reg="Epeolus">E.</tp:taxon-name-part> <tp:taxon-name-part taxon-name-part-type="species" reg="ilicis">ilicis</tp:taxon-name-part></tp:taxon-name></italic> the pronotal lobe and legs are more extensively reddish orange than brown or black (at least the anterior surface of the metatibia and metatarsus are the same reddish orange color), the dorsum of the mesosoma and metasoma have gray but also usually some pale yellow short appressed setae, and S4 and S5 of the male have long curved coppery to silvery subapical hairs, in <italic><tp:taxon-name><tp:taxon-name-part taxon-name-part-type="genus" reg="Epeolus">E.</tp:taxon-name-part> <tp:taxon-name-part taxon-name-part-type="species" reg="inornatus">inornatus</tp:taxon-name-part></tp:taxon-name></italic> the legs (and sometimes the pronotal lobe and tegula) are usually darker, at least from the metacoxa to metatibia, the dorsum of the mesosoma and metasoma have gray short appressed setae, and S4 and S5 of the male have short straight subapical hairs. <italic><tp:taxon-name><tp:taxon-name-part taxon-name-part-type="genus" reg="Epeolus">Epeolus</tp:taxon-name-part> <tp:taxon-name-part taxon-name-part-type="species" reg="inornatus">inornatus</tp:taxon-name-part></tp:taxon-name></italic> is also similar to <italic><tp:taxon-name><tp:taxon-name-part taxon-name-part-type="genus" reg="Epeolus">E.</tp:taxon-name-part> <tp:taxon-name-part taxon-name-part-type="species" reg="gibbsi">gibbsi</tp:taxon-name-part></tp:taxon-name></italic>, but in <italic><tp:taxon-name><tp:taxon-name-part taxon-name-part-type="genus" reg="Epeolus">E.</tp:taxon-name-part> <tp:taxon-name-part taxon-name-part-type="species" reg="gibbsi">gibbsi</tp:taxon-name-part></tp:taxon-name></italic> the mandible has a blunt, obtuse preapical tooth; in males S4 and S5 have long curved coppery to silvery subapical hairs, as in <italic><tp:taxon-name><tp:taxon-name-part taxon-name-part-type="genus" reg="Epeolus">E.</tp:taxon-name-part> <tp:taxon-name-part taxon-name-part-type="species" reg="ilicis">ilicis</tp:taxon-name-part></tp:taxon-name></italic> and all other Nearctic <italic><tp:taxon-name><tp:taxon-name-part taxon-name-part-type="genus" reg="Epeolus">Epeolus</tp:taxon-name-part></tp:taxon-name></italic>; in females F2 is less than 1.2 × as long as wide (it is more than 1.2 × as long as wide in female <italic><tp:taxon-name><tp:taxon-name-part taxon-name-part-type="genus" reg="Epeolus">E.</tp:taxon-name-part> <tp:taxon-name-part taxon-name-part-type="species" reg="inornatus">inornatus</tp:taxon-name-part></tp:taxon-name></italic>); and the pseudopygidial area of the female is in contact with two large patches of pale tomentum (one on each side [the two are parallel to each other]) throughout its length.</p></tp:treatment-sec><tp:treatment-sec sec-type="description" id="SECID0EJAEM"><title>Description.</title><p>FEMALE: Length 8.2 mm; head length 1.9 mm; head width 2.6 mm; fore wing length 5.7 mm.</p><p>
            <italic>Integument coloration</italic>. Mostly black; notable exceptions as follows: partially to entirely ferruginous on mandible, antenna, pronotal lobe, tegula, and legs. Mandible with apex darker than all but extreme base. Antenna dark brown except F1 reddish brown in part. Pronotal lobe dark brown to black. Tegula pale ferruginous to amber. Wing membrane subhyaline, apically dusky. Legs with brown or black more extensive than reddish orange.</p><p>
            <italic>Pubescence</italic>. Face with tomentum densest around antennal socket. Tomentum slightly sparser on clypeus; upper paraocular and frontal areas, and vertexal area mostly exposed. Dorsum of mesosoma and metasoma with bands of off-white to pale gray short appressed setae. Mesoscutum with paramedian band. Mesopleuron with upper half hairy, ventrolateral half nearly bare. Metanotum with tomentum uninterrupted except for median bare patch in posterior half, uniformly off white. T1 with median quadrangular black discal patch enclosed by pale tomentum, except for medial separation at apex. T2 with fascia interrupted medially and with faint anterolateral extensions of sparser tomentum. T3 and T4 with fasciae complete. T5 with two large patches of pale tomentum lateral to and contacting pseudopygidial area at apex, diverging from pseudopygidial area basally. T5 with pseudopygidial area campanulate, its apex less than twice as wide as medial length, indicated by silvery setae on impressed disc of apicomedial region elevated from rest of tergum. S5 with apical fimbria of coppery to silvery hairs not extending beyond apex of sternum by more than 1/4 <abbrev xmlns:xlink="http://www.w3.org/1999/xlink" xlink:title="Median ocellar diameter" id="ABBRID0EWAEM" xlink:type="simple">MOD</abbrev>.</p><p>
            <italic>Surface sculpture</italic>. Punctures dense. Labrum with larger and sparser punctures (i=1–2d) than clypeus (i&lt;1d). Small impunctate shiny spot lateral to lateral ocellus. Mesoscutum, mesoscutellum, and axilla coarsely and densely rugose-punctate. Tegula very densely punctate mesally (i&lt;1d), less so laterally (i=1–2d). Mesopleuron with ventrolateral half densely punctate (i≤1d), the interspaces shining; mesopleuron with punctures similar in <!--PageBreak-->size and more or less equally dense throughout. Metasomal terga with punctures very fine, dense (i=1–2d), evenly distributed on disc; the interspaces shining somewhat.</p><p>
            <italic>Structure</italic>. Mandible without preapical tooth. Labrum with pair of small subapical denticles not preceded by carinae. Frontal keel not strongly raised. Scape with greatest length 1.9 × greatest width. F2 noticeably longer than wide (L/W ratio = 1.4). Preoccipital ridge not joining hypostomal carina, from which it is separated by no less than 1 <abbrev xmlns:xlink="http://www.w3.org/1999/xlink" xlink:title="Median ocellar diameter" id="ABBRID0EEBEM" xlink:type="simple">MOD</abbrev> at its terminal. Mesoscutellum moderately bigibbous. Axilla small to intermediate in size, its lateral margin (L) less than half as long as mesoscutellar width (W) (L/W ratio = 0.4) and tip not extending beyond midlength of mesoscutellum; axilla with tip conspicuously diverging from side of mesoscutellum, distinctly hooked, and axilla with free portion 2/5 its medial length; axilla with lateral margin relatively straight and carinate. Fore wing with three submarginal cells. Pygidial plate apically truncate.</p><p>MALE: Description as for female except for usual secondary sexual characters and as follows: F2 shorter, not noticeably longer than wide (L/W ratio = 1.1); pygidial plate apically rounded, with large deep punctures closely clustered.</p><fig id="F59" position="float" orientation="portrait"><label>Figure 59.</label><caption><p>
                <italic><tp:taxon-name><tp:taxon-name-part taxon-name-part-type="genus" reg="Epeolus">Epeolus</tp:taxon-name-part> <tp:taxon-name-part taxon-name-part-type="species" reg="inornatus">inornatus</tp:taxon-name-part></tp:taxon-name></italic> <bold>A</bold> female holotype, lateral habitus (scale bar 3 mm) <bold>B</bold> female holotype, dorsal habitus (scale bar 3 mm) <bold>C</bold> male allotype, lateral habitus (scale bar 3 mm), and <bold>D</bold> female paratype axillae and mesoscutellum, dorsal view (scale bar 0.5 mm; blue lines indicate the posterior extent of the axilla relative to the length of the mesoscutellum; red lines indicate the extent of the free portion of the axilla relative to its entire medial length).</p></caption><graphic xmlns:xlink="http://www.w3.org/1999/xlink" xlink:href="zookeys-755-001-g059.jpg" position="float" orientation="portrait" xlink:type="simple" id="oo_200815.jpg"/></fig></tp:treatment-sec><tp:treatment-sec sec-type="etymology" id="SECID0EJCEM"><title>Etymology.</title><p>The name is in reference to the grayish pubescence and largely monochromatic dark brown or black integument of this species. From the Latin, “inornatus” (unadorned).</p></tp:treatment-sec><tp:treatment-sec sec-type="distribution" id="SECID0EYCEM"><title>Distribution.</title><p>Mid-Atlantic states to Texas (Fig. <xref ref-type="fig" rid="F60">60</xref>).</p><fig id="F60" position="float" orientation="portrait"><label>Figure 60.</label><caption><p>Approximate geographic range of <italic><tp:taxon-name><tp:taxon-name-part taxon-name-part-type="genus" reg="Epeolus">E.</tp:taxon-name-part> <tp:taxon-name-part taxon-name-part-type="species" reg="inornatus">inornatus</tp:taxon-name-part></tp:taxon-name></italic> (orange) based on occurrence records known to the author (yellow circles).</p></caption><graphic xmlns:xlink="http://www.w3.org/1999/xlink" xlink:href="zookeys-755-001-g060.jpg" position="float" orientation="portrait" xlink:type="simple" id="oo_200817.jpg"/></fig></tp:treatment-sec><tp:treatment-sec sec-type="ecology" id="SECID0E1DEM"><title>Ecology.</title><p>HOST RECORDS: The host species of <italic><tp:taxon-name><tp:taxon-name-part taxon-name-part-type="genus" reg="Epeolus">E.</tp:taxon-name-part> <tp:taxon-name-part taxon-name-part-type="species" reg="inornatus">inornatus</tp:taxon-name-part></tp:taxon-name></italic> is/are presently unknown.</p><!--PageBreak--><p>FLORAL RECORDS: Labels of examined voucher specimens indicate floral associations with <italic><tp:taxon-name><tp:taxon-name-part taxon-name-part-type="genus" reg="Quercus">Quercus</tp:taxon-name-part> <tp:taxon-name-part taxon-name-part-type="species" reg="laevis">laevis</tp:taxon-name-part></tp:taxon-name></italic> Walter (<tp:taxon-name><tp:taxon-name-part taxon-name-part-type="family">Fagaceae</tp:taxon-name-part></tp:taxon-name>) and <italic><tp:taxon-name><tp:taxon-name-part taxon-name-part-type="genus" reg="Vaccinium">Vaccinium</tp:taxon-name-part> <tp:taxon-name-part taxon-name-part-type="species" reg="arboreum">arboreum</tp:taxon-name-part></tp:taxon-name></italic> Marshall.</p></tp:treatment-sec><tp:treatment-sec sec-type="discussion" id="SECID0EJFEM"><title>Discussion.</title><p>The specimens from Texas, USA that <xref ref-type="bibr" rid="B7">Brumley (1965)</xref> identified as <italic><tp:taxon-name><tp:taxon-name-part taxon-name-part-type="genus" reg="Epeolus">E.</tp:taxon-name-part> <tp:taxon-name-part taxon-name-part-type="species" reg="ilicis">ilicis</tp:taxon-name-part></tp:taxon-name></italic> are probably <italic><tp:taxon-name><tp:taxon-name-part taxon-name-part-type="genus" reg="Epeolus">E.</tp:taxon-name-part> <tp:taxon-name-part taxon-name-part-type="species" reg="inornatus">inornatus</tp:taxon-name-part></tp:taxon-name></italic>. Although <abbrev xmlns:xlink="http://www.w3.org/1999/xlink" xlink:title="barcode index numbers" id="ABBRID0EJGEM" xlink:type="simple">BIN</abbrev>-compliant sequences are presently not available for <italic><tp:taxon-name><tp:taxon-name-part taxon-name-part-type="genus" reg="Epeolus">E.</tp:taxon-name-part> <tp:taxon-name-part taxon-name-part-type="species" reg="inornatus">inornatus</tp:taxon-name-part></tp:taxon-name></italic>, a single 421 bp sequence is available for a female specimen (the holotype) from East Texas, which does not cluster with the single sequence (422 bp in length) available for what is herein considered to be the true <italic><tp:taxon-name><tp:taxon-name-part taxon-name-part-type="genus" reg="Epeolus">E.</tp:taxon-name-part> <tp:taxon-name-part taxon-name-part-type="species" reg="ilicis">ilicis</tp:taxon-name-part></tp:taxon-name></italic> (a male specimen from Florida, USA) based on its greater resemblance to the holotype of that species (Suppl. material <xref ref-type="supplementary-material" rid="S2">2</xref>). Instead, the sequence from the Florida specimen clusters with sequences of <italic><tp:taxon-name><tp:taxon-name-part taxon-name-part-type="genus" reg="Epeolus">E.</tp:taxon-name-part> <tp:taxon-name-part taxon-name-part-type="species" reg="zonatus">zonatus</tp:taxon-name-part></tp:taxon-name></italic>, which is a visibly different bee, and all were assigned the same <abbrev xmlns:xlink="http://www.w3.org/1999/xlink" xlink:title="barcode index numbers" id="ABBRID0ESHEM" xlink:type="simple">BIN</abbrev>. Whereas male <italic><tp:taxon-name><tp:taxon-name-part taxon-name-part-type="genus" reg="Epeolus">E.</tp:taxon-name-part> <tp:taxon-name-part taxon-name-part-type="species" reg="inornatus">inornatus</tp:taxon-name-part></tp:taxon-name></italic> are unique among <italic><tp:taxon-name><tp:taxon-name-part taxon-name-part-type="genus" reg="Epeolus">Epeolus</tp:taxon-name-part></tp:taxon-name></italic> in having very short straight subapical hairs on S4 and S5 instead of the usual long curved coppery to silvery subapical hairs, females are practically indistinguishable from <italic><tp:taxon-name><tp:taxon-name-part taxon-name-part-type="genus" reg="Epeolus">E.</tp:taxon-name-part> <tp:taxon-name-part taxon-name-part-type="species" reg="ilicis">ilicis</tp:taxon-name-part></tp:taxon-name></italic> in terms of surface sculpture and structure. Although consistent, the features (differences in integument coloration and pubescence) that in combination may be used to distinguish female <italic><tp:taxon-name><tp:taxon-name-part taxon-name-part-type="genus" reg="Epeolus">E.</tp:taxon-name-part> <tp:taxon-name-part taxon-name-part-type="species" reg="inornatus">inornatus</tp:taxon-name-part></tp:taxon-name></italic> from <italic><tp:taxon-name><tp:taxon-name-part taxon-name-part-type="genus" reg="Epeolus">E.</tp:taxon-name-part> <tp:taxon-name-part taxon-name-part-type="species" reg="ilicis">ilicis</tp:taxon-name-part></tp:taxon-name></italic> are subtle. Based on known records, adults of <italic><tp:taxon-name><tp:taxon-name-part taxon-name-part-type="genus" reg="Epeolus">E.</tp:taxon-name-part> <tp:taxon-name-part taxon-name-part-type="species" reg="inornatus">inornatus</tp:taxon-name-part></tp:taxon-name></italic> appear to be most active in spring, the same time of year when adults of <italic><tp:taxon-name><tp:taxon-name-part taxon-name-part-type="genus" reg="Epeolus">E.</tp:taxon-name-part> <tp:taxon-name-part taxon-name-part-type="species" reg="ilicis">ilicis</tp:taxon-name-part></tp:taxon-name></italic> and <italic><tp:taxon-name><tp:taxon-name-part taxon-name-part-type="genus" reg="Epeolus">E.</tp:taxon-name-part> <tp:taxon-name-part taxon-name-part-type="species" reg="zonatus">zonatus</tp:taxon-name-part></tp:taxon-name></italic> are active.</p></tp:treatment-sec><tp:treatment-sec sec-type="material" id="SECID0EKKEM"><title>Material studied.</title><p>
            <bold>Type material.</bold> Primary: USA: <bold>Texas</bold>: Lick Creek Park (College Station, Brazos County), 05–09.iv.2000, M. Buck (holotype ♀ [<named-content xmlns:xlink="http://www.w3.org/1999/xlink" content-type="dwc:institutional_code" xlink:type="simple">DEBU</named-content>, catalog number: 00106728]).</p><p>Secondary: USA: <bold>Arkansas</bold>: Magazine Mountain (Logan County), 23.v.1991, J. Powell (paratype ♀, <named-content xmlns:xlink="http://www.w3.org/1999/xlink" content-type="dwc:institutional_code" xlink:type="simple">EMEC</named-content>); <bold>Florida</bold>: Liberty County, 24.iv.1961, H.V. Weems, Jr. (paratype ♂, <named-content xmlns:xlink="http://www.w3.org/1999/xlink" content-type="dwc:institutional_code" xlink:type="simple">BBSL</named-content>); Torreya State Park (Liberty County), 12.v.1968, H.V. Weems, Jr. (paratype ♂, <named-content xmlns:xlink="http://www.w3.org/1999/xlink" content-type="dwc:institutional_code" xlink:type="simple">FSCA</named-content>); <bold>Georgia</bold>: 2 mi SE Blue Ridge (Fannin County), 29.vi.1982, J.B. Whitfield (paratype ♂, <named-content xmlns:xlink="http://www.w3.org/1999/xlink" content-type="dwc:institutional_code" xlink:type="simple">EMEC</named-content>); Rabun Bald (Rabun County), 14.vii.1957, J.G. Chillcott (paratype ♀, <named-content xmlns:xlink="http://www.w3.org/1999/xlink" content-type="dwc:institutional_code" xlink:type="simple">CNC</named-content>); Satolah (Rabun County), 01.vii.1957, J.R. Vockeroth (paratype ♀, <named-content xmlns:xlink="http://www.w3.org/1999/xlink" content-type="dwc:institutional_code" xlink:type="simple">CNC</named-content>), 04.vii.1957, W.R.M. Mason (paratype ♂, <named-content xmlns:xlink="http://www.w3.org/1999/xlink" content-type="dwc:institutional_code" xlink:type="simple">CNC</named-content>); <bold>Massachusetts</bold>: Amherst, spring 1929, L.A. Carruth (paratype ♂, <named-content xmlns:xlink="http://www.w3.org/1999/xlink" content-type="dwc:institutional_code" xlink:type="simple">USNM</named-content>); <bold>North Carolina</bold>: Chestnut Bald (Pisgah National Forest, Haywood County), 02.viii.1957, J.G. Chillcott (paratype ♀, <named-content xmlns:xlink="http://www.w3.org/1999/xlink" content-type="dwc:institutional_code" xlink:type="simple">CNC</named-content>); Highlands, 27.vi.1957, W.R.M. Mason (paratype ♀, <named-content xmlns:xlink="http://www.w3.org/1999/xlink" content-type="dwc:institutional_code" xlink:type="simple">CNC</named-content>), 27.vi.1957, J.R. Vockeroth (paratypes 3♂, <named-content xmlns:xlink="http://www.w3.org/1999/xlink" content-type="dwc:institutional_code" xlink:type="simple">CNC</named-content>), 29.vi.1957, J.R. Vockeroth (paratype ♀, <named-content xmlns:xlink="http://www.w3.org/1999/xlink" content-type="dwc:institutional_code" xlink:type="simple">CNC</named-content>), 25.vi.1957, W.R.M. Mason (paratype ♂, <named-content xmlns:xlink="http://www.w3.org/1999/xlink" content-type="dwc:institutional_code" xlink:type="simple">CNC</named-content>); Horse Cove (Highlands), 27.vi.1957, J.R. Vockeroth (paratype ♂, <named-content xmlns:xlink="http://www.w3.org/1999/xlink" content-type="dwc:institutional_code" xlink:type="simple">CNC</named-content>); Wayah Bald (Macon County), 06.vii.1957, W.R.M. Mason (paratype ♀, <named-content xmlns:xlink="http://www.w3.org/1999/xlink" content-type="dwc:institutional_code" xlink:type="simple">CNC</named-content>); Whiteside Mountain (Highlands), 29.vi.1957, W.R.M. Mason (paratype ♀, <named-content xmlns:xlink="http://www.w3.org/1999/xlink" content-type="dwc:institutional_code" xlink:type="simple">CNC</named-content>); <bold>South Carolina</bold>: Mountain Rest, 14.vi.1957, W.R.M. Mason (paratype ♂, <named-content xmlns:xlink="http://www.w3.org/1999/xlink" content-type="dwc:institutional_code" xlink:type="simple">CNC</named-content>); <bold>Texas</bold>: 2.5 mi S Delhi (<named-content xmlns:xlink="http://www.w3.org/1999/xlink" content-type="dwc:verbatimCoordinates" xlink:type="simple"><named-content content-type="geo-json" specific-use="{&#34;type&#34;:&#34;Point&#34;,&#34;coordinates&#34;:[-97.402000,29.773000]}" id="NCID0EBOEM" xlink:type="simple">29.7730°N; 97.4020°W</named-content></named-content>) (Caldwell County), 19.iv.2007, J.L. Neff and A. Hook (paratype ♀, <abbrev xmlns:xlink="http://www.w3.org/1999/xlink" content-type="institution" xlink:title="Central Texas Melittological Institute, Austin, TX" id="ABBRID0EGOEM" xlink:type="simple">CTMI</abbrev>); 8 km SE Elkhart (Anderson County), 27.iv.1985, C.D. Michener (paratype ♂, <named-content xmlns:xlink="http://www.w3.org/1999/xlink" content-type="dwc:institutional_code" xlink:type="simple">KUNHM</named-content>); Brackenridge Field Laboratory (Austin, Travis County), 13.v.1988, A. Hook (paratype ♂, <abbrev xmlns:xlink="http://www.w3.org/1999/xlink" content-type="institution" xlink:title="Central Texas Melittological Institute, Austin, TX" id="ABBRID0EQOEM" xlink:type="simple">CTMI</abbrev>); Lick Creek Park (College Station, Brazos County), 05–09.iv.2000, M. Buck (allotype ♂ [<named-content xmlns:xlink="http://www.w3.org/1999/xlink" content-type="dwc:institutional_code" xlink:type="simple">DEBU</named-content>, catalog number: 00106727]); Stengl Lost Pines <!--PageBreak--><!--PageBreak-->Biological Research Station (<named-content xmlns:xlink="http://www.w3.org/1999/xlink" content-type="dwc:verbatimCoordinates" xlink:type="simple"><named-content content-type="geo-json" specific-use="{&#34;type&#34;:&#34;Point&#34;,&#34;coordinates&#34;:[-97.183000,30.080000]}" id="NCID0EAPEM" xlink:type="simple">30.0800°N; 97.1830°W</named-content></named-content>) (Bastrop County), 13.iv.2006, J.L. Neff (paratype ♀, <abbrev xmlns:xlink="http://www.w3.org/1999/xlink" content-type="institution" xlink:title="Central Texas Melittological Institute, Austin, TX" id="ABBRID0EFPEM" xlink:type="simple">CTMI</abbrev>).</p></tp:treatment-sec><tp:treatment-sec sec-type="material" id="SECID0EKPEM"><title>DNA barcoded material with <abbrev xmlns:xlink="http://www.w3.org/1999/xlink" xlink:title="barcode index numbers" id="ABBRID0EPPEM" xlink:type="simple">BIN</abbrev>-compliant sequences.</title><p>Unavailable.</p></tp:treatment-sec><tp:treatment-sec sec-type="material" id="SECID0EUPEM"><title>Non-barcoded material examined.</title><p>USA: <bold>North Carolina</bold>: Whiteside Mountain (Macon County), 11.vii.1937, T.B. Mitchell (<italic><tp:taxon-name><tp:taxon-name-part taxon-name-part-type="genus" reg="Epeolus">E.</tp:taxon-name-part> <tp:taxon-name-part taxon-name-part-type="species" reg="ilicis">ilicis</tp:taxon-name-part></tp:taxon-name></italic> paratype ♂, <named-content xmlns:xlink="http://www.w3.org/1999/xlink" content-type="dwc:institutional_code" xlink:type="simple">NCSU</named-content>).</p></tp:treatment-sec><tp:treatment-sec><!--Section generated to contain objects referenced in tp:taxon-treatment.--><fig id="F92" position="float" orientation="portrait"><label>Figure 92.</label><caption><p>Mesopleuron (lateral view) of female <bold>A</bold> <italic><tp:taxon-name><tp:taxon-name-part taxon-name-part-type="genus" reg="Epeolus">E.</tp:taxon-name-part> <tp:taxon-name-part taxon-name-part-type="species" reg="lectus">lectus</tp:taxon-name-part></tp:taxon-name></italic> showing sparse punctation (most i&gt;1d) <bold>B</bold> <italic><tp:taxon-name><tp:taxon-name-part taxon-name-part-type="genus" reg="Epeolus">E.</tp:taxon-name-part> <tp:taxon-name-part taxon-name-part-type="species" reg="carolinus">carolinus</tp:taxon-name-part></tp:taxon-name></italic> showing dense punctation (most i≤1d) <bold>C</bold> <italic><tp:taxon-name><tp:taxon-name-part taxon-name-part-type="genus" reg="Epeolus">E.</tp:taxon-name-part> <tp:taxon-name-part taxon-name-part-type="species" reg="deyrupi">deyrupi</tp:taxon-name-part></tp:taxon-name></italic> paratype showing moderately sparse punctation (i≤2d) <bold>D</bold> <italic><tp:taxon-name><tp:taxon-name-part taxon-name-part-type="genus" reg="Epeolus">E.</tp:taxon-name-part> <tp:taxon-name-part taxon-name-part-type="species" reg="packeri">packeri</tp:taxon-name-part></tp:taxon-name></italic> paratype showing moderately dense punctation (most i&lt;1d) <bold>E</bold> <italic><tp:taxon-name><tp:taxon-name-part taxon-name-part-type="genus" reg="Epeolus">E.</tp:taxon-name-part> <tp:taxon-name-part taxon-name-part-type="species" reg="erigeronis">erigeronis</tp:taxon-name-part></tp:taxon-name></italic> showing very dense punctation (few if any interspaces as large as puncture diameters) <bold>F</bold> <italic><tp:taxon-name><tp:taxon-name-part taxon-name-part-type="genus" reg="Epeolus">E.</tp:taxon-name-part> <tp:taxon-name-part taxon-name-part-type="species" reg="ilicis">ilicis</tp:taxon-name-part></tp:taxon-name></italic> showing moderately dense punctation (i≤1d) <bold>G</bold> <italic><tp:taxon-name><tp:taxon-name-part taxon-name-part-type="genus" reg="Epeolus">E.</tp:taxon-name-part> <tp:taxon-name-part taxon-name-part-type="species" reg="inornatus">inornatus</tp:taxon-name-part></tp:taxon-name></italic> paratype showing moderately dense punctation (i≤1d) <bold>H</bold> <italic><tp:taxon-name><tp:taxon-name-part taxon-name-part-type="genus" reg="Epeolus">E.</tp:taxon-name-part> <tp:taxon-name-part taxon-name-part-type="species" reg="tessieris">tessieris</tp:taxon-name-part></tp:taxon-name></italic> paratype showing very sparse punctation (most i&gt;1d) <bold>I</bold> <italic><tp:taxon-name><tp:taxon-name-part taxon-name-part-type="genus" reg="Epeolus">E.</tp:taxon-name-part> <tp:taxon-name-part taxon-name-part-type="species" reg="chamaesarachae">chamaesarachae</tp:taxon-name-part></tp:taxon-name></italic> paratype showing very sparse punctation (most i&gt;1d) <bold>J</bold> <italic><tp:taxon-name><tp:taxon-name-part taxon-name-part-type="genus" reg="Epeolus">E.</tp:taxon-name-part> <tp:taxon-name-part taxon-name-part-type="species" reg="diadematus">diadematus</tp:taxon-name-part></tp:taxon-name></italic> paratype showing sparse punctation, but punctures denser (many i≤1d) relative to <italic><tp:taxon-name><tp:taxon-name-part taxon-name-part-type="genus" reg="Epeolus">E.</tp:taxon-name-part> <tp:taxon-name-part taxon-name-part-type="species" reg="chamaesarachae">chamaesarachae</tp:taxon-name-part></tp:taxon-name></italic> <bold>K</bold> <italic><tp:taxon-name><tp:taxon-name-part taxon-name-part-type="genus" reg="Epeolus">E.</tp:taxon-name-part> <tp:taxon-name-part taxon-name-part-type="species" reg="americanus">americanus</tp:taxon-name-part></tp:taxon-name></italic> showing moderately dense punctation, with most punctures clearly separated (i=1d) and the interspaces shining; and <bold>L</bold> <italic><tp:taxon-name><tp:taxon-name-part taxon-name-part-type="genus" reg="Epeolus">E.</tp:taxon-name-part> <tp:taxon-name-part taxon-name-part-type="species" reg="asperatus">asperatus</tp:taxon-name-part></tp:taxon-name></italic> showing very dense punctation (most i&lt;1d). Scale bars 0.5 mm.</p></caption><graphic xmlns:xlink="http://www.w3.org/1999/xlink" xlink:href="zookeys-755-001-g092.jpg" position="float" orientation="portrait" xlink:type="simple" id="oo_200860.jpg"/></fig><fig id="F93" position="float" orientation="portrait"><label>Figure 93.</label><caption><p>T2 (medial portion in dorsal view) of female <bold>A</bold> <italic><tp:taxon-name><tp:taxon-name-part taxon-name-part-type="genus" reg="Epeolus">E.</tp:taxon-name-part> <tp:taxon-name-part taxon-name-part-type="species" reg="lectus">lectus</tp:taxon-name-part></tp:taxon-name></italic> with punctures coarse and deep <bold>B</bold> <italic><tp:taxon-name><tp:taxon-name-part taxon-name-part-type="genus" reg="Epeolus">E.</tp:taxon-name-part> <tp:taxon-name-part taxon-name-part-type="species" reg="glabratus">glabratus</tp:taxon-name-part></tp:taxon-name></italic> with punctures minutes and shallow, and <bold>C</bold> <italic><tp:taxon-name><tp:taxon-name-part taxon-name-part-type="genus" reg="Epeolus">E.</tp:taxon-name-part> <tp:taxon-name-part taxon-name-part-type="species" reg="inornatus">inornatus</tp:taxon-name-part></tp:taxon-name></italic> paratype with punctures minute and shallow. Scale bars 0.5 mm.</p></caption><graphic xmlns:xlink="http://www.w3.org/1999/xlink" xlink:href="zookeys-755-001-g093.jpg" position="float" orientation="portrait" xlink:type="simple" id="oo_200861.jpg"/></fig><fig id="F96" position="float" orientation="portrait"><label>Figure 96.</label><caption><p>Antennae (basal portion) of female <italic><tp:taxon-name><tp:taxon-name-part taxon-name-part-type="genus" reg="Epeolus">Epeolus</tp:taxon-name-part></tp:taxon-name></italic> spp. illustrating relative length to width of F2: <bold>A</bold> <italic><tp:taxon-name><tp:taxon-name-part taxon-name-part-type="genus" reg="Epeolus">E.</tp:taxon-name-part> <tp:taxon-name-part taxon-name-part-type="species" reg="attenboroughi">attenboroughi</tp:taxon-name-part></tp:taxon-name></italic> paratype, with F2 not noticeably longer than wide <bold>B</bold> <italic><tp:taxon-name><tp:taxon-name-part taxon-name-part-type="genus" reg="Epeolus">E.</tp:taxon-name-part> <tp:taxon-name-part taxon-name-part-type="species" reg="rufulus">rufulus</tp:taxon-name-part></tp:taxon-name></italic> holotype, with F2 noticeably longer than wide <bold>C</bold> <italic><tp:taxon-name><tp:taxon-name-part taxon-name-part-type="genus" reg="Epeolus">E.</tp:taxon-name-part> <tp:taxon-name-part taxon-name-part-type="species" reg="gibbsi">gibbsi</tp:taxon-name-part></tp:taxon-name></italic> holotype, with F2 not noticeably longer than wide <bold>D</bold> <italic><tp:taxon-name><tp:taxon-name-part taxon-name-part-type="genus" reg="Epeolus">E.</tp:taxon-name-part> <tp:taxon-name-part taxon-name-part-type="species" reg="inornatus">inornatus</tp:taxon-name-part></tp:taxon-name></italic> paratype, with F2 noticeably longer than wide <bold>E</bold> <italic><tp:taxon-name><tp:taxon-name-part taxon-name-part-type="genus" reg="Epeolus">E.</tp:taxon-name-part> <tp:taxon-name-part taxon-name-part-type="species" reg="barberiellus">barberiellus</tp:taxon-name-part></tp:taxon-name></italic>, with F2 as wide as long, or nearly so, and <bold>F</bold> <italic><tp:taxon-name><tp:taxon-name-part taxon-name-part-type="genus" reg="Epeolus">E.</tp:taxon-name-part> <tp:taxon-name-part taxon-name-part-type="species" reg="banksi">banksi</tp:taxon-name-part></tp:taxon-name></italic>, with F2 noticeably longer than wide. Scale bars 0.5 mm.</p></caption><graphic xmlns:xlink="http://www.w3.org/1999/xlink" xlink:href="zookeys-755-001-g096.jpg" position="float" orientation="portrait" xlink:type="simple" id="oo_200864.jpg"/></fig><fig id="F100" position="float" orientation="portrait"><label>Figure 100.</label><caption><p>Metasoma (in lateral view) of male <bold>A</bold> <italic><tp:taxon-name><tp:taxon-name-part taxon-name-part-type="genus" reg="Epeolus">E.</tp:taxon-name-part> <tp:taxon-name-part taxon-name-part-type="species" reg="ilicis">ilicis</tp:taxon-name-part></tp:taxon-name></italic> showing long curved subapical hairs on S4 and S5 and <bold>B</bold> <italic><tp:taxon-name><tp:taxon-name-part taxon-name-part-type="genus" reg="Epeolus">E.</tp:taxon-name-part> <tp:taxon-name-part taxon-name-part-type="species" reg="inornatus">inornatus</tp:taxon-name-part></tp:taxon-name></italic> allotype showing very short straight subapical hairs on the same sterna.</p></caption><graphic xmlns:xlink="http://www.w3.org/1999/xlink" xlink:href="zookeys-755-001-g100.jpg" position="float" orientation="portrait" xlink:type="simple" id="oo_200868.jpg"/></fig><supplementary-material xmlns:xlink="http://www.w3.org/1999/xlink" id="S2" position="float" orientation="portrait" xlink:type="simple"><label>Supplementary material 2</label><caption><p>Neighbor-joining tree of DNA barcode sequences</p></caption><p>Data type: molecular data</p><p>Explanation note: A Neighbor-Joining tree of 181 Nearctic <italic><tp:taxon-name><tp:taxon-name-part taxon-name-part-type="genus" reg="Epeolus">Epeolus</tp:taxon-name-part></tp:taxon-name></italic> <abbrev xlink:title="cytochrome c oxidase subunit I" id="ABBRID0ED2GO" xlink:type="simple">COI</abbrev> sequences &gt;300 bp in length (no BINs were assigned to sequences &lt;300 bp in length) based on Kimura’s two-parameter distance model, generated in BOLDSYSTEMS (<ext-link xlink:type="simple" ext-link-type="uri" xlink:href="http://www.boldsystems.org">http://www.boldsystems.org</ext-link>) and presented in the Multipage Classic format. For each sample, the country and province or state in which the specimen that was the source of genetic material was collected is given, as is the processing ID and (if applicable) <abbrev xlink:title="barcode index numbers" id="ABBRID0EM2GO" xlink:type="simple">BIN</abbrev>. Detailed collection information for each sequenced specimen is presented in Suppl. material <xref ref-type="supplementary-material" rid="S1">1</xref>.</p><media xlink:href="zookeys-755-001-s002.pdf" mimetype="application" mime-subtype="pdf" position="float" orientation="portrait" xlink:type="simple" id="oo_200873.pdf"/><permissions><license license-type="creative-commons-attribution" xlink:href="http://creativecommons.org/licenses/by/4.0/" xlink:type="simple"><license-p>This is an open access article distributed under the terms of the Creative Commons Attribution License (CC BY 4.0), which permits unrestricted use, distribution, and reproduction in any medium, provided the original author and source are credited.</license-p></license></permissions><attrib specific-use="authors">Author: Thomas M. Onuferko</attrib></supplementary-material><supplementary-material xmlns:xlink="http://www.w3.org/1999/xlink" id="S1" position="float" orientation="portrait" xlink:type="simple"><label>Supplementary material 1</label><caption><p>Database of <italic><tp:taxon-name><tp:taxon-name-part taxon-name-part-type="genus" reg="Epeolus">Epeolus</tp:taxon-name-part></tp:taxon-name></italic> records</p></caption><p>Data type: occurrence</p><p>Explanation note: A comprehensive compilation of Nearctic <italic><tp:taxon-name><tp:taxon-name-part taxon-name-part-type="genus" reg="Epeolus">Epeolus</tp:taxon-name-part></tp:taxon-name></italic> records used to estimate species ranges, presented for each species as a map showing the known extent of occurrence. Most records are of personally examined specimens, though some are taken from literature or online sources. Specimens used in DNA barcoding include sample processing IDs, barcode index numbers are given for sequences that are <abbrev xlink:title="barcode index numbers" id="ABBRID0EA1GO" xlink:type="simple">BIN</abbrev>-compliant, and GenBank accession numbers are presented for sequenced specimens.</p><media xlink:href="zookeys-755-001-s001.xlsx" mimetype="application" mime-subtype="vnd.openxmlformats-officedocument.spreadsheetml.sheet" position="float" orientation="portrait" xlink:type="simple" id="oo_200872.xlsx"/><permissions><license license-type="creative-commons-attribution" xlink:href="http://creativecommons.org/licenses/by/4.0/" xlink:type="simple"><license-p>This is an open access article distributed under the terms of the Creative Commons Attribution License (CC BY 4.0), which permits unrestricted use, distribution, and reproduction in any medium, provided the original author and source are credited.</license-p></license></permissions><attrib specific-use="authors">Author: Thomas M. Onuferko</attrib></supplementary-material></tp:treatment-sec><ref-list><ref id="B7"><mixed-citation xmlns:xlink="http://www.w3.org/1999/xlink" xlink:type="simple">
          <person-group><name name-style="western"><surname>Brumley</surname><given-names>RL</given-names></name></person-group> (<year>1965</year>) A Revision of the Bee Genus <italic><tp:taxon-name><tp:taxon-name-part taxon-name-part-type="genus">Epeolus</tp:taxon-name-part></tp:taxon-name></italic> Latreille of Western America North of Mexico. M.S. thesis. Utah State University, Logan, iii + 92 pp.</mixed-citation></ref></ref-list></tp:taxon-treatment>
