# Supplementary material for: A revision of the cleptoparasitic bee genus Epeolus Latreille for Nearctic species, north of Mexico (Hymenoptera, Apidae)
Source: Zookeys. 2018 May 8;(755):1–185. doi: 10.3897/zookeys.755.23939 (PMC5953965; doi:10.3897/zookeys.755.23939)
Supplement: XML Treatment for Epeolus mesillae [file zookeys.755.23939-treatment33.xml]

<!DOCTYPE tp:taxon-treatment
  PUBLIC "-//TaxonX//DTD Taxonomic Treatment Publishing DTD v0 20100105//EN" "tax-treatment-NSO.dtd">
<tp:taxon-treatment xmlns:tp="http://www.plazi.org/taxpub"><tp:treatment-meta><kwd-group><label>Taxon classification</label><kwd><named-content xmlns:xlink="http://www.w3.org/1999/xlink" content-type="kingdom">Animalia</named-content></kwd><kwd><named-content xmlns:xlink="http://www.w3.org/1999/xlink" content-type="order">Hymenoptera</named-content></kwd><kwd><named-content xmlns:xlink="http://www.w3.org/1999/xlink" content-type="family">Apidae</named-content></kwd></kwd-group><mixed-citation publication-type="journal"><person-group><name><surname>Onuferko</surname><given-names>Thomas M.</given-names></name></person-group><article-title>A revision of the cleptoparasitic bee genus <italic><tp:taxon-name><tp:taxon-name-part taxon-name-part-type="genus" reg="Epeolus">Epeolus</tp:taxon-name-part></tp:taxon-name></italic> Latreille for Nearctic species, north of Mexico (<tp:taxon-name><tp:taxon-name-part taxon-name-part-type="order">Hymenoptera</tp:taxon-name-part></tp:taxon-name>, <tp:taxon-name><tp:taxon-name-part taxon-name-part-type="family">Apidae</tp:taxon-name-part></tp:taxon-name>)</article-title><source>Zookeys</source><day>8</day><month>5</month><year>2018</year><volume>2018</volume><issue>755</issue><fpage>1</fpage><lpage>185</lpage><pub-id pub-id-type="doi">10.3897/zookeys.755.23939</pub-id></mixed-citation></tp:treatment-meta><tp:nomenclature><label>32.</label><tp:taxon-name>
            <tp:taxon-name-part taxon-name-part-type="genus" reg="Epeolus">Epeolus</tp:taxon-name-part>
            <tp:taxon-name-part taxon-name-part-type="species" reg="mesillae">mesillae</tp:taxon-name-part>
          </tp:taxon-name><tp:taxon-authority>(Cockerell, 1895)</tp:taxon-authority><xref ref-type="fig" rid="F67">Figs 67</xref><xref ref-type="fig" rid="F68">, 68</xref><xref ref-type="fig" rid="F91">, 91D</xref><tp:nomenclature-citation-list><tp:nomenclature-citation><tp:taxon-name>
                <tp:taxon-name-part taxon-name-part-type="genus" reg="Phileremus">Phileremus</tp:taxon-name-part> <tp:taxon-name-part taxon-name-part-type="species" reg="mesillae">mesillae</tp:taxon-name-part></tp:taxon-name><comment>Cockerell, 1895. Psyche (suppl.) 7: 10 (♂), <bold>new neotype designation.</bold></comment></tp:nomenclature-citation><tp:nomenclature-citation><tp:taxon-name>
                <tp:taxon-name-part taxon-name-part-type="genus" reg="Epeolus">Epeolus</tp:taxon-name-part> <tp:taxon-name-part taxon-name-part-type="species" reg="mesillae">mesillae</tp:taxon-name-part></tp:taxon-name><comment>Cockerell, 1934. Am. Mus. Novit. 697: 12.</comment></tp:nomenclature-citation><tp:nomenclature-citation><tp:taxon-name>
                <tp:taxon-name-part taxon-name-part-type="genus" reg="Epeolus">Epeolus</tp:taxon-name-part> <tp:taxon-name-part taxon-name-part-type="species" reg="mesillae">mesillae</tp:taxon-name-part> <tp:taxon-name-part taxon-name-part-type="subspecies" reg="palmarum">palmarum</tp:taxon-name-part></tp:taxon-name><comment>Linsley, 1939. Pan-Pac. Entomol. 15: 2 (♀), <bold>syn. n.</bold></comment></tp:nomenclature-citation></tp:nomenclature-citation-list></tp:nomenclature><tp:treatment-sec sec-type="diagnosis" id="SECID0EBSGM"><title>Diagnosis.</title><p>The following morphological features in combination can be used to tell <italic><tp:taxon-name><tp:taxon-name-part taxon-name-part-type="genus" reg="Epeolus">E.</tp:taxon-name-part> <tp:taxon-name-part taxon-name-part-type="species" reg="mesillae">mesillae</tp:taxon-name-part></tp:taxon-name></italic> apart from all other North American <italic><tp:taxon-name><tp:taxon-name-part taxon-name-part-type="genus" reg="Epeolus">Epeolus</tp:taxon-name-part></tp:taxon-name></italic>: the axilla does not attain the midlength of the mesoscutellum and like the mesoscutellum is black, the fore wing has two submarginal cells, and T1–T4 have complete fasciae. Only in <italic><tp:taxon-name><tp:taxon-name-part taxon-name-part-type="genus" reg="Epeolus">E.</tp:taxon-name-part> <tp:taxon-name-part taxon-name-part-type="species" reg="americanus">americanus</tp:taxon-name-part></tp:taxon-name></italic> and <italic><tp:taxon-name><tp:taxon-name-part taxon-name-part-type="genus" reg="Epeolus">E.</tp:taxon-name-part> <tp:taxon-name-part taxon-name-part-type="species" reg="asperatus">asperatus</tp:taxon-name-part></tp:taxon-name></italic> is the fore wing commonly with two submarginal cells, but in both species at least the T1 and T2 apical fasciae are interrupted or at least greatly narrowed medially. <italic><tp:taxon-name><tp:taxon-name-part taxon-name-part-type="genus" reg="Epeolus">Epeolus</tp:taxon-name-part> <tp:taxon-name-part taxon-name-part-type="species" reg="brumleyi">brumleyi</tp:taxon-name-part></tp:taxon-name></italic> is similar to <italic><tp:taxon-name><tp:taxon-name-part taxon-name-part-type="genus" reg="Epeolus">E.</tp:taxon-name-part> <tp:taxon-name-part taxon-name-part-type="species" reg="mesillae">mesillae</tp:taxon-name-part></tp:taxon-name></italic> in axillar structure; in that in females F2 is shorter, as long as wide; and in that T1–T4 have complete fasciae. However, in <italic><tp:taxon-name><tp:taxon-name-part taxon-name-part-type="genus" reg="Epeolus">E.</tp:taxon-name-part> <tp:taxon-name-part taxon-name-part-type="species" reg="brumleyi">brumleyi</tp:taxon-name-part></tp:taxon-name></italic> the axilla is commonly ferruginous in part and the fore wing has three submarginal cells.</p></tp:treatment-sec><tp:treatment-sec sec-type="redescription" id="SECID0EQUGM"><title>Redescription.</title><p>MALE: Length 6.6 mm; head length 1.7 mm; head width 2.4 mm; fore wing length 4.9 mm.</p><p>
            <italic>Integument coloration</italic>. Mostly black; notable exceptions as follows: at least partially ferruginous on mandible, antenna, pronotal lobe, tegula, and legs. Mandible orange between dark brown base and reddish-brown apex; preapical tooth slightly lighter than mandibular apex (difficult to see in the <italic><tp:taxon-name><tp:taxon-name-part taxon-name-part-type="genus" reg="Phileremus">P.</tp:taxon-name-part> <tp:taxon-name-part taxon-name-part-type="species" reg="mesillae">mesillae</tp:taxon-name-part></tp:taxon-name></italic> neotype because mandible closed; described from non-type specimens). Flagellum brown, except F1 extensively orange, and slightly lighter than dark brown scape and pedicel. Pronotal lobe reddish brown. Tegula pale ferruginous to amber. Wing membrane hyaline throughout. Legs, except tarsi, with brown or black more extensive than reddish orange.</p><p>
            <italic>Pubescence.</italic> Face with tomentum densest on clypeus and around antennal socket, sparser on upper paraocular area and vertexal area. Dorsum of mesosoma and metasoma with bands of off-white to pale yellow short appressed setae. Mesoscutum with paramedian band partly obscured by surrounding pale tomentum. Mesopleuron almost entirely obscured by white tomentum, except where rubbed off in the <italic><tp:taxon-name><tp:taxon-name-part taxon-name-part-type="genus" reg="Phileremus">P.</tp:taxon-name-part> <tp:taxon-name-part taxon-name-part-type="species" reg="mesillae">mesillae</tp:taxon-name-part></tp:taxon-name></italic> neotype. Metanotum with tomentum uninterrupted, uniformly off white. T1 with discal patch elliptical, narrow, and short. T2–T6 each with complete fascia, those of T2 and T3 somewhat broader laterally, T2 with fascia with anterolateral extensions of sparser tomentum. S3–S5 with long coppery to silvery subapical hairs.</p><p>
            <italic>Surface sculpture</italic>. Punctures dense. Labrum and clypeus with punctures equally dense (i&lt;1d). Small impunctate spot lateral to lateral ocellus. Mesoscutum, mesoscutellum, and axilla coarsely and densely rugose-punctate. Tegula densely punctate mesally (i≤1d), less so laterally (i=1–2d). Mesopleuron with ventrolateral half densely punctate (i&lt;1d) to rugose; mesopleuron with punctures more or less equally dense throughout. Metasomal terga with punctures very fine, dense (i≈1d), evenly distributed on disc.</p><p>
            <italic>Structure</italic>. Labrum with pair of small subapical denticles, each preceded by small discrete longitudinal ridge. Frontal keel not strongly raised. Scape with greatest length 1.7 × greatest width. F2 nearly as long as wide (L/W ratio = 0.9). Preoccipital ridge not joining hypostomal carina, from which it is separated by about 1.5–2 <abbrev xmlns:xlink="http://www.w3.org/1999/xlink" xlink:title="Median ocellar diameter" id="ABBRID0E2VGM" xlink:type="simple">MOD</abbrev> at its terminal (difficult to see in the <italic><tp:taxon-name><tp:taxon-name-part taxon-name-part-type="genus" reg="Phileremus">P.</tp:taxon-name-part> <tp:taxon-name-part taxon-name-part-type="species" reg="mesillae">mesillae</tp:taxon-name-part></tp:taxon-name></italic> neotype; described from non-type specimens). Mesoscutellum moderately bigibbous. Axilla small to intermediate in size, its lateral margin (L) less than half as long as mesoscutellar width (W) (L/W ratio = 0.3) and tip not extending beyond midlength of mesoscutellum; axilla with tip visible, but unattached to mesoscutellum for less than 1/3 the medial length of axilla; axilla with lateral margin relatively straight and without carina. Fore wing with two submarginal cells. Pygidial plate apically rounded, with large deep punctures closely clustered.</p><p>FEMALE: Description as for male except for usual secondary sexual characters and as follows: F2 slightly longer, as long as wide (L/W ratio = 1.0); wing membrane sub<!--PageBreak-->hyaline, apically dusky; T5 with large, continuous patch of pale tomentum bordering and separate from pseudopygidial area present only in female; T5 with pseudopygidial area lunate, its apex more than twice as wide as medial length, indicated by silvery setae on impressed disc of apicomedial region elevated from rest of tergum; S3–S5 with much shorter hairs (S5 with apical fimbria of coppery to silvery hairs extending beyond apex of sternum by ~2/5 <abbrev xmlns:xlink="http://www.w3.org/1999/xlink" xlink:title="Median ocellar diameter" id="ABBRID0EOWGM" xlink:type="simple">MOD</abbrev>); pygidial plate apically truncate, with small, denser punctures.</p><fig id="F67" position="float" orientation="portrait"><label>Figure 67.</label><caption><p>
                <italic><tp:taxon-name><tp:taxon-name-part taxon-name-part-type="genus" reg="Epeolus">Epeolus</tp:taxon-name-part> <tp:taxon-name-part taxon-name-part-type="species" reg="mesillae">mesillae</tp:taxon-name-part></tp:taxon-name></italic> <bold>A</bold> female, lateral habitus (scale bar 3 mm) <bold>B</bold> female, dorsal habitus (scale bar 3 mm) <bold>C</bold> male (photo of <italic><tp:taxon-name><tp:taxon-name-part taxon-name-part-type="genus" reg="Phileremus">P.</tp:taxon-name-part> <tp:taxon-name-part taxon-name-part-type="species" reg="mesillae">mesillae</tp:taxon-name-part></tp:taxon-name></italic> neotype), lateral habitus (scale bar 3 mm), and <bold>D</bold> female axillae and mesoscutellum, dorsal view (scale bar 0.5 mm; blue lines indicate the posterior extent of the axilla relative to the length of the mesoscutellum; red lines indicate the extent of the free portion of the axilla relative to its entire medial length).</p></caption><graphic xmlns:xlink="http://www.w3.org/1999/xlink" xlink:href="zookeys-755-001-g067.jpg" position="float" orientation="portrait" xlink:type="simple" id="oo_200832.jpg"/></fig></tp:treatment-sec><tp:treatment-sec sec-type="distribution" id="SECID0E4XGM"><title>Distribution.</title><p>Known to occur in all major North American deserts (Fig. <xref ref-type="fig" rid="F68">68</xref>).</p><fig id="F68" position="float" orientation="portrait"><label>Figure 68.</label><caption><p>Approximate geographic range of <italic><tp:taxon-name><tp:taxon-name-part taxon-name-part-type="genus" reg="Epeolus">E.</tp:taxon-name-part> <tp:taxon-name-part taxon-name-part-type="species" reg="mesillae">mesillae</tp:taxon-name-part></tp:taxon-name></italic> (orange) based on occurrence records known to the author (yellow circles).</p></caption><graphic xmlns:xlink="http://www.w3.org/1999/xlink" xlink:href="zookeys-755-001-g068.jpg" position="float" orientation="portrait" xlink:type="simple" id="oo_200834.jpg"/></fig></tp:treatment-sec><tp:treatment-sec sec-type="ecology" id="SECID0E6YGM"><title>Ecology.</title><p>HOST RECORDS: <italic><tp:taxon-name><tp:taxon-name-part taxon-name-part-type="genus" reg="Colletes">Colletes</tp:taxon-name-part> <tp:taxon-name-part taxon-name-part-type="species" reg="clypeonitens">clypeonitens</tp:taxon-name-part></tp:taxon-name></italic> Swenk is the presumed host of <italic><tp:taxon-name><tp:taxon-name-part taxon-name-part-type="genus" reg="Epeolus">E.</tp:taxon-name-part> <tp:taxon-name-part taxon-name-part-type="species" reg="mesillae">mesillae</tp:taxon-name-part></tp:taxon-name></italic> (<xref ref-type="bibr" rid="B41">Hurd and Linsley 1975</xref>). Personal observations support such an association. In Whitewater, California, USA, I have collected large numbers of female <italic><tp:taxon-name><tp:taxon-name-part taxon-name-part-type="genus" reg="Epeolus">E.</tp:taxon-name-part> <tp:taxon-name-part taxon-name-part-type="species" reg="mesillae">mesillae</tp:taxon-name-part></tp:taxon-name></italic> and male <italic><tp:taxon-name><tp:taxon-name-part taxon-name-part-type="genus" reg="Colletes">C.</tp:taxon-name-part> <tp:taxon-name-part taxon-name-part-type="species" reg="clypeonitens">clypeonitens</tp:taxon-name-part></tp:taxon-name></italic> in an area dominated by creosote bush (<italic><tp:taxon-name><tp:taxon-name-part taxon-name-part-type="genus" reg="Larrea">Larrea</tp:taxon-name-part> <tp:taxon-name-part taxon-name-part-type="species" reg="tridentata">tridentata</tp:taxon-name-part></tp:taxon-name></italic> (Sessé &amp; Moc. ex DC.) Coville (<tp:taxon-name><tp:taxon-name-part taxon-name-part-type="family">Zygophyllaceae</tp:taxon-name-part></tp:taxon-name>)) in late March 2016. Only one specimen (a female) of a different species of <italic><tp:taxon-name><tp:taxon-name-part taxon-name-part-type="genus" reg="Colletes">Colletes</tp:taxon-name-part></tp:taxon-name></italic> (<italic><tp:taxon-name><tp:taxon-name-part taxon-name-part-type="genus" reg="Colletes">C.</tp:taxon-name-part> <tp:taxon-name-part taxon-name-part-type="species" reg="larreae">larreae</tp:taxon-name-part></tp:taxon-name></italic> Timberlake) was taken at the same locality.</p><p>FLORAL RECORDS: Collection records from data contributors to Discover Life (<xref ref-type="bibr" rid="B2">Ascher and Pickering 2017</xref>) compiled by J. Pickering indicate the following floral associations: <italic><tp:taxon-name><tp:taxon-name-part taxon-name-part-type="genus" reg="Cryptantha">Cryptantha</tp:taxon-name-part> <tp:taxon-name-part taxon-name-part-type="species" reg="flavoculata">flavoculata</tp:taxon-name-part></tp:taxon-name></italic> (A. Nelson) Payson, <italic><tp:taxon-name><tp:taxon-name-part taxon-name-part-type="genus" reg="Erigeron">Erigeron</tp:taxon-name-part> <tp:taxon-name-part taxon-name-part-type="species" reg="canus">canus</tp:taxon-name-part></tp:taxon-name></italic> A. Gray, <italic><tp:taxon-name><tp:taxon-name-part taxon-name-part-type="genus" reg="Heterotheca">Heterotheca</tp:taxon-name-part> <tp:taxon-name-part taxon-name-part-type="species" reg="villosa">villosa</tp:taxon-name-part></tp:taxon-name></italic>, <italic><tp:taxon-name><tp:taxon-name-part taxon-name-part-type="genus" reg="Larrea">Larrea</tp:taxon-name-part> <tp:taxon-name-part taxon-name-part-type="species" reg="tridentata">tridentata</tp:taxon-name-part></tp:taxon-name></italic>, and <italic><tp:taxon-name><tp:taxon-name-part taxon-name-part-type="genus" reg="Potentilla">Potentilla</tp:taxon-name-part> <tp:taxon-name-part taxon-name-part-type="species" reg="hippiana">hippiana</tp:taxon-name-part></tp:taxon-name></italic> Lehm. (<tp:taxon-name><tp:taxon-name-part taxon-name-part-type="family">Rosaceae</tp:taxon-name-part></tp:taxon-name>). Labels of examined voucher specimens further indicate associations with <italic><tp:taxon-name><tp:taxon-name-part taxon-name-part-type="genus" reg="Baileya">Baileya</tp:taxon-name-part> <tp:taxon-name-part taxon-name-part-type="species" reg="pleniradiata">pleniradiata</tp:taxon-name-part></tp:taxon-name></italic> Harv. &amp; A. Gray ex A. Gray (<tp:taxon-name><tp:taxon-name-part taxon-name-part-type="family">Compositae</tp:taxon-name-part></tp:taxon-name>), <italic><tp:taxon-name><tp:taxon-name-part taxon-name-part-type="genus" reg="Chaenactis">Chaenactis</tp:taxon-name-part> <tp:taxon-name-part taxon-name-part-type="species" reg="stevioides">stevioides</tp:taxon-name-part></tp:taxon-name></italic> Hook. &amp; Arn. (<tp:taxon-name><tp:taxon-name-part taxon-name-part-type="family">Compositae</tp:taxon-name-part></tp:taxon-name>), <italic><tp:taxon-name><tp:taxon-name-part taxon-name-part-type="genus" reg="Dimorphocarpa">Dimorphocarpa</tp:taxon-name-part> <tp:taxon-name-part taxon-name-part-type="species" reg="wislizeni">wislizeni</tp:taxon-name-part></tp:taxon-name></italic> (Engelm.) Rollins (<tp:taxon-name><tp:taxon-name-part taxon-name-part-type="family">Brassicaceae</tp:taxon-name-part></tp:taxon-name>), <italic><tp:taxon-name><tp:taxon-name-part taxon-name-part-type="genus" reg="Larrea">L.</tp:taxon-name-part> <tp:taxon-name-part taxon-name-part-type="species" reg="glutinosa">glutinosa</tp:taxon-name-part></tp:taxon-name></italic> Engelm., <italic><tp:taxon-name><tp:taxon-name-part taxon-name-part-type="genus" reg="Melilotus">Melilotus</tp:taxon-name-part></tp:taxon-name></italic> Mill., <italic><tp:taxon-name><tp:taxon-name-part taxon-name-part-type="genus" reg="Psoralea">Psoralea</tp:taxon-name-part> <tp:taxon-name-part taxon-name-part-type="species" reg="lanceolata">lanceolata</tp:taxon-name-part></tp:taxon-name></italic> Pursh (<tp:taxon-name><tp:taxon-name-part taxon-name-part-type="family">Leguminosae</tp:taxon-name-part></tp:taxon-name>), <italic><tp:taxon-name><tp:taxon-name-part taxon-name-part-type="genus" reg="Prosopis">Prosopis</tp:taxon-name-part> <tp:taxon-name-part taxon-name-part-type="species" reg="velutina">velutina</tp:taxon-name-part></tp:taxon-name></italic> Wooton (<tp:taxon-name><tp:taxon-name-part taxon-name-part-type="family">Leguminosae</tp:taxon-name-part></tp:taxon-name>), and <italic><tp:taxon-name><tp:taxon-name-part taxon-name-part-type="genus" reg="Tamarix">Tamarix</tp:taxon-name-part> <tp:taxon-name-part taxon-name-part-type="species" reg="gallica">gallica</tp:taxon-name-part></tp:taxon-name></italic> L. (<tp:taxon-name><tp:taxon-name-part taxon-name-part-type="family">Tamaricaceae</tp:taxon-name-part></tp:taxon-name>).</p></tp:treatment-sec><tp:treatment-sec sec-type="discussion" id="SECID0ELBHM"><title>Discussion.</title><p>
            <italic><tp:taxon-name><tp:taxon-name-part taxon-name-part-type="genus" reg="Epeolus">Epeolus</tp:taxon-name-part> <tp:taxon-name-part taxon-name-part-type="species" reg="mesillae">mesillae</tp:taxon-name-part></tp:taxon-name></italic> was originally described under the now defunct genus <italic><tp:taxon-name><tp:taxon-name-part taxon-name-part-type="genus" reg="Phileremus">Phileremus</tp:taxon-name-part></tp:taxon-name></italic> because the fore wing in this species has two rather than three submarginal cells, the typical state for most <italic><tp:taxon-name><tp:taxon-name-part taxon-name-part-type="genus" reg="Epeolus">Epeolus</tp:taxon-name-part></tp:taxon-name></italic> species. Among North American <italic><tp:taxon-name><tp:taxon-name-part taxon-name-part-type="genus" reg="Epeolus">Epeolus</tp:taxon-name-part></tp:taxon-name></italic>, <italic><tp:taxon-name><tp:taxon-name-part taxon-name-part-type="genus" reg="Epeolus">E.</tp:taxon-name-part> <tp:taxon-name-part taxon-name-part-type="species" reg="mesillae">mesillae</tp:taxon-name-part></tp:taxon-name></italic> exhibits unusual sexual dimorphism in that in females the fore wing and (to a lesser extent) hind wing are apically dusky whereas in males the wings are hyaline throughout. There is some variability in the pubescence on the metasomal terga among specimens, with some exhibiting more grayish-white than yellowish fasciae. <xref ref-type="bibr" rid="B45">Linsley (1939)</xref> recognized specimens from southern California as a distinct subspecies (<italic><tp:taxon-name><tp:taxon-name-part taxon-name-part-type="genus" reg="Epeolus">E.</tp:taxon-name-part> <tp:taxon-name-part taxon-name-part-type="species" reg="mesillae">mesillae</tp:taxon-name-part> <tp:taxon-name-part taxon-name-part-type="subspecies" reg="palmarum">palmarum</tp:taxon-name-part></tp:taxon-name></italic>) based on a larger body size and the presence of pale tomentum interspersed with darker tomentum on the discs of the metasomal terga, especially laterally. Specimens from across the range of this species exhibiting these features have been examined, as well as specimens from southern California in which the metasomal fasciae are clearly distinct from the all-dark discs. Specimens from near the type locality of <italic><tp:taxon-name><tp:taxon-name-part taxon-name-part-type="genus" reg="Epeolus">E.</tp:taxon-name-part> <tp:taxon-name-part taxon-name-part-type="species" reg="mesillae">mesillae</tp:taxon-name-part> <tp:taxon-name-part taxon-name-part-type="subspecies" reg="palmarum">palmarum</tp:taxon-name-part></tp:taxon-name></italic> were barcoded, and their sequences cluster closely with those from specimens from Southeast Arizona and adjacent Sonora, nearer the type locality (Las Cruces, New Mexico) of <italic><tp:taxon-name><tp:taxon-name-part taxon-name-part-type="genus" reg="Epeolus">E.</tp:taxon-name-part> <tp:taxon-name-part taxon-name-part-type="species" reg="mesillae">mesillae</tp:taxon-name-part> <tp:taxon-name-part taxon-name-part-type="subspecies" reg="mesillae">mesillae</tp:taxon-name-part></tp:taxon-name></italic>. Hence, I do not consider these to be distinct subspecies, and herein synonymize <italic><tp:taxon-name><tp:taxon-name-part taxon-name-part-type="genus" reg="Epeolus">E.</tp:taxon-name-part> <tp:taxon-name-part taxon-name-part-type="species" reg="mesillae">mesillae</tp:taxon-name-part> <tp:taxon-name-part taxon-name-part-type="subspecies" reg="palmarum">palmarum</tp:taxon-name-part></tp:taxon-name></italic> under <italic><tp:taxon-name><tp:taxon-name-part taxon-name-part-type="genus" reg="Epeolus">E.</tp:taxon-name-part> <tp:taxon-name-part taxon-name-part-type="species" reg="mesillae">mesillae</tp:taxon-name-part></tp:taxon-name></italic>, a change in taxonomic status first proposed by <xref ref-type="bibr" rid="B7">Brumley (1965)</xref>.</p><!--PageBreak--><p>I have not seen the male holotype of <italic><tp:taxon-name><tp:taxon-name-part taxon-name-part-type="genus" reg="Phileremus">P.</tp:taxon-name-part> <tp:taxon-name-part taxon-name-part-type="species" reg="mesillae">mesillae</tp:taxon-name-part></tp:taxon-name></italic> and do not know where it is housed, despite personally searching through the entomological collections where T.D. Cockerell deposited the types of other <italic><tp:taxon-name><tp:taxon-name-part taxon-name-part-type="genus" reg="Epeolus">Epeolus</tp:taxon-name-part></tp:taxon-name></italic> species he described. In <xref ref-type="bibr" rid="B7">Brumley (1965)</xref>, no reference was made to Cockerell’s holotype of <italic><tp:taxon-name><tp:taxon-name-part taxon-name-part-type="genus" reg="Phileremus">P.</tp:taxon-name-part> <tp:taxon-name-part taxon-name-part-type="species" reg="mesillae">mesillae</tp:taxon-name-part></tp:taxon-name></italic>, suggesting Brumley too was unable to find it. Moreover, no references in the literature to Cockerell’s type since the species’ original description could be found. In the same publication, another species was described under <italic><tp:taxon-name><tp:taxon-name-part taxon-name-part-type="genus" reg="Phileremus">Phileremus</tp:taxon-name-part></tp:taxon-name></italic> – <italic><tp:taxon-name><tp:taxon-name-part taxon-name-part-type="genus" reg="Phileremus">P.</tp:taxon-name-part> <tp:taxon-name-part taxon-name-part-type="species" reg="verbesinae">verbesinae</tp:taxon-name-part></tp:taxon-name></italic> (now <italic><tp:taxon-name><tp:taxon-name-part taxon-name-part-type="genus" reg="Neolarra">Neolarra</tp:taxon-name-part> <tp:taxon-name-part taxon-name-part-type="species" reg="verbesinae">verbesinae</tp:taxon-name-part></tp:taxon-name></italic> (Cockerell)) –, which was redescribed by <xref ref-type="bibr" rid="B48">Michener (1939)</xref> who indicated that the type was in the T.D.A. Cockerell Collection. It is unclear if either specimen has since ended up in an institution that maintains a research collection, but that the holotype of <italic><tp:taxon-name><tp:taxon-name-part taxon-name-part-type="genus" reg="Epeolus">E.</tp:taxon-name-part> <tp:taxon-name-part taxon-name-part-type="species" reg="mesillae">mesillae</tp:taxon-name-part></tp:taxon-name></italic> has not been referenced since its original description strongly suggests it is unlikely to turn up in the future and to all intents and purposes has been lost. In my search for the holotype at the <named-content xmlns:xlink="http://www.w3.org/1999/xlink" content-type="dwc:institutional_code" xlink:type="simple">CUM</named-content>, a male specimen of <italic><tp:taxon-name><tp:taxon-name-part taxon-name-part-type="genus" reg="Epeolus">E.</tp:taxon-name-part> <tp:taxon-name-part taxon-name-part-type="species" reg="mesillae">mesillae</tp:taxon-name-part></tp:taxon-name></italic> (labelled as <italic><tp:taxon-name><tp:taxon-name-part taxon-name-part-type="genus" reg="Phileremus">Phileremus</tp:taxon-name-part> <tp:taxon-name-part taxon-name-part-type="species" reg="mesillae">mesillae</tp:taxon-name-part></tp:taxon-name></italic> Ckll.) from Mesilla Park (the original type locality) collected by Cockerell from <italic><tp:taxon-name><tp:taxon-name-part taxon-name-part-type="genus" reg="Dimorphocarpa">Dimorphocarpa</tp:taxon-name-part> <tp:taxon-name-part taxon-name-part-type="species" reg="wislizeni">wislizeni</tp:taxon-name-part></tp:taxon-name></italic> on May 7<sup>th</sup> was discovered. The specimen, which is the property of the <named-content xmlns:xlink="http://www.w3.org/1999/xlink" content-type="dwc:institutional_code" xlink:type="simple">CUM</named-content>, agrees with the original description, and was used to write the present redescription and diagnosis. Given that a synonymy under <italic><tp:taxon-name><tp:taxon-name-part taxon-name-part-type="genus" reg="Epeolus">E.</tp:taxon-name-part> <tp:taxon-name-part taxon-name-part-type="species" reg="mesillae">mesillae</tp:taxon-name-part></tp:taxon-name></italic> is proposed herein, it is sensible to have a neotype to serve as a point of reference for any future comparisons. Aside from the collection date, the specimen selected as the neotype of <italic><tp:taxon-name><tp:taxon-name-part taxon-name-part-type="genus" reg="Phileremus">Phileremus</tp:taxon-name-part> <tp:taxon-name-part taxon-name-part-type="species" reg="mesillae">mesillae</tp:taxon-name-part></tp:taxon-name></italic> fits the description of the original, which can no longer be traced. Hence, in this particular case the qualifying conditions for designating a neotype as listed under Article 75.3 of the International Commission on Zoological Nomenclature (ICZN) Code (<ext-link xmlns:xlink="http://www.w3.org/1999/xlink" xlink:type="simple" ext-link-type="uri" xlink:href="http://iczn.org/iczn/index.jsp">http://iczn.org/iczn/index.jsp</ext-link>) seem to have been met.</p></tp:treatment-sec><tp:treatment-sec sec-type="material" id="SECID0EDKHM"><title>Material studied.</title><p>
            <bold>Type material.</bold> Primary: USA: <bold>California</bold>: Edom (Riverside County), 28.iii.1936, E.G. Linsley (<italic><tp:taxon-name><tp:taxon-name-part taxon-name-part-type="genus" reg="Epeolus">E.</tp:taxon-name-part> <tp:taxon-name-part taxon-name-part-type="species" reg="mesillae">mesillae</tp:taxon-name-part> <tp:taxon-name-part taxon-name-part-type="subspecies" reg="palmarum">palmarum</tp:taxon-name-part></tp:taxon-name></italic> holotype ♀ [<named-content xmlns:xlink="http://www.w3.org/1999/xlink" content-type="dwc:institutional_code" xlink:type="simple">CAS</named-content>, catalog number: 04789]); <bold>New Mexico</bold>: Mesilla Park, 07.v.????, T.D. Cockerell (<italic><tp:taxon-name><tp:taxon-name-part taxon-name-part-type="genus" reg="Phileremus">P.</tp:taxon-name-part> <tp:taxon-name-part taxon-name-part-type="species" reg="mesillae">mesillae</tp:taxon-name-part></tp:taxon-name></italic> neotype ♂, <named-content xmlns:xlink="http://www.w3.org/1999/xlink" content-type="dwc:institutional_code" xlink:type="simple">CUM</named-content>).</p><p>Secondary: USA: <bold>California</bold>: 1 mi W Edom (Riverside County), 28.iii.1936, E.G. Linsley (<italic><tp:taxon-name><tp:taxon-name-part taxon-name-part-type="genus" reg="Epeolus">E.</tp:taxon-name-part> <tp:taxon-name-part taxon-name-part-type="species" reg="mesillae">mesillae</tp:taxon-name-part> <tp:taxon-name-part taxon-name-part-type="subspecies" reg="palmarum">palmarum</tp:taxon-name-part></tp:taxon-name></italic> allotype ♂ [<named-content xmlns:xlink="http://www.w3.org/1999/xlink" content-type="dwc:institutional_code" xlink:type="simple">CAS</named-content>, catalog number: 04790]).</p></tp:treatment-sec><tp:treatment-sec sec-type="material" id="SECID0ELMHM"><title>DNA barcoded material with <abbrev xmlns:xlink="http://www.w3.org/1999/xlink" xlink:title="barcode index numbers" id="ABBRID0EQMHM" xlink:type="simple">BIN</abbrev>-compliant sequences.</title><p>Available. <ext-link xmlns:xlink="http://www.w3.org/1999/xlink" ext-link-type="uri" xlink:href="http://www.boldsystems.org/index.php/Public_BarcodeCluster?clusteruri=BOLD:AAF0161" xlink:type="simple">BOLD:AAF0161</ext-link>. Specimens examined and sequenced.–Mexico: <bold>Sonora</bold>: 30 km E Agua Prieta (<named-content xmlns:xlink="http://www.w3.org/1999/xlink" content-type="dwc:verbatimCoordinates" xlink:type="simple"><named-content content-type="geo-json" specific-use="{&#34;type&#34;:&#34;Point&#34;,&#34;coordinates&#34;:[-109.240300,31.333300]}" id="NCID0E2MHM" xlink:type="simple">31.3333°N; 109.2403°W</named-content></named-content>), 25.iv.2006, R.L. Minckley (3♀, 1♂, <named-content xmlns:xlink="http://www.w3.org/1999/xlink" content-type="dwc:institutional_code" xlink:type="simple">PCYU</named-content>), 03.v.2005, R.L. Minckley (2♂, <named-content xmlns:xlink="http://www.w3.org/1999/xlink" content-type="dwc:institutional_code" xlink:type="simple">PCYU</named-content>).</p><p>USA: <bold>Arizona</bold>: Douglas R/C Flying Field (<named-content xmlns:xlink="http://www.w3.org/1999/xlink" content-type="dwc:verbatimCoordinates" xlink:type="simple"><named-content content-type="geo-json" specific-use="{&#34;type&#34;:&#34;Point&#34;,&#34;coordinates&#34;:[-109.498000,31.343000]}" id="NCID0ERNHM" xlink:type="simple">31.3430°N; 109.4980°W</named-content></named-content>) (Cochise County), 28.iv.2016, T.M. Onuferko (1♀, <named-content xmlns:xlink="http://www.w3.org/1999/xlink" content-type="dwc:institutional_code" xlink:type="simple">PCYU</named-content>); <bold>California</bold>: 31 km N Lucerne Valley (<named-content xmlns:xlink="http://www.w3.org/1999/xlink" content-type="dwc:verbatimCoordinates" xlink:type="simple"><named-content content-type="geo-json" specific-use="{&#34;type&#34;:&#34;Point&#34;,&#34;coordinates&#34;:[-116.960500,34.684000]}" id="NCID0EAOHM" xlink:type="simple">34.6840°N; 116.9605°W</named-content></named-content>) (San Bernardino County), 27.iv.2013, Z.M. Portman (1♂, <named-content xmlns:xlink="http://www.w3.org/1999/xlink" content-type="dwc:institutional_code" xlink:type="simple">BBSL</named-content>); Kelso Dunes (<named-content xmlns:xlink="http://www.w3.org/1999/xlink" content-type="dwc:verbatimCoordinates" xlink:type="simple"><named-content content-type="geo-json" specific-use="{&#34;type&#34;:&#34;Point&#34;,&#34;coordinates&#34;:[-115.702000,34.894000]}" id="NCID0ENOHM" xlink:type="simple">34.8940°N; 115.7020°W</named-content></named-content>) (Baker, San Bernardino County), 30.iv.2013, A. Ruttan (1♂, <named-content xmlns:xlink="http://www.w3.org/1999/xlink" content-type="dwc:institutional_code" xlink:type="simple">PCYU</named-content>); Tipton Road (<named-content xmlns:xlink="http://www.w3.org/1999/xlink" content-type="dwc:verbatimCoordinates" xlink:type="simple"><named-content content-type="geo-json" specific-use="{&#34;type&#34;:&#34;Point&#34;,&#34;coordinates&#34;:[-116.651000,33.907900]}" id="NCID0E1OHM" xlink:type="simple">33.9079°N; 116.6510°W</named-content></named-content>) (~1.4 mi SW Whitewater, Riverside County), 26.iii.2016, T.M. Onuferko (1♀, <named-content xmlns:xlink="http://www.w3.org/1999/xlink" content-type="dwc:institutional_code" xlink:type="simple">PCYU</named-content>).</p></tp:treatment-sec><tp:treatment-sec sec-type="material" id="SECID0EEPHM"><title>Non-barcoded material examined.</title><p>Mexico: <bold>Baja California</bold>: Near La Zapopita Valle de Trinidad, 09–14.iv.1961, F.S. Truxal (2♂, <named-content xmlns:xlink="http://www.w3.org/1999/xlink" content-type="dwc:institutional_code" xlink:type="simple">LACM</named-content>); <bold>Baja California Sur</bold>: 19 mi SW S. Miguel Comondu, 23.vi.1967, E.L. Sleeper and E.M. Fisher (1♂, <named-content xmlns:xlink="http://www.w3.org/1999/xlink" content-type="dwc:institutional_code" xlink:type="simple">LACM</named-content>); <!--PageBreak--><bold>Sonora</bold>: 30 km E Agua Prieta (<named-content xmlns:xlink="http://www.w3.org/1999/xlink" content-type="dwc:verbatimCoordinates" xlink:type="simple"><named-content content-type="geo-json" specific-use="{&#34;type&#34;:&#34;Point&#34;,&#34;coordinates&#34;:[-109.240300,31.333300]}" id="NCID0E5PHM" xlink:type="simple">31.3333°N; 109.2403°W</named-content></named-content>), 03.v.2005, R.L. Minckley (1♀, 5♂, <named-content xmlns:xlink="http://www.w3.org/1999/xlink" content-type="dwc:institutional_code" xlink:type="simple">PCYU</named-content>).</p><p>USA: <bold>Arizona</bold>: 11 mi NW Wickenberg, 18.iv.1993, J.G. Rozen (2♀, <named-content xmlns:xlink="http://www.w3.org/1999/xlink" content-type="dwc:institutional_code" xlink:type="simple">AMNH</named-content>); 2 Km W Pima (<named-content xmlns:xlink="http://www.w3.org/1999/xlink" content-type="dwc:verbatimCoordinates" xlink:type="simple"><named-content content-type="geo-json" specific-use="{&#34;type&#34;:&#34;Point&#34;,&#34;coordinates&#34;:[-110.283300,32.983300]}" id="NCID0EUQHM" xlink:type="simple">32.9833°N; 110.2833°W</named-content></named-content>) (Graham County), 25.iv.1996, R.L. Minckley (2♂, <named-content xmlns:xlink="http://www.w3.org/1999/xlink" content-type="dwc:institutional_code" xlink:type="simple">PCYU</named-content>); 2 mi S Willcox (Cochise County), 07.v.1956, E. Ordway (1♀, <named-content xmlns:xlink="http://www.w3.org/1999/xlink" content-type="dwc:institutional_code" xlink:type="simple">AMNH</named-content>); 2.5 mi S Willcox (Cochise County), 24.v.1956, E. Ordway (1♂, <named-content xmlns:xlink="http://www.w3.org/1999/xlink" content-type="dwc:institutional_code" xlink:type="simple">AMNH</named-content>), 07.vi.1956, E. Ordway (1♂, <named-content xmlns:xlink="http://www.w3.org/1999/xlink" content-type="dwc:institutional_code" xlink:type="simple">AMNH</named-content>); 4 mi E Willcox (Cochise County), 08.v.1986, J.G. Rozen (3♀, <named-content xmlns:xlink="http://www.w3.org/1999/xlink" content-type="dwc:institutional_code" xlink:type="simple">AMNH</named-content>), 15.v.1986, J.G. Rozen (1♀, <named-content xmlns:xlink="http://www.w3.org/1999/xlink" content-type="dwc:institutional_code" xlink:type="simple">AMNH</named-content>), 16.v.1986, J.G. Rozen (1♀, <named-content xmlns:xlink="http://www.w3.org/1999/xlink" content-type="dwc:institutional_code" xlink:type="simple">AMNH</named-content>), 17.v.1986, J.G. Rozen (2♀, <named-content xmlns:xlink="http://www.w3.org/1999/xlink" content-type="dwc:institutional_code" xlink:type="simple">AMNH</named-content>); 5 mi NE Douglas (Cochise County), 13.v.1987, J.G. Rozen (1♀, <named-content xmlns:xlink="http://www.w3.org/1999/xlink" content-type="dwc:institutional_code" xlink:type="simple">AMNH</named-content>); Douglas R/C Flying Field (<named-content xmlns:xlink="http://www.w3.org/1999/xlink" content-type="dwc:verbatimCoordinates" xlink:type="simple"><named-content content-type="geo-json" specific-use="{&#34;type&#34;:&#34;Point&#34;,&#34;coordinates&#34;:[-109.498000,31.343000]}" id="NCID0EJSHM" xlink:type="simple">31.3430°N; 109.4980°W</named-content></named-content>) (Cochise County), 23.iv.2016, T.M. Onuferko (2♀, <named-content xmlns:xlink="http://www.w3.org/1999/xlink" content-type="dwc:institutional_code" xlink:type="simple">PCYU</named-content>), 28.iv.2016, T.M. Onuferko (1♀, <named-content xmlns:xlink="http://www.w3.org/1999/xlink" content-type="dwc:institutional_code" xlink:type="simple">PCYU</named-content>); Beaver Dam (<named-content xmlns:xlink="http://www.w3.org/1999/xlink" content-type="dwc:verbatimCoordinates" xlink:type="simple"><named-content content-type="geo-json" specific-use="{&#34;type&#34;:&#34;Point&#34;,&#34;coordinates&#34;:[-113.914500,36.902800]}" id="NCID0E2SHM" xlink:type="simple">36.9028°N; 113.9145°W</named-content></named-content>) (1.7 mi ENE Beaver Dam Wash, Mohave County), 10.v.2014, M.C. Orr (1♀, 1♂, <named-content xmlns:xlink="http://www.w3.org/1999/xlink" content-type="dwc:institutional_code" xlink:type="simple">BBSL</named-content>); Skeleton Canyon Road (Cochise County), 12.v.1977, J.G. Rozen (1♂, <named-content xmlns:xlink="http://www.w3.org/1999/xlink" content-type="dwc:institutional_code" xlink:type="simple">AMNH</named-content>); Southwestern Research Station (5 mi W Portal), 23.iv.1956, E. Ordway (1♀, <named-content xmlns:xlink="http://www.w3.org/1999/xlink" content-type="dwc:institutional_code" xlink:type="simple">AMNH</named-content>); Willcox (Cochise County), 16.v.1985, J.G. Rozen (1♂, <named-content xmlns:xlink="http://www.w3.org/1999/xlink" content-type="dwc:institutional_code" xlink:type="simple">AMNH</named-content>); <bold>California</bold>: 1 mi W Searchlight Junction (San Bernardino County), 21.iii.1971, R.F. Denno and R.W. Rust (1♂, <named-content xmlns:xlink="http://www.w3.org/1999/xlink" content-type="dwc:institutional_code" xlink:type="simple">UCBME</named-content>); 18 mi W Blythe (Riverside County), 22.iv.1978, R.M. Bohart (1♂, <named-content xmlns:xlink="http://www.w3.org/1999/xlink" content-type="dwc:institutional_code" xlink:type="simple">UCBME</named-content>); 25 mi E Twentynine Palms (<named-content xmlns:xlink="http://www.w3.org/1999/xlink" content-type="dwc:verbatimCoordinates" xlink:type="simple"><named-content content-type="geo-json" specific-use="{&#34;type&#34;:&#34;Point&#34;,&#34;coordinates&#34;:[-115.566700,34.080600]}" id="NCID0EDUHM" xlink:type="simple">34.0806°N; 115.5667°W</named-content></named-content>) (Riverside County), 16.iv.2005, L. Packer (1♂, <named-content xmlns:xlink="http://www.w3.org/1999/xlink" content-type="dwc:institutional_code" xlink:type="simple">PCYU</named-content>); 31 km N Lucerne Valley (<named-content xmlns:xlink="http://www.w3.org/1999/xlink" content-type="dwc:verbatimCoordinates" xlink:type="simple"><named-content content-type="geo-json" specific-use="{&#34;type&#34;:&#34;Point&#34;,&#34;coordinates&#34;:[-116.960500,34.684000]}" id="NCID0EQUHM" xlink:type="simple">34.6840°N; 116.9605°W</named-content></named-content>) (San Bernardino County), 27.iv.2013, Z.M. Portman (1♂, <named-content xmlns:xlink="http://www.w3.org/1999/xlink" content-type="dwc:institutional_code" xlink:type="simple">BBSL</named-content>); Borrego Springs (San Diego County), 31.iii.1973, C. Goodpasture (3♂, <named-content xmlns:xlink="http://www.w3.org/1999/xlink" content-type="dwc:institutional_code" xlink:type="simple">UCBME</named-content>); Borrego Valley (San Diego County), 02.iv.1973, R.M. Bohart (1♂, <named-content xmlns:xlink="http://www.w3.org/1999/xlink" content-type="dwc:institutional_code" xlink:type="simple">UCBME</named-content>); Darwin Falls (Inyo County), 12.v.1974, R.M. Bohart (1♀, <named-content xmlns:xlink="http://www.w3.org/1999/xlink" content-type="dwc:institutional_code" xlink:type="simple">UCBME</named-content>); Goffs (San Bernardino County), 24.iv.1993, J.G. and B.L. Rozen (3♀, <named-content xmlns:xlink="http://www.w3.org/1999/xlink" content-type="dwc:institutional_code" xlink:type="simple">AMNH</named-content>), 06.v.1993, J.G. and B.L. Rozen (1♀, <named-content xmlns:xlink="http://www.w3.org/1999/xlink" content-type="dwc:institutional_code" xlink:type="simple">AMNH</named-content>); Morongo Valley (San Bernardino County), 27.iv.1962, O.C. La France (2♂, <named-content xmlns:xlink="http://www.w3.org/1999/xlink" content-type="dwc:institutional_code" xlink:type="simple">AMNH</named-content>); Thousand Palms (Riverside County), 02.iv.1966, R.O. Schuster (1♂, <named-content xmlns:xlink="http://www.w3.org/1999/xlink" content-type="dwc:institutional_code" xlink:type="simple">UCBME</named-content>); Tipton Road (<named-content xmlns:xlink="http://www.w3.org/1999/xlink" content-type="dwc:verbatimCoordinates" xlink:type="simple"><named-content content-type="geo-json" specific-use="{&#34;type&#34;:&#34;Point&#34;,&#34;coordinates&#34;:[-116.651000,33.907900]}" id="NCID0EAWHM" xlink:type="simple">33.9079°N; 116.6510°W</named-content></named-content>) (~1.4 mi SW Whitewater, Riverside County), 26.iii.2016, T.M. Onuferko (6♀, <named-content xmlns:xlink="http://www.w3.org/1999/xlink" content-type="dwc:institutional_code" xlink:type="simple">PCYU</named-content>); <bold>Colorado</bold>: Foster Ranch (El Paso County), 21.vi.1978, F.M. Brown (1♂, <named-content xmlns:xlink="http://www.w3.org/1999/xlink" content-type="dwc:institutional_code" xlink:type="simple">CUM</named-content>); <bold>Nevada</bold>: 1 mi N Crystal (Nye County), 25.v.1999, L. Packer (1♀, <named-content xmlns:xlink="http://www.w3.org/1999/xlink" content-type="dwc:institutional_code" xlink:type="simple">PCYU</named-content>); 2.8 mi E Wadsworth (Washoe County), 30.vi.1963, G.I. Stage (1♀, <named-content xmlns:xlink="http://www.w3.org/1999/xlink" content-type="dwc:institutional_code" xlink:type="simple">AMNH</named-content>); E Las Vegas (<named-content xmlns:xlink="http://www.w3.org/1999/xlink" content-type="dwc:verbatimCoordinates" xlink:type="simple"><named-content content-type="geo-json" specific-use="{&#34;type&#34;:&#34;Point&#34;,&#34;coordinates&#34;:[-115.002500,36.098300]}" id="NCID0EAXHM" xlink:type="simple">36.0983°N; 115.0025°W</named-content></named-content>) (Clark County), 29.iv.2001, A.L. Hicks and V. Scott (1♀, <named-content xmlns:xlink="http://www.w3.org/1999/xlink" content-type="dwc:institutional_code" xlink:type="simple">CUM</named-content>); Overton (Clark County), 09.v.1958, R.C. Bechtel (1♀, <named-content xmlns:xlink="http://www.w3.org/1999/xlink" content-type="dwc:institutional_code" xlink:type="simple">AMNH</named-content>); Sams Camp Wash (Lincoln County), 10.v.-11.vi.1984, R.C. Bechtel and J.B. Knight (1♀, <named-content xmlns:xlink="http://www.w3.org/1999/xlink" content-type="dwc:institutional_code" xlink:type="simple">BBSL</named-content>); <bold>New Mexico</bold>: 10 mi S Animas (Hidalgo County), 15.v.2013, J.G. Rozen (1♂, <named-content xmlns:xlink="http://www.w3.org/1999/xlink" content-type="dwc:institutional_code" xlink:type="simple">AMNH</named-content>); 15 mi E Animas (Hidalgo County), 15.v.2013, J.G. Rozen (3♂, <named-content xmlns:xlink="http://www.w3.org/1999/xlink" content-type="dwc:institutional_code" xlink:type="simple">AMNH</named-content>); Carlsbad (Eddy County), 20.v.1969, Brothers, Krueger, and Michener (1♂, <named-content xmlns:xlink="http://www.w3.org/1999/xlink" content-type="dwc:institutional_code" xlink:type="simple">KUNHM</named-content>); Road Forks (Hidalgo County), 16.v.2013, J.G. Rozen (2♂, <named-content xmlns:xlink="http://www.w3.org/1999/xlink" content-type="dwc:institutional_code" xlink:type="simple">AMNH</named-content>); <bold>Texas</bold>: 20 km S Kent (Jeff Davis County), 30.iv.2003, L. Packer and G. Fraser (1♀, <named-content xmlns:xlink="http://www.w3.org/1999/xlink" content-type="dwc:institutional_code" xlink:type="simple">PCYU</named-content>); 7.6 mi S Van Horn (Culberson County), 27.iv.1979, R.R. Snelling (1♂, <named-content xmlns:xlink="http://www.w3.org/1999/xlink" content-type="dwc:institutional_code" xlink:type="simple">LACM</named-content>); Chihuahuan Desert Research Institute (Jeff Davis County), 29.iv.2003, L. Packer and G. Fraser (2♀, <named-content xmlns:xlink="http://www.w3.org/1999/xlink" content-type="dwc:institutional_code" xlink:type="simple">PCYU</named-content>); <bold>Utah</bold>: Dry Fork (Kane County), 22.v.2000, O. Messinger (1♀, <named-content xmlns:xlink="http://www.w3.org/1999/xlink" content-type="dwc:institutional_code" xlink:type="simple">BBSL</named-content>).</p><!--PageBreak--></tp:treatment-sec><tp:treatment-sec><!--Section generated to contain objects referenced in tp:taxon-treatment.--><fig id="F91" position="float" orientation="portrait"><label>Figure 91.</label><caption><p>Head of female <bold>A</bold> <italic><tp:taxon-name><tp:taxon-name-part taxon-name-part-type="genus" reg="Epeolus">E.</tp:taxon-name-part> <tp:taxon-name-part taxon-name-part-type="species" reg="bifasciatus">bifasciatus</tp:taxon-name-part></tp:taxon-name></italic> showing frontal area with pair of granulose protrusions <bold>B</bold> <italic><tp:taxon-name><tp:taxon-name-part taxon-name-part-type="genus" reg="Epeolus">E.</tp:taxon-name-part> <tp:taxon-name-part taxon-name-part-type="species" reg="lectus">lectus</tp:taxon-name-part></tp:taxon-name></italic> showing frontal area without protrusions <bold>C</bold> <italic><tp:taxon-name><tp:taxon-name-part taxon-name-part-type="genus" reg="Epeolus">E.</tp:taxon-name-part> <tp:taxon-name-part taxon-name-part-type="species" reg="chamaesarachae">chamaesarachae</tp:taxon-name-part></tp:taxon-name></italic> paratype showing vertexal area with four shiny, impunctate protrusions, and <bold>D</bold> <italic><tp:taxon-name><tp:taxon-name-part taxon-name-part-type="genus" reg="Epeolus">E.</tp:taxon-name-part> <tp:taxon-name-part taxon-name-part-type="species" reg="mesillae">mesillae</tp:taxon-name-part></tp:taxon-name></italic> showing vertexal area without protrusions. Scale bars 1 mm.</p></caption><graphic xmlns:xlink="http://www.w3.org/1999/xlink" xlink:href="zookeys-755-001-g091.jpg" position="float" orientation="portrait" xlink:type="simple" id="oo_200859.jpg"/></fig></tp:treatment-sec><ref-list><ref id="B41"><mixed-citation xmlns:xlink="http://www.w3.org/1999/xlink" xlink:type="simple">
          <person-group><name name-style="western"><surname>Hurd</surname><given-names>PD Jr</given-names></name><name name-style="western"><surname>Linsley</surname><given-names>EG</given-names></name></person-group> (<year>1975</year>) <article-title>The principal <italic><tp:taxon-name><tp:taxon-name-part taxon-name-part-type="genus">Larrea</tp:taxon-name-part></tp:taxon-name></italic> bees of the southwestern United States (<tp:taxon-name><tp:taxon-name-part taxon-name-part-type="order">Hymenoptera</tp:taxon-name-part></tp:taxon-name>: <tp:taxon-name><tp:taxon-name-part taxon-name-part-type="superfamily">Apoidea</tp:taxon-name-part></tp:taxon-name>).</article-title> <source>Smithsonian Contributions to Zoology</source> <volume>193</volume>: <fpage>1</fpage>–<lpage>74</lpage>. <ext-link xlink:type="simple" ext-link-type="doi" xlink:href="10.5479/si.00810282.193">https://doi.org/10.5479/si.00810282.193</ext-link></mixed-citation></ref><ref id="B2"><mixed-citation xmlns:xlink="http://www.w3.org/1999/xlink" xlink:type="simple">
          <person-group><name name-style="western"><surname>Ascher</surname><given-names>JS</given-names></name><name name-style="western"><surname>Pickering</surname><given-names>J</given-names></name></person-group> (<year>2017</year>) Discover Life’s bee species guide and world checklist. <ext-link xlink:type="simple" ext-link-type="uri" xlink:href="http://www.discoverlife.org/mp/20q?guide=Apoidea_species">http://www.discoverlife.org/mp/20q?guide=Apoidea_species</ext-link></mixed-citation></ref><ref id="B45"><mixed-citation xmlns:xlink="http://www.w3.org/1999/xlink" xlink:type="simple">
          <person-group><name name-style="western"><surname>Linsley</surname><given-names>EG</given-names></name></person-group> (<year>1939</year>) <article-title>Some new genera and species of epeoline and nomadine bees (<tp:taxon-name><tp:taxon-name-part taxon-name-part-type="order">Hymenoptera</tp:taxon-name-part></tp:taxon-name>, <tp:taxon-name><tp:taxon-name-part taxon-name-part-type="family">Nomadidae</tp:taxon-name-part></tp:taxon-name>).</article-title> <source>Pan-Pacific Entomologist</source> <volume>15</volume>: <fpage>1</fpage>–<lpage>11</lpage>.</mixed-citation></ref><ref id="B7"><mixed-citation xmlns:xlink="http://www.w3.org/1999/xlink" xlink:type="simple">
          <person-group><name name-style="western"><surname>Brumley</surname><given-names>RL</given-names></name></person-group> (<year>1965</year>) A Revision of the Bee Genus <italic><tp:taxon-name><tp:taxon-name-part taxon-name-part-type="genus">Epeolus</tp:taxon-name-part></tp:taxon-name></italic> Latreille of Western America North of Mexico. M.S. thesis. Utah State University, Logan, iii + 92 pp.</mixed-citation></ref><ref id="B48"><mixed-citation xmlns:xlink="http://www.w3.org/1999/xlink" xlink:type="simple">
          <person-group><name name-style="western"><surname>Michener</surname><given-names>CD</given-names></name></person-group> (<year>1939</year>) A revision of the genus <italic><tp:taxon-name><tp:taxon-name-part taxon-name-part-type="genus">Neolarra</tp:taxon-name-part></tp:taxon-name></italic> (<tp:taxon-name><tp:taxon-name-part taxon-name-part-type="order">Hymenoptera</tp:taxon-name-part></tp:taxon-name>: <tp:taxon-name><tp:taxon-name-part taxon-name-part-type="family">Nomadidae</tp:taxon-name-part></tp:taxon-name>). Transactions of the American Entomological Society (1890-) 65 (4): 347–362.</mixed-citation></ref></ref-list></tp:taxon-treatment>
