# Supplementary material for: A revision of the cleptoparasitic bee genus Epeolus Latreille for Nearctic species, north of Mexico (Hymenoptera, Apidae)
Source: Zookeys. 2018 May 8;(755):1–185. doi: 10.3897/zookeys.755.23939 (PMC5953965; doi:10.3897/zookeys.755.23939)
Supplement: XML Treatment for Epeolus novomexicanus [file zookeys.755.23939-treatment36.xml]

<!DOCTYPE tp:taxon-treatment
  PUBLIC "-//TaxonX//DTD Taxonomic Treatment Publishing DTD v0 20100105//EN" "tax-treatment-NSO.dtd">
<tp:taxon-treatment xmlns:tp="http://www.plazi.org/taxpub"><tp:treatment-meta><kwd-group><label>Taxon classification</label><kwd><named-content xmlns:xlink="http://www.w3.org/1999/xlink" content-type="kingdom">Animalia</named-content></kwd><kwd><named-content xmlns:xlink="http://www.w3.org/1999/xlink" content-type="order">Hymenoptera</named-content></kwd><kwd><named-content xmlns:xlink="http://www.w3.org/1999/xlink" content-type="family">Apidae</named-content></kwd></kwd-group><mixed-citation publication-type="journal"><person-group><name><surname>Onuferko</surname><given-names>Thomas M.</given-names></name></person-group><article-title>A revision of the cleptoparasitic bee genus <italic><tp:taxon-name><tp:taxon-name-part taxon-name-part-type="genus" reg="Epeolus">Epeolus</tp:taxon-name-part></tp:taxon-name></italic> Latreille for Nearctic species, north of Mexico (<tp:taxon-name><tp:taxon-name-part taxon-name-part-type="order">Hymenoptera</tp:taxon-name-part></tp:taxon-name>, <tp:taxon-name><tp:taxon-name-part taxon-name-part-type="family">Apidae</tp:taxon-name-part></tp:taxon-name>)</article-title><source>Zookeys</source><day>8</day><month>5</month><year>2018</year><volume>2018</volume><issue>755</issue><fpage>1</fpage><lpage>185</lpage><pub-id pub-id-type="doi">10.3897/zookeys.755.23939</pub-id></mixed-citation></tp:treatment-meta><tp:nomenclature><label>35.</label><tp:taxon-name>
            <tp:taxon-name-part taxon-name-part-type="genus" reg="Epeolus">Epeolus</tp:taxon-name-part>
            <tp:taxon-name-part taxon-name-part-type="species" reg="novomexicanus">novomexicanus</tp:taxon-name-part>
          </tp:taxon-name><tp:taxon-authority>Cockerell, 1912</tp:taxon-authority><xref ref-type="fig" rid="F73">Figs 73</xref><xref ref-type="fig" rid="F74">, 74</xref><xref ref-type="fig" rid="F97">, 97E</xref><xref ref-type="fig" rid="F99">, 99B</xref><!--PageBreak--><tp:nomenclature-citation-list><tp:nomenclature-citation><tp:taxon-name>
                <tp:taxon-name-part taxon-name-part-type="genus" reg="Epeolus">Epeolus</tp:taxon-name-part> <tp:taxon-name-part taxon-name-part-type="species" reg="novomexicanus">novomexicanus</tp:taxon-name-part></tp:taxon-name><comment>Cockerell, 1912. Ann. Mag. Nat. Hist. (8) 10: 487 (♂).</comment></tp:nomenclature-citation></tp:nomenclature-citation-list></tp:nomenclature><tp:treatment-sec sec-type="diagnosis" id="SECID0EX1JM"><title>Diagnosis.</title><p>The following morphological features in combination (excluding any that are specific to the opposite sex of the one being diagnosed) can be used to tell <italic><tp:taxon-name><tp:taxon-name-part taxon-name-part-type="genus" reg="Epeolus">E.</tp:taxon-name-part> <tp:taxon-name-part taxon-name-part-type="species" reg="novomexicanus">novomexicanus</tp:taxon-name-part></tp:taxon-name></italic> apart from all other North American <italic><tp:taxon-name><tp:taxon-name-part taxon-name-part-type="genus" reg="Epeolus">Epeolus</tp:taxon-name-part></tp:taxon-name></italic> except <italic><tp:taxon-name><tp:taxon-name-part taxon-name-part-type="genus" reg="Epeolus">E.</tp:taxon-name-part> <tp:taxon-name-part taxon-name-part-type="species" reg="basili">basili</tp:taxon-name-part></tp:taxon-name></italic>, <italic><tp:taxon-name><tp:taxon-name-part taxon-name-part-type="genus" reg="Epeolus">E.</tp:taxon-name-part> <tp:taxon-name-part taxon-name-part-type="species" reg="nebulosus">nebulosus</tp:taxon-name-part></tp:taxon-name></italic>, and <italic><tp:taxon-name><tp:taxon-name-part taxon-name-part-type="genus" reg="Epeolus">E.</tp:taxon-name-part> <tp:taxon-name-part taxon-name-part-type="species" reg="pusillus">pusillus</tp:taxon-name-part></tp:taxon-name></italic>: the axilla is large, with the tip extending well beyond the midlength of the mesoscutellum but at most to the band of pale tomentum along its posterior margin, dilated laterally, and ferruginous to some degree whereas the mesoscutellum is typically all black; the axilla’s free portion is clearly less than 2/5 as long as its entire medial length; the mesopleuron is closely (most i&lt;1d) and evenly punctate, that of the female is obscured by white tomentum only in the upper half (with a large, sparsely hairy circle occupying much of the ventrolateral half) whereas that of the male (excluding the hypoepimeral area) is entirely obscured by white tomentum; T2–T4 have complete and evenly broad fasciae; the T2 fascia has lobe-like anterolateral extensions of tomentum; and the pseudopygidial area of the female is lunate and wider than long (the apex ≤2 × the medial length). <italic><tp:taxon-name><tp:taxon-name-part taxon-name-part-type="genus" reg="Epeolus">Epeolus</tp:taxon-name-part> <tp:taxon-name-part taxon-name-part-type="species" reg="basili">basili</tp:taxon-name-part></tp:taxon-name></italic>, <italic><tp:taxon-name><tp:taxon-name-part taxon-name-part-type="genus" reg="Epeolus">E.</tp:taxon-name-part> <tp:taxon-name-part taxon-name-part-type="species" reg="nebulosus">nebulosus</tp:taxon-name-part></tp:taxon-name></italic>, <italic><tp:taxon-name><tp:taxon-name-part taxon-name-part-type="genus" reg="Epeolus">E.</tp:taxon-name-part> <tp:taxon-name-part taxon-name-part-type="species" reg="novomexicanus">novomexicanus</tp:taxon-name-part></tp:taxon-name></italic>, and <italic><tp:taxon-name><tp:taxon-name-part taxon-name-part-type="genus" reg="Epeolus">E.</tp:taxon-name-part> <tp:taxon-name-part taxon-name-part-type="species" reg="pusillus">pusillus</tp:taxon-name-part></tp:taxon-name></italic> are all extremely similar to one another. <italic><tp:taxon-name><tp:taxon-name-part taxon-name-part-type="genus" reg="Epeolus">Epeolus</tp:taxon-name-part> <tp:taxon-name-part taxon-name-part-type="species" reg="novomexicanus">novomexicanus</tp:taxon-name-part></tp:taxon-name></italic> is most similar to <italic><tp:taxon-name><tp:taxon-name-part taxon-name-part-type="genus" reg="Epeolus">E.</tp:taxon-name-part> <tp:taxon-name-part taxon-name-part-type="species" reg="nebulosus">nebulosus</tp:taxon-name-part></tp:taxon-name></italic>, but in <italic><tp:taxon-name><tp:taxon-name-part taxon-name-part-type="genus" reg="Epeolus">E.</tp:taxon-name-part> <tp:taxon-name-part taxon-name-part-type="species" reg="nebulosus">nebulosus</tp:taxon-name-part></tp:taxon-name></italic> the mesoscutum is entirely obscured by pale tomentum and the metasomal terga (excluding the brown translucent apical margins) are entirely black whereas in <italic><tp:taxon-name><tp:taxon-name-part taxon-name-part-type="genus" reg="Epeolus">E.</tp:taxon-name-part> <tp:taxon-name-part taxon-name-part-type="species" reg="novomexicanus">novomexicanus</tp:taxon-name-part></tp:taxon-name></italic> the mesoscutum usually has distinct paramedian bands and at least the integument beneath the T1 apical fascia is ferruginous, as are sometimes the rest of the tergum and other terga. In <italic><tp:taxon-name><tp:taxon-name-part taxon-name-part-type="genus" reg="Epeolus">E.</tp:taxon-name-part> <tp:taxon-name-part taxon-name-part-type="species" reg="basili">basili</tp:taxon-name-part></tp:taxon-name></italic> the metasomal terga are also ferruginous to some degree, but the T2 and T3 (for female) or T2–T4 (for male) fasciae are narrowed medially and removed from the apical margin (in <italic><tp:taxon-name><tp:taxon-name-part taxon-name-part-type="genus" reg="Epeolus">E.</tp:taxon-name-part> <tp:taxon-name-part taxon-name-part-type="species" reg="novomexicanus">novomexicanus</tp:taxon-name-part></tp:taxon-name></italic> the T2–T4 fasciae are on or very little removed from the apical margin), and the pseudopygidial area of the female is ≥2 × the medial length. Whereas in <italic><tp:taxon-name><tp:taxon-name-part taxon-name-part-type="genus" reg="Epeolus">E.</tp:taxon-name-part> <tp:taxon-name-part taxon-name-part-type="species" reg="pusillus">pusillus</tp:taxon-name-part></tp:taxon-name></italic> the flagellum, except sometimes F1, and metasomal sterna are consistently brown or black and clearly not the same reddish-orange color as the legs (tibiae to tarsi), in <italic><tp:taxon-name><tp:taxon-name-part taxon-name-part-type="genus" reg="Epeolus">E.</tp:taxon-name-part> <tp:taxon-name-part taxon-name-part-type="species" reg="novomexicanus">novomexicanus</tp:taxon-name-part></tp:taxon-name></italic> the flagellum, at least ventrally, is the same reddish-orange color as the legs (tibiae to tarsi) as are usually the metasomal sterna. <italic><tp:taxon-name><tp:taxon-name-part taxon-name-part-type="genus" reg="Epeolus">Epeolus</tp:taxon-name-part> <tp:taxon-name-part taxon-name-part-type="species" reg="novomexicanus">novomexicanus</tp:taxon-name-part></tp:taxon-name></italic> is also similar to <italic><tp:taxon-name><tp:taxon-name-part taxon-name-part-type="genus" reg="Epeolus">E.</tp:taxon-name-part> <tp:taxon-name-part taxon-name-part-type="species" reg="scutellaris">scutellaris</tp:taxon-name-part></tp:taxon-name></italic> in that the axilla is large, with the lateral margin arcuate, and that the apical fasciae are complete. However, in <italic><tp:taxon-name><tp:taxon-name-part taxon-name-part-type="genus" reg="Epeolus">E.</tp:taxon-name-part> <tp:taxon-name-part taxon-name-part-type="species" reg="scutellaris">scutellaris</tp:taxon-name-part></tp:taxon-name></italic> the pseudopygidial area of the female is much wider (the apex ~2.5–3 × the medial length) than in <italic><tp:taxon-name><tp:taxon-name-part taxon-name-part-type="genus" reg="Epeolus">E.</tp:taxon-name-part> <tp:taxon-name-part taxon-name-part-type="species" reg="novomexicanus">novomexicanus</tp:taxon-name-part></tp:taxon-name></italic>, and the mesopleuron of both the female and male is obscured by white tomentum only in the upper half (with a large, sparsely hairy circle occupying much of the ventrolateral half).</p></tp:treatment-sec><tp:treatment-sec sec-type="redescription" id="SECID0EACKM"><title>Redescription.</title><p>MALE: Length 6.1 mm; head length 1.7 mm; head width 2.3 mm; fore wing length 4.4 mm.</p><p>
            <italic>Integument coloration.</italic> Mostly black; notable exceptions as follows: at least partially ferruginous on mandible, labrum, antenna, pronotal lobe, tegula, axilla, legs, metasomal terga (including pygidial plate), and metasomal sterna. Mandible with apex darker than rest of mandible; preapical tooth slightly lighter than mandibular apex (difficult to see in holotype because mandible closed; described from non-type specimens). Antenna brown and orange in part. Pronotal lobe and tegula pale ferruginous to amber. <!--PageBreak-->Wing membrane subhyaline, apically dusky. Legs more extensively reddish orange than brown or black. S1–S6 reddish orange.</p><p>
            <italic>Pubescence.</italic> Face with tomentum partly rubbed off in holotype, but white and densest around antennal socket in non-type specimens. Tomentum slightly sparser on clypeus; upper paraocular and frontal areas, and vertexal area mostly exposed. Dorsum of mesosoma and metasoma with bands of off-white to pale yellow short appressed setae. Mesoscutum with paramedian band partly obscured by surrounding pale tomentum. Mesopleuron (excluding hypoepimeral area) entirely obscured by white tomentum (except where rubbed off in holotype). Metanotum with tomentum uninterrupted, uniformly off white. T1 with narrow and short discal patch partly obscured by pale tomentum. T2–T5 each with complete fascia (T6 mostly retracted in holotype, but with complete fascia in non-type specimens), T2 with fascia with wide basomedially convergent anterolateral extensions of tomentum. S4 and S5 with long coppery to silvery subapical hairs, which individually are often darker apically.</p><p>
            <italic>Surface sculpture.</italic> Punctures dense. Labrum with larger and sparser punctures (i=1–2d) than clypeus (i&lt;1d). Small impunctate shiny spot lateral to lateral ocellus. Mesoscutum, mesoscutellum, and axilla coarsely and densely rugose-punctate. Tegula densely punctate (i≤2d). Mesopleuron with ventrolateral half densely punctate (i&lt;1d) to rugose; mesopleuron with punctures more or less equally dense throughout. Metasomal terga with punctures very fine, dense (i≈1d), evenly distributed on disc.</p><!--PageBreak--><p>
            <italic>Structure.</italic> Preapical tooth obtuse. Labrum with pair of small subapical denticles not preceded by carinae. Frontal keel not strongly raised. Scape with greatest length 1.8 × greatest width. F2 as long as wide (L/W ratio = 1.0). Preoccipital ridge not joining hypostomal carina, from which it is separated by no less than 1 <abbrev xmlns:xlink="http://www.w3.org/1999/xlink" xlink:title="Median ocellar diameter" id="ABBRID0EYCKM" xlink:type="simple">MOD</abbrev> at its terminal. Mesoscutellum weakly bigibbous. Axilla large, its lateral margin (L) half as long as mesoscutellar width (W) (L/W ratio = 0.5) and tip extending well beyond midlength of mesoscutellum but not as far back as its posterior margin; axilla with tip clearly visible, but unattached to mesoscutellum for less than 2/5 the medial length of axilla; axilla with lateral margin arcuate. Fore wing with three submarginal cells. Pygidial plate apically rounded, with large deep punctures closely clustered.</p><p>FEMALE: Description as for male except for usual secondary sexual characters and as follows: F2 noticeably longer than wide (L/W ratio = 1.5); mesopleuron densely hairy, except for two sparsely hairy circular patches (one behind pronotal lobe, a larger one occupying much of ventrolateral half of mesopleuron); T5 with large, continuous patch of pale tomentum bordering and contacting pseudopygidial area present only in female; T5 with pseudopygidial area lunate, its apex less than twice as wide as medial length, indicated by silvery setae on impressed disc of apicomedial region elevated from rest of tergum; S4 and S5 with much shorter hairs (S5 with apical fimbria of coppery to silvery hairs extending beyond apex of sternum by ~1/3 <abbrev xmlns:xlink="http://www.w3.org/1999/xlink" xlink:title="Median ocellar diameter" id="ABBRID0E5CKM" xlink:type="simple">MOD</abbrev>); pygidial plate apically truncate, with small, denser punctures.</p><fig id="F73" position="float" orientation="portrait"><label>Figure 73.</label><caption><p>
                <italic><tp:taxon-name><tp:taxon-name-part taxon-name-part-type="genus" reg="Epeolus">Epeolus</tp:taxon-name-part> <tp:taxon-name-part taxon-name-part-type="species" reg="novomexicanus">novomexicanus</tp:taxon-name-part></tp:taxon-name></italic> <bold>A</bold> female, lateral habitus (scale bar 3 mm) <bold>B</bold> female, dorsal habitus (scale bar 3 mm) <bold>C</bold> male, lateral habitus (scale bar 3 mm), and <bold>D</bold> female axillae and mesoscutellum, dorsal view (scale bar 0.5 mm; blue lines indicate the posterior extent of the axilla relative to the length of the mesoscutellum; red lines indicate the extent of the free portion of the axilla relative to its entire medial length).</p></caption><graphic xmlns:xlink="http://www.w3.org/1999/xlink" xlink:href="zookeys-755-001-g073.jpg" position="float" orientation="portrait" xlink:type="simple" id="oo_200840.jpg"/></fig></tp:treatment-sec><tp:treatment-sec sec-type="distribution" id="SECID0ECEKM"><title>Distribution.</title><p>Western North America (Fig. <xref ref-type="fig" rid="F74">74</xref>).</p><fig id="F74" position="float" orientation="portrait"><label>Figure 74.</label><caption><p>Approximate geographic range of <italic><tp:taxon-name><tp:taxon-name-part taxon-name-part-type="genus" reg="Epeolus">E.</tp:taxon-name-part> <tp:taxon-name-part taxon-name-part-type="species" reg="novomexicanus">novomexicanus</tp:taxon-name-part></tp:taxon-name></italic> (orange) based on occurrence records known to the author (yellow circles).</p></caption><graphic xmlns:xlink="http://www.w3.org/1999/xlink" xlink:href="zookeys-755-001-g074.jpg" position="float" orientation="portrait" xlink:type="simple" id="oo_200841.jpg"/></fig></tp:treatment-sec><tp:treatment-sec sec-type="ecology" id="SECID0EEFKM"><title>Ecology.</title><p>HOST RECORDS: <xref ref-type="bibr" rid="B75">Torchio (1965)</xref> reported an association between <italic><tp:taxon-name><tp:taxon-name-part taxon-name-part-type="genus" reg="Epeolus">E.</tp:taxon-name-part> <tp:taxon-name-part taxon-name-part-type="species" reg="pusillus">pusillus</tp:taxon-name-part></tp:taxon-name></italic> (identified as such by R. Brumley) and <italic><tp:taxon-name><tp:taxon-name-part taxon-name-part-type="genus" reg="Colletes">C.</tp:taxon-name-part> <tp:taxon-name-part taxon-name-part-type="species" reg="ciliatoides">ciliatoides</tp:taxon-name-part></tp:taxon-name></italic> Stephen (identified as such by W. Stephen, who in 1954 described the species) based on observations of females of the former entering the nests of females of the latter from an aggregation near Delta, Utah, USA. <xref ref-type="bibr" rid="B7">Brumley (1965)</xref> noted that a series of <italic><tp:taxon-name><tp:taxon-name-part taxon-name-part-type="genus" reg="Epeolus">E.</tp:taxon-name-part> <tp:taxon-name-part taxon-name-part-type="species" reg="pusillus">pusillus</tp:taxon-name-part></tp:taxon-name></italic> specimens taken from the Great Basin (primarily Utah) differed from other members of that species in having a reddish orange labrum, clypeus, antenna, mesopleuron, and metasomal terga and/or sterna; broader metasomal fasciae; and often denser pubescence on the mesoscutum. Herein, specimens matching that description are recognized as a separate albeit closely-related species, <italic><tp:taxon-name><tp:taxon-name-part taxon-name-part-type="genus" reg="Epeolus">E.</tp:taxon-name-part> <tp:taxon-name-part taxon-name-part-type="species" reg="novomexicanus">novomexicanus</tp:taxon-name-part></tp:taxon-name></italic>, which <xref ref-type="bibr" rid="B7">Brumley (1965)</xref> considered to be synonymous with <italic><tp:taxon-name><tp:taxon-name-part taxon-name-part-type="genus" reg="Epeolus">E.</tp:taxon-name-part> <tp:taxon-name-part taxon-name-part-type="species" reg="crucis">crucis</tp:taxon-name-part></tp:taxon-name></italic>, a name herein synonymized under <italic><tp:taxon-name><tp:taxon-name-part taxon-name-part-type="genus" reg="Epeolus">E.</tp:taxon-name-part> <tp:taxon-name-part taxon-name-part-type="species" reg="compactus">compactus</tp:taxon-name-part></tp:taxon-name></italic>.</p><p>FLORAL RECORDS: Labels of examined voucher specimens indicate floral associations with <italic><tp:taxon-name><tp:taxon-name-part taxon-name-part-type="genus" reg="Chrysothamnus">Chrysothamnus</tp:taxon-name-part></tp:taxon-name></italic> (possibly in reference to plants that now are in the genus <italic><tp:taxon-name><tp:taxon-name-part taxon-name-part-type="genus" reg="Ericameria">Ericameria</tp:taxon-name-part></tp:taxon-name></italic>), <italic><tp:taxon-name><tp:taxon-name-part taxon-name-part-type="genus" reg="Erigeron">Erigeron</tp:taxon-name-part></tp:taxon-name></italic> L., <italic><tp:taxon-name><tp:taxon-name-part taxon-name-part-type="genus" reg="Haplopappus">Haplopappus</tp:taxon-name-part></tp:taxon-name></italic> Cass. (<tp:taxon-name><tp:taxon-name-part taxon-name-part-type="family">Compositae</tp:taxon-name-part></tp:taxon-name>), <italic><tp:taxon-name><tp:taxon-name-part taxon-name-part-type="genus" reg="Helianthus">Helianthus</tp:taxon-name-part></tp:taxon-name></italic>, <italic><tp:taxon-name><tp:taxon-name-part taxon-name-part-type="genus" reg="Lupinus">Lupinus</tp:taxon-name-part></tp:taxon-name></italic> L. (<tp:taxon-name><tp:taxon-name-part taxon-name-part-type="family">Leguminosae</tp:taxon-name-part></tp:taxon-name>), <italic><tp:taxon-name><tp:taxon-name-part taxon-name-part-type="genus" reg="Machaeranthera">Machaeranthera</tp:taxon-name-part></tp:taxon-name></italic> Nees (<tp:taxon-name><tp:taxon-name-part taxon-name-part-type="family">Compositae</tp:taxon-name-part></tp:taxon-name>), and <italic><tp:taxon-name><tp:taxon-name-part taxon-name-part-type="genus" reg="Senecio">Senecio</tp:taxon-name-part> <tp:taxon-name-part taxon-name-part-type="species" reg="spartioides">spartioides</tp:taxon-name-part></tp:taxon-name></italic> Torr. &amp; A. Gray.</p></tp:treatment-sec><tp:treatment-sec sec-type="discussion" id="SECID0EFKKM"><title>Discussion.</title><p>
            <xref ref-type="bibr" rid="B7">Brumley (1965)</xref> considered <italic><tp:taxon-name><tp:taxon-name-part taxon-name-part-type="genus" reg="Epeolus">E.</tp:taxon-name-part> <tp:taxon-name-part taxon-name-part-type="species" reg="novomexicanus">novomexicanus</tp:taxon-name-part></tp:taxon-name></italic> and <italic><tp:taxon-name><tp:taxon-name-part taxon-name-part-type="genus" reg="Epeolus">E.</tp:taxon-name-part> <tp:taxon-name-part taxon-name-part-type="species" reg="rufulus">rufulus</tp:taxon-name-part></tp:taxon-name></italic> to be synonyms of <italic><tp:taxon-name><tp:taxon-name-part taxon-name-part-type="genus" reg="Epeolus">E.</tp:taxon-name-part> <tp:taxon-name-part taxon-name-part-type="species" reg="crucis">crucis</tp:taxon-name-part></tp:taxon-name></italic>, a name which herein is recognized as a synonym of <italic><tp:taxon-name><tp:taxon-name-part taxon-name-part-type="genus" reg="Epeolus">E.</tp:taxon-name-part> <tp:taxon-name-part taxon-name-part-type="species" reg="compactus">compactus</tp:taxon-name-part></tp:taxon-name></italic>. Here, <italic><tp:taxon-name><tp:taxon-name-part taxon-name-part-type="genus" reg="Epeolus">E.</tp:taxon-name-part> <tp:taxon-name-part taxon-name-part-type="species" reg="novomexicanus">novomexicanus</tp:taxon-name-part></tp:taxon-name></italic> and <italic><tp:taxon-name><tp:taxon-name-part taxon-name-part-type="genus" reg="Epeolus">E.</tp:taxon-name-part> <tp:taxon-name-part taxon-name-part-type="species" reg="rufulus">rufulus</tp:taxon-name-part></tp:taxon-name></italic> are considered to be valid names associated with two very different species, with the former most closely resembling <italic><tp:taxon-name><tp:taxon-name-part taxon-name-part-type="genus" reg="Epeolus">E.</tp:taxon-name-part> <tp:taxon-name-part taxon-name-part-type="species" reg="basili">basili</tp:taxon-name-part></tp:taxon-name></italic>, <italic><tp:taxon-name><tp:taxon-name-part taxon-name-part-type="genus" reg="Epeolus">E.</tp:taxon-name-part> <tp:taxon-name-part taxon-name-part-type="species" reg="nebulosus">nebulosus</tp:taxon-name-part></tp:taxon-name></italic>, and <italic><tp:taxon-name><tp:taxon-name-part taxon-name-part-type="genus" reg="Epeolus">E.</tp:taxon-name-part> <tp:taxon-name-part taxon-name-part-type="species" reg="pusillus">pusillus</tp:taxon-name-part></tp:taxon-name></italic>. Although sequenced specimens of <italic><tp:taxon-name><tp:taxon-name-part taxon-name-part-type="genus" reg="Epeolus">E.</tp:taxon-name-part> <tp:taxon-name-part taxon-name-part-type="species" reg="novomexicanus">novomexicanus</tp:taxon-name-part></tp:taxon-name></italic> and <italic><tp:taxon-name><tp:taxon-name-part taxon-name-part-type="genus" reg="Epeolus">E.</tp:taxon-name-part> <tp:taxon-name-part taxon-name-part-type="species" reg="pusillus">pusillus</tp:taxon-name-part></tp:taxon-name></italic> share the same <abbrev xmlns:xlink="http://www.w3.org/1999/xlink" xlink:title="barcode index numbers" id="ABBRID0EIOKM" xlink:type="simple">BIN</abbrev>, and were previously all regarded as <italic><tp:taxon-name><tp:taxon-name-part taxon-name-part-type="genus" reg="Epeolus">E.</tp:taxon-name-part> <tp:taxon-name-part taxon-name-part-type="species" reg="pusillus">pusillus</tp:taxon-name-part></tp:taxon-name></italic> (<xref ref-type="bibr" rid="B52">Onuferko 2017</xref>), the difference in coloration and pubescence between the two forms is as pronounced <!--PageBreak-->as, if not more than, that between the true <italic><tp:taxon-name><tp:taxon-name-part taxon-name-part-type="genus" reg="Epeolus">E.</tp:taxon-name-part> <tp:taxon-name-part taxon-name-part-type="species" reg="pusillus">pusillus</tp:taxon-name-part></tp:taxon-name></italic> and sequenced representatives of the two members of the “<italic>pusillus</italic> group” (<italic><tp:taxon-name><tp:taxon-name-part taxon-name-part-type="genus" reg="Epeolus">E.</tp:taxon-name-part> <tp:taxon-name-part taxon-name-part-type="species" reg="basili">basili</tp:taxon-name-part></tp:taxon-name></italic> and <italic><tp:taxon-name><tp:taxon-name-part taxon-name-part-type="genus" reg="Epeolus">E.</tp:taxon-name-part> <tp:taxon-name-part taxon-name-part-type="species" reg="nebulosus">nebulosus</tp:taxon-name-part></tp:taxon-name></italic>) that were assigned separate BINs. Hence, with strong molecular support for partitioning this species group into three distinct clusters in which four distinct forms can be recognized morphologically, I have opted to treat <italic><tp:taxon-name><tp:taxon-name-part taxon-name-part-type="genus" reg="Epeolus">E.</tp:taxon-name-part> <tp:taxon-name-part taxon-name-part-type="species" reg="novomexicanus">novomexicanus</tp:taxon-name-part></tp:taxon-name></italic> and <italic><tp:taxon-name><tp:taxon-name-part taxon-name-part-type="genus" reg="Epeolus">E.</tp:taxon-name-part> <tp:taxon-name-part taxon-name-part-type="species" reg="pusillus">pusillus</tp:taxon-name-part></tp:taxon-name></italic> as heterospecific. The holotypes (both males) of <italic><tp:taxon-name><tp:taxon-name-part taxon-name-part-type="genus" reg="Epeolus">E.</tp:taxon-name-part> <tp:taxon-name-part taxon-name-part-type="species" reg="nebulosus">nebulosus</tp:taxon-name-part></tp:taxon-name></italic> and <italic><tp:taxon-name><tp:taxon-name-part taxon-name-part-type="genus" reg="Epeolus">E.</tp:taxon-name-part> <tp:taxon-name-part taxon-name-part-type="species" reg="novomexicanus">novomexicanus</tp:taxon-name-part></tp:taxon-name></italic> are similarly covered in dense tomentum and closely resemble one another, and it should be noted that sequenced specimens resembling the holotypes of both species but from nearer the type locality of <italic><tp:taxon-name><tp:taxon-name-part taxon-name-part-type="genus" reg="Epeolus">E.</tp:taxon-name-part> <tp:taxon-name-part taxon-name-part-type="species" reg="novomexicanus">novomexicanus</tp:taxon-name-part></tp:taxon-name></italic> were assigned a <abbrev xmlns:xlink="http://www.w3.org/1999/xlink" xlink:title="barcode index numbers" id="ABBRID0E6RKM" xlink:type="simple">BIN</abbrev> that is not shared with <italic><tp:taxon-name><tp:taxon-name-part taxon-name-part-type="genus" reg="Epeolus">E.</tp:taxon-name-part> <tp:taxon-name-part taxon-name-part-type="species" reg="nebulosus">nebulosus</tp:taxon-name-part></tp:taxon-name></italic> but is instead shared with <italic><tp:taxon-name><tp:taxon-name-part taxon-name-part-type="genus" reg="Epeolus">E.</tp:taxon-name-part> <tp:taxon-name-part taxon-name-part-type="species" reg="pusillus">pusillus</tp:taxon-name-part></tp:taxon-name></italic>.</p></tp:treatment-sec><tp:treatment-sec sec-type="material" id="SECID0EZSKM"><title>Material studied.</title><p>
            <bold>Type material.</bold> Primary: USA: <bold>New Mexico</bold>: Santa Fe, 02.viii.1912, T.D. Cockerell (holotype ♂ [<named-content xmlns:xlink="http://www.w3.org/1999/xlink" content-type="dwc:institutional_code" xlink:type="simple">USNM</named-content>, catalog number: 534049]).</p></tp:treatment-sec><tp:treatment-sec sec-type="material" id="SECID0EITKM"><title>DNA barcoded material with <abbrev xmlns:xlink="http://www.w3.org/1999/xlink" xlink:title="barcode index numbers" id="ABBRID0ENTKM" xlink:type="simple">BIN</abbrev>-compliant sequences.</title><p>Available. <ext-link xmlns:xlink="http://www.w3.org/1999/xlink" ext-link-type="uri" xlink:href="http://www.boldsystems.org/index.php/Public_BarcodeCluster?clusteruri=BOLD:AAX7180" xlink:type="simple">BOLD:AAX7180</ext-link>. Specimens examined and sequenced.–USA: <bold>Utah</bold>: 4.17 mi SE Wig Mountain (<named-content xmlns:xlink="http://www.w3.org/1999/xlink" content-type="dwc:verbatimCoordinates" xlink:type="simple"><named-content content-type="geo-json" specific-use="{&#34;type&#34;:&#34;Point&#34;,&#34;coordinates&#34;:[-113.039000,40.287600]}" id="NCID0EYTKM" xlink:type="simple">40.2876°N; 113.0390°W</named-content></named-content>) (Toole County), 26.ix.2005, T.L. Griswold (1♀, <named-content xmlns:xlink="http://www.w3.org/1999/xlink" content-type="dwc:institutional_code" xlink:type="simple">BBSL</named-content>); Beef Basin Rd (<named-content xmlns:xlink="http://www.w3.org/1999/xlink" content-type="dwc:verbatimCoordinates" xlink:type="simple"><named-content content-type="geo-json" specific-use="{&#34;type&#34;:&#34;Point&#34;,&#34;coordinates&#34;:[-109.576500,38.084600]}" id="NCID0EFUKM" xlink:type="simple">38.0846°N; 109.5765°W</named-content></named-content>) (N Cottonwood Creek, San Juan County), 03.x.2014, M.C. Orr (1♀, <named-content xmlns:xlink="http://www.w3.org/1999/xlink" content-type="dwc:institutional_code" xlink:type="simple">BBSL</named-content>).</p></tp:treatment-sec><tp:treatment-sec sec-type="material" id="SECID0EPUKM"><title>Non-barcoded material examined.</title><p>USA: <bold>Arizona</bold>: Near Hyde Park (Coconino County), 28.ix.1964, Timberlake (1♂, <named-content xmlns:xlink="http://www.w3.org/1999/xlink" content-type="dwc:institutional_code" xlink:type="simple">USNM</named-content>); <bold>California</bold>: 8 mi W Coalinga (Fresno County), 28.ix.1957, R.R. Snelling (1♂, <named-content xmlns:xlink="http://www.w3.org/1999/xlink" content-type="dwc:institutional_code" xlink:type="simple">LACM</named-content>); Los Angeles County, ix.????, Coquillett (1♀, <named-content xmlns:xlink="http://www.w3.org/1999/xlink" content-type="dwc:institutional_code" xlink:type="simple">USNM</named-content>); Sugar Loaf Mountain (Modoc County), 12.ix.1969, E.E. Grissell and R.F. Denno (1♀, 1♂, <named-content xmlns:xlink="http://www.w3.org/1999/xlink" content-type="dwc:institutional_code" xlink:type="simple">UCBME</named-content>); Victorville, 28.ix.1938, Timberlake (1♂, <named-content xmlns:xlink="http://www.w3.org/1999/xlink" content-type="dwc:institutional_code" xlink:type="simple">USNM</named-content>); <bold>Colorado</bold>: Boulder (Boulder County), 28.viii.1976, U.N. Lanham (1♂, <named-content xmlns:xlink="http://www.w3.org/1999/xlink" content-type="dwc:institutional_code" xlink:type="simple">CUM</named-content>); Great Sand Dunes National Monument (Alamosa County), 22.ix.1979, F.M. Brown (1♀, <named-content xmlns:xlink="http://www.w3.org/1999/xlink" content-type="dwc:institutional_code" xlink:type="simple">CUM</named-content>); Great Sand Dunes National Monument (<named-content xmlns:xlink="http://www.w3.org/1999/xlink" content-type="dwc:verbatimCoordinates" xlink:type="simple"><named-content content-type="geo-json" specific-use="{&#34;type&#34;:&#34;Point&#34;,&#34;coordinates&#34;:[-105.621200,37.662900]}" id="NCID0EBWKM" xlink:type="simple">37.6629°N; 105.6212°W</named-content></named-content>) (Alamosa County), 24.viii.2000, A.L. Hicks and V. Scott (1♀, 5♂, <named-content xmlns:xlink="http://www.w3.org/1999/xlink" content-type="dwc:institutional_code" xlink:type="simple">CUM</named-content>); White Rocks (Boulder County), 24.vii.1934, C.H. Hicks (1♀, <named-content xmlns:xlink="http://www.w3.org/1999/xlink" content-type="dwc:institutional_code" xlink:type="simple">CUM</named-content>); <bold>Idaho</bold>: Homedale, 16.viii.1974, R.M. Bohart (1♀, 1♂, <named-content xmlns:xlink="http://www.w3.org/1999/xlink" content-type="dwc:institutional_code" xlink:type="simple">UCBME</named-content>); <bold>Montana</bold>: Ashland (Rosebud County), 11.viii.1970, D.R. Miller (1♀, <named-content xmlns:xlink="http://www.w3.org/1999/xlink" content-type="dwc:institutional_code" xlink:type="simple">USNM</named-content>); <bold>Nebraska</bold>: Smiley Canyon (<named-content xmlns:xlink="http://www.w3.org/1999/xlink" content-type="dwc:verbatimCoordinates" xlink:type="simple"><named-content content-type="geo-json" specific-use="{&#34;type&#34;:&#34;Point&#34;,&#34;coordinates&#34;:[-103.404500,42.796400]}" id="NCID0EDXKM" xlink:type="simple">42.7964°N; 103.4045°W</named-content></named-content>) (Fort Robinson State Park, Sioux County), 05.ix.1999, A.L. Hicks and V. Scott (1♀, <named-content xmlns:xlink="http://www.w3.org/1999/xlink" content-type="dwc:institutional_code" xlink:type="simple">CUM</named-content>); <bold>Nevada</bold>: The Needle Rocks (N end Pyramid Lake, Washoe County), 15.ix.1983, J. Doyen (1♂, <named-content xmlns:xlink="http://www.w3.org/1999/xlink" content-type="dwc:institutional_code" xlink:type="simple">EMEC</named-content>); <bold>New Mexico</bold>: Laguna, 07.viii.1966, D.R. Miller (1♀, 1♂, <named-content xmlns:xlink="http://www.w3.org/1999/xlink" content-type="dwc:institutional_code" xlink:type="simple">UCBME</named-content>); Near Tecolote, 05.ix.??30 (1♀, <named-content xmlns:xlink="http://www.w3.org/1999/xlink" content-type="dwc:institutional_code" xlink:type="simple">USNM</named-content>); White Sands National Monument (near Alamogordo), 01.ix.1940, H.G. Rodeck (1♂, <named-content xmlns:xlink="http://www.w3.org/1999/xlink" content-type="dwc:institutional_code" xlink:type="simple">CUM</named-content>); <bold>North Dakota</bold>: 1 mi SE McLeod (Ransom County), 26.viii.1972, J.R. Powers (1♀, <named-content xmlns:xlink="http://www.w3.org/1999/xlink" content-type="dwc:institutional_code" xlink:type="simple">EMEC</named-content>); <bold>Oregon</bold>: Deep Creek (1 mi E Adel, Lake County), 13.ix.1969, R.F. Denno and E.E. Grissell (2♂, <named-content xmlns:xlink="http://www.w3.org/1999/xlink" content-type="dwc:institutional_code" xlink:type="simple">UCBME</named-content>); <bold>Utah</bold>: 0.5 mi S Springdell (Uinta National Forest), 22.viii.1963, C.W. O’Brien (1♂, <named-content xmlns:xlink="http://www.w3.org/1999/xlink" content-type="dwc:institutional_code" xlink:type="simple">AMNH</named-content>); 1 mi N Kitchen Corral Spr 12S (Kane County), 10.ix.2002, L. Topham (1♀, <named-content xmlns:xlink="http://www.w3.org/1999/xlink" content-type="dwc:institutional_code" xlink:type="simple">BBSL</named-content>); 13.2 mi N Blanding (San Juan County), 24.viii.??67, J.C. Hall (1♂, <named-content xmlns:xlink="http://www.w3.org/1999/xlink" content-type="dwc:institutional_code" xlink:type="simple">USNM</named-content>); 16 mi W Tropic (<named-content xmlns:xlink="http://www.w3.org/1999/xlink" content-type="dwc:verbatimCoordinates" xlink:type="simple"><named-content content-type="geo-json" specific-use="{&#34;type&#34;:&#34;Point&#34;,&#34;coordinates&#34;:[-112.257500,37.391300]}" id="NCID0EHZKM" xlink:type="simple">37.3913°N; 112.2575°W</named-content></named-content>) (Garfield County), 28.vii.2008, T.L. Griswold (1♀, <named-content xmlns:xlink="http://www.w3.org/1999/xlink" content-type="dwc:institutional_code" xlink:type="simple">BBSL</named-content>); Beryl (Iron County), 27.ix.1953, M. Cazier (1♀, <named-content xmlns:xlink="http://www.w3.org/1999/xlink" content-type="dwc:institutional_code" xlink:type="simple">AMNH</named-content>).</p><!--PageBreak--></tp:treatment-sec><tp:treatment-sec><!--Section generated to contain objects referenced in tp:taxon-treatment.--><fig id="F97" position="float" orientation="portrait"><label>Figure 97.</label><caption><p>Pseudopygidial area (in dorsal view) of female <bold>A</bold> <italic><tp:taxon-name><tp:taxon-name-part taxon-name-part-type="genus" reg="Epeolus">E.</tp:taxon-name-part> <tp:taxon-name-part taxon-name-part-type="species" reg="packeri">packeri</tp:taxon-name-part></tp:taxon-name></italic> paratype (lunate and wider than long) <bold>B</bold> <italic><tp:taxon-name><tp:taxon-name-part taxon-name-part-type="genus" reg="Epeolus">E.</tp:taxon-name-part> <tp:taxon-name-part taxon-name-part-type="species" reg="floridensis">floridensis</tp:taxon-name-part></tp:taxon-name></italic> (lunate and nearly as long as wide) <bold>C</bold> <italic><tp:taxon-name><tp:taxon-name-part taxon-name-part-type="genus" reg="Epeolus">E.</tp:taxon-name-part> <tp:taxon-name-part taxon-name-part-type="species" reg="scutellaris">scutellaris</tp:taxon-name-part></tp:taxon-name></italic> (lunate and wider than long) <bold>D</bold> <italic><tp:taxon-name><tp:taxon-name-part taxon-name-part-type="genus" reg="Epeolus">E.</tp:taxon-name-part> <tp:taxon-name-part taxon-name-part-type="species" reg="basili">basili</tp:taxon-name-part></tp:taxon-name></italic> paratype (lunate and wider than long) <bold>E</bold> <italic><tp:taxon-name><tp:taxon-name-part taxon-name-part-type="genus" reg="Epeolus">E.</tp:taxon-name-part> <tp:taxon-name-part taxon-name-part-type="species" reg="novomexicanus">novomexicanus</tp:taxon-name-part></tp:taxon-name></italic> (lunate and somewhat wider than long) <bold>F</bold> <italic><tp:taxon-name><tp:taxon-name-part taxon-name-part-type="genus" reg="Epeolus">E.</tp:taxon-name-part> <tp:taxon-name-part taxon-name-part-type="species" reg="gibbsi">gibbsi</tp:taxon-name-part></tp:taxon-name></italic> paratype (campanulate and nearly as long as wide) <bold>G</bold> <italic><tp:taxon-name><tp:taxon-name-part taxon-name-part-type="genus" reg="Epeolus">E.</tp:taxon-name-part> <tp:taxon-name-part taxon-name-part-type="species" reg="ilicis">ilicis</tp:taxon-name-part></tp:taxon-name></italic> (campanulate and nearly as long as wide) <bold>H</bold> <italic><tp:taxon-name><tp:taxon-name-part taxon-name-part-type="genus" reg="Epeolus">E.</tp:taxon-name-part> <tp:taxon-name-part taxon-name-part-type="species" reg="zonatus">zonatus</tp:taxon-name-part></tp:taxon-name></italic> (campanulate and nearly as long as wide), and <bold>I</bold> <italic><tp:taxon-name><tp:taxon-name-part taxon-name-part-type="genus" reg="Epeolus">E.</tp:taxon-name-part> <tp:taxon-name-part taxon-name-part-type="species" reg="australis">australis</tp:taxon-name-part></tp:taxon-name></italic> (lunate and wider than long). Scale bars 1 mm. The pseudopygidial area is the apical portion of T5 that changes slope from the rest of the tergum and is covered in short, silvery hairs uniform in length (posteromesad the light blue lines).</p></caption><graphic xmlns:xlink="http://www.w3.org/1999/xlink" xlink:href="zookeys-755-001-g097.jpg" position="float" orientation="portrait" xlink:type="simple" id="oo_200865.jpg"/></fig><fig id="F99" position="float" orientation="portrait"><label>Figure 99.</label><caption><p>Metasoma (in dorsal view) dampened with water to show differences in integument coloration between T1 of male <bold>A</bold> <italic><tp:taxon-name><tp:taxon-name-part taxon-name-part-type="genus" reg="Epeolus">E.</tp:taxon-name-part> <tp:taxon-name-part taxon-name-part-type="species" reg="nebulosus">nebulosus</tp:taxon-name-part></tp:taxon-name></italic> paratype, which is entirely black, and <bold>B</bold> <italic><tp:taxon-name><tp:taxon-name-part taxon-name-part-type="genus" reg="Epeolus">E.</tp:taxon-name-part> <tp:taxon-name-part taxon-name-part-type="species" reg="novomexicanus">novomexicanus</tp:taxon-name-part></tp:taxon-name></italic>, which is red beneath the apical fascia. Scale bars 2 mm. Note that lightly wetting the terga with ethanol allows for this feature to be seen without having to remove the tomentum.</p></caption><graphic xmlns:xlink="http://www.w3.org/1999/xlink" xlink:href="zookeys-755-001-g099.jpg" position="float" orientation="portrait" xlink:type="simple" id="oo_200867.jpg"/></fig></tp:treatment-sec><ref-list><ref id="B75"><mixed-citation xmlns:xlink="http://www.w3.org/1999/xlink" xlink:type="simple">
          <person-group><name name-style="western"><surname>Torchio</surname><given-names>PF</given-names></name></person-group> (<year>1965</year>) <article-title>Observations on the biology of <italic><tp:taxon-name><tp:taxon-name-part taxon-name-part-type="genus">Colletes</tp:taxon-name-part> <tp:taxon-name-part taxon-name-part-type="species">ciliatoides</tp:taxon-name-part></tp:taxon-name></italic> (<tp:taxon-name><tp:taxon-name-part taxon-name-part-type="order">Hymenoptera</tp:taxon-name-part></tp:taxon-name>: <tp:taxon-name><tp:taxon-name-part taxon-name-part-type="superfamily">Apoidea</tp:taxon-name-part></tp:taxon-name>, <tp:taxon-name><tp:taxon-name-part taxon-name-part-type="family">Colletidae</tp:taxon-name-part></tp:taxon-name>).</article-title> <source>Journal of the Kansas Entomological Society</source> <volume>38</volume>: <fpage>182</fpage>–<lpage>187</lpage>.</mixed-citation></ref><ref id="B7"><mixed-citation xmlns:xlink="http://www.w3.org/1999/xlink" xlink:type="simple">
          <person-group><name name-style="western"><surname>Brumley</surname><given-names>RL</given-names></name></person-group> (<year>1965</year>) A Revision of the Bee Genus <italic><tp:taxon-name><tp:taxon-name-part taxon-name-part-type="genus">Epeolus</tp:taxon-name-part></tp:taxon-name></italic> Latreille of Western America North of Mexico. M.S. thesis. Utah State University, Logan, iii + 92 pp.</mixed-citation></ref><ref id="B52"><mixed-citation xmlns:xlink="http://www.w3.org/1999/xlink" xlink:type="simple">
          <person-group><name name-style="western"><surname>Onuferko</surname><given-names>TM</given-names></name></person-group> (<year>2017</year>) <article-title>Cleptoparasitic Bees of the Genus <italic><tp:taxon-name><tp:taxon-name-part taxon-name-part-type="genus">Epeolus</tp:taxon-name-part></tp:taxon-name></italic> Latreille (<tp:taxon-name><tp:taxon-name-part taxon-name-part-type="order">Hymenoptera</tp:taxon-name-part></tp:taxon-name>: <tp:taxon-name><tp:taxon-name-part taxon-name-part-type="family">Apidae</tp:taxon-name-part></tp:taxon-name>) in Canada. Canadian Journal of Arthropod Identification No.</article-title> <volume>30</volume>: <fpage>1</fpage>–<lpage>62</lpage>. <ext-link xlink:type="simple" ext-link-type="doi" xlink:href="10.3752/cjai.2017.30">https://doi.org/10.3752/cjai.2017.30</ext-link></mixed-citation></ref></ref-list></tp:taxon-treatment>
