# Supplementary material for: A revision of the cleptoparasitic bee genus Epeolus Latreille for Nearctic species, north of Mexico (Hymenoptera, Apidae)
Source: Zookeys. 2018 May 8;(755):1–185. doi: 10.3897/zookeys.755.23939 (PMC5953965; doi:10.3897/zookeys.755.23939)
Supplement: XML Treatment for Epeolus splendidus [file zookeys.755.23939-treatment42.xml]

<!DOCTYPE tp:taxon-treatment
  PUBLIC "-//TaxonX//DTD Taxonomic Treatment Publishing DTD v0 20100105//EN" "tax-treatment-NSO.dtd">
<tp:taxon-treatment xmlns:tp="http://www.plazi.org/taxpub"><tp:treatment-meta><kwd-group><label>Taxon classification</label><kwd><named-content xmlns:xlink="http://www.w3.org/1999/xlink" content-type="kingdom">Animalia</named-content></kwd><kwd><named-content xmlns:xlink="http://www.w3.org/1999/xlink" content-type="order">Hymenoptera</named-content></kwd><kwd><named-content xmlns:xlink="http://www.w3.org/1999/xlink" content-type="family">Apidae</named-content></kwd></kwd-group><mixed-citation publication-type="journal"><person-group><name><surname>Onuferko</surname><given-names>Thomas M.</given-names></name></person-group><article-title>A revision of the cleptoparasitic bee genus <italic><tp:taxon-name><tp:taxon-name-part taxon-name-part-type="genus" reg="Epeolus">Epeolus</tp:taxon-name-part></tp:taxon-name></italic> Latreille for Nearctic species, north of Mexico (<tp:taxon-name><tp:taxon-name-part taxon-name-part-type="order">Hymenoptera</tp:taxon-name-part></tp:taxon-name>, <tp:taxon-name><tp:taxon-name-part taxon-name-part-type="family">Apidae</tp:taxon-name-part></tp:taxon-name>)</article-title><source>Zookeys</source><day>8</day><month>5</month><year>2018</year><volume>2018</volume><issue>755</issue><fpage>1</fpage><lpage>185</lpage><pub-id pub-id-type="doi">10.3897/zookeys.755.23939</pub-id></mixed-citation></tp:treatment-meta><tp:nomenclature><label>41.</label><tp:taxon-name>
            <tp:taxon-name-part taxon-name-part-type="genus" reg="Epeolus">Epeolus</tp:taxon-name-part>
            <tp:taxon-name-part taxon-name-part-type="species" reg="splendidus">splendidus</tp:taxon-name-part>
            <object-id xmlns:xlink="http://www.w3.org/1999/xlink" content-type="zoobank" xlink:type="simple">http://zoobank.org/28EE92F6-A0DE-403A-B0B8-157239AEAB5F</object-id>
          </tp:taxon-name><tp:taxon-status xmlns:xlink="http://www.w3.org/1999/xlink" xlink:type="simple">sp. n.</tp:taxon-status><xref ref-type="fig" rid="F85">Figs 85</xref><xref ref-type="fig" rid="F86">, 86</xref><xref ref-type="fig" rid="F102">, 102A</xref><!--PageBreak--><tp:nomenclature-citation-list><tp:nomenclature-citation><tp:taxon-name>
                <tp:taxon-name-part taxon-name-part-type="genus" reg="Epeolus">Epeolus</tp:taxon-name-part> <tp:taxon-name-part taxon-name-part-type="species" reg="politus">politus</tp:taxon-name-part></tp:taxon-name><comment>Brumley, 1965. M.S. thesis, Utah State University, Logan 60 (♀) [<italic>nomen nudum</italic>].</comment></tp:nomenclature-citation></tp:nomenclature-citation-list></tp:nomenclature><tp:treatment-sec sec-type="diagnosis" id="SECID0EFQOM"><title>Diagnosis.</title><p>The following morphological features in combination can be used to tell <italic><tp:taxon-name><tp:taxon-name-part taxon-name-part-type="genus" reg="Epeolus">E.</tp:taxon-name-part> <tp:taxon-name-part taxon-name-part-type="species" reg="splendidus">splendidus</tp:taxon-name-part></tp:taxon-name></italic> apart from all other North American <italic><tp:taxon-name><tp:taxon-name-part taxon-name-part-type="genus" reg="Epeolus">Epeolus</tp:taxon-name-part></tp:taxon-name></italic>: the propodeum (except the textured metapostnotum) is highly polished and (except along the lateral margins) hairless, and T1 has a complete white basal fascia whereas T1–T4 have complete bright yellow apical fasciae. As in <italic><tp:taxon-name><tp:taxon-name-part taxon-name-part-type="genus" reg="Epeolus">E.</tp:taxon-name-part> <tp:taxon-name-part taxon-name-part-type="species" reg="canadensis">canadensis</tp:taxon-name-part></tp:taxon-name></italic>, <italic><tp:taxon-name><tp:taxon-name-part taxon-name-part-type="genus" reg="Epeolus">E.</tp:taxon-name-part> <tp:taxon-name-part taxon-name-part-type="species" reg="compactus">compactus</tp:taxon-name-part></tp:taxon-name></italic>, and <italic><tp:taxon-name><tp:taxon-name-part taxon-name-part-type="genus" reg="Epeolus">E.</tp:taxon-name-part> <tp:taxon-name-part taxon-name-part-type="species" reg="ferrarii">ferrarii</tp:taxon-name-part></tp:taxon-name></italic>, in <italic><tp:taxon-name><tp:taxon-name-part taxon-name-part-type="genus" reg="Epeolus">E.</tp:taxon-name-part> <tp:taxon-name-part taxon-name-part-type="species" reg="splendidus">splendidus</tp:taxon-name-part></tp:taxon-name></italic> the mesoscutum has a small anteromedial patch of tomentum, although it is bright rather than pale yellow. However, in <italic><tp:taxon-name><tp:taxon-name-part taxon-name-part-type="genus" reg="Epeolus">E.</tp:taxon-name-part> <tp:taxon-name-part taxon-name-part-type="species" reg="splendidus">splendidus</tp:taxon-name-part></tp:taxon-name></italic> T1 lacks a distinct black discal patch and in females F2 is shorter, as long as wide. In all four species, the axilla does not attain the midlength of the mesoscutellum, and the axilla (except sometimes the tip) and mesoscutellum are black.</p></tp:treatment-sec><tp:treatment-sec sec-type="description" id="SECID0EUSOM"><title>Description.</title><p>FEMALE: Length 8.4 mm; head length 2.1 mm; head width 3.0 mm; fore wing length 6.6 mm.</p><p>
            <italic>Integument coloration.</italic> Mostly black; notable exceptions as follows: partially to entirely ferruginous on mandible, antenna, pronotal lobe, tegula, legs, metasomal terga (including pygidial plate), and metasomal sterna. Mandible with apex and preapical tooth darker than rest of mandible. Antenna brown except scape and pedicel orange in part. Pronotal lobe and tegula pale ferruginous to amber. Wing membrane subhyaline, apically dusky. Legs with brown or black more extensive than reddish orange.</p><p>
            <italic>Pubescence.</italic> Face with tomentum densest around antennal socket. Dorsum of mesosoma and metasoma with bands of off-white and bright yellow short appressed setae. Pronotal collar with tomentum sparser medially, uniformly bright yellow. Mesoscutum with anteromedial chevron-shaped patch of bright yellow tomentum. Mesopleuron with upper half densely hairy, except beneath base of fore wing (hypoepimeral area); ventrolateral half sparsely hairy. Metanotum with tomentum uninterrupted, uniformly off white. T1 with broad, off-white basal fascia, complete bright yellow apical fascia, and narrow and extremely short discal patch of dark brown tomentum. T2–T4 each with complete bright yellow fascia, T2 and T3 with fasciae with anterolateral spots of sparser off-white tomentum. T5 covered in off-white tomentum except for line of separation from pseudopygidial area. T5 with pseudopygidial area lunate, its apex more than twice as wide as medial length, indicated by silvery setae on flat disc of apicomedial region elevated from rest of tergum. S5 with apical fimbria of coppery to silvery hairs extending beyond apex of sternum by ~2/5 <abbrev xmlns:xlink="http://www.w3.org/1999/xlink" xlink:title="Median ocellar diameter" id="ABBRID0EBTOM" xlink:type="simple">MOD</abbrev>.</p><!--PageBreak--><p>
            <italic>Surface sculpture.</italic> Punctures dense. Labrum with larger and sparser punctures (i=1–2d) than clypeus (i&lt;1d). Small impunctate shiny spot lateral to lateral ocellus. Mesoscutum, mesoscutellum, and axilla coarsely and densely rugose-punctate. Tegula very densely punctate mesally (i&lt;1d), less so laterally (i=1–2d). Mesopleuron with ventrolateral half densely punctate (i≤1d) to rugose; mesopleuron with punctures more or less equally dense throughout. Metasomal terga with punctures very fine, dense (i≈1d), evenly distributed on disc.</p><p>
            <italic>Structure.</italic> Labrum with pair of small subapical denticles, each preceded by small discrete longitudinal ridge. Frontal keel not strongly raised. Scape with greatest length 1.9 × greatest width. F2 as long as wide (L/W ratio = 1.0). Preoccipital ridge not joining hypostomal carina, from which it is separated by no less than 1 <abbrev xmlns:xlink="http://www.w3.org/1999/xlink" xlink:title="Median ocellar diameter" id="ABBRID0EOTOM" xlink:type="simple">MOD</abbrev> at its terminal. Mesoscutellum weakly bigibbous. Axilla small to intermediate in size, its lateral margin (L) less than half as long as mesoscutellar width (W) (L/W ratio = 0.3) and tip not extending beyond midlength of mesoscutellum; axilla with tip clearly visible, but unattached to mesoscutellum for less than 1/3 the medial length of axilla; axilla with lateral margin relatively straight and without carina. Fore wing with three submarginal cells. Pygidial plate apically truncate.</p><p>MALE: Description as for female except for usual secondary sexual characters and as follows: F2 shorter, nearly as long as wide (L/W ratio = 0.95); S4 and S5 with much longer coppery to silvery subapical hairs; pygidial plate apically rounded, with large <!--PageBreak-->deep punctures closely clustered basomedially and sparser apically and laterally, with the interspaces shining.</p><fig id="F85" position="float" orientation="portrait"><label>Figure 85.</label><caption><p>
                <italic><tp:taxon-name><tp:taxon-name-part taxon-name-part-type="genus" reg="Epeolus">Epeolus</tp:taxon-name-part> <tp:taxon-name-part taxon-name-part-type="species" reg="splendidus">splendidus</tp:taxon-name-part></tp:taxon-name></italic> <bold>A</bold> female holotype, lateral habitus (scale bar 3 mm) <bold>B</bold> female holotype, dorsal habitus (scale bar 3 mm) <bold>C</bold> male paratype, lateral habitus (scale bar 3 mm), and <bold>D</bold> female paratype axillae and mesoscutellum, dorsal view (scale bar 0.5 mm; blue lines indicate the posterior extent of the axilla relative to the length of the mesoscutellum; red lines indicate the extent of the free portion of the axilla relative to its entire medial length).</p></caption><graphic xmlns:xlink="http://www.w3.org/1999/xlink" xlink:href="zookeys-755-001-g085.jpg" position="float" orientation="portrait" xlink:type="simple" id="oo_200853.jpg"/></fig></tp:treatment-sec><tp:treatment-sec sec-type="etymology" id="SECID0EWUOM"><title>Etymology.</title><p>The name is in reference to the uniquely smooth, shiny propodeum of this species. From the Latin, “splendidus” (bright).</p></tp:treatment-sec><tp:treatment-sec sec-type="distribution" id="SECID0EFVOM"><title>Distribution.</title><p>Known to occur in all major hot North American deserts (Fig. <xref ref-type="fig" rid="F86">86</xref>).</p><fig id="F86" position="float" orientation="portrait"><label>Figure 86.</label><caption><p>Approximate geographic range of <italic><tp:taxon-name><tp:taxon-name-part taxon-name-part-type="genus" reg="Epeolus">E.</tp:taxon-name-part> <tp:taxon-name-part taxon-name-part-type="species" reg="splendidus">splendidus</tp:taxon-name-part></tp:taxon-name></italic> (orange) based on occurrence records known to the author (yellow circles).</p></caption><graphic xmlns:xlink="http://www.w3.org/1999/xlink" xlink:href="zookeys-755-001-g086.jpg" position="float" orientation="portrait" xlink:type="simple" id="oo_200854.jpg"/></fig></tp:treatment-sec><tp:treatment-sec sec-type="ecology" id="SECID0EHWOM"><title>Ecology.</title><p>HOST RECORDS: The female <named-content xmlns:xlink="http://www.w3.org/1999/xlink" content-type="dwc:institutional_code" xlink:type="simple">PCYU</named-content> paratype (see Material studied) was collected in the spring of 2015 along the Catalina Highway in Pima County, Arizona, USA where possible host <italic><tp:taxon-name><tp:taxon-name-part taxon-name-part-type="genus" reg="Colletes">Colletes</tp:taxon-name-part></tp:taxon-name></italic> visiting <italic><tp:taxon-name><tp:taxon-name-part taxon-name-part-type="genus" reg="Eriogonum">Eriogonum</tp:taxon-name-part></tp:taxon-name></italic> Michx. were collected and observed. Using <xref ref-type="bibr" rid="B74">Stephen’s (1954)</xref> key, collected females were identified as <italic><tp:taxon-name><tp:taxon-name-part taxon-name-part-type="genus" reg="Colletes">C.</tp:taxon-name-part> <tp:taxon-name-part taxon-name-part-type="species" reg="wootoni">wootoni</tp:taxon-name-part></tp:taxon-name></italic> Cockerell (one of which was sequenced and assigned the same <abbrev xmlns:xlink="http://www.w3.org/1999/xlink" xlink:title="barcode index numbers" id="ABBRID0EPXOM" xlink:type="simple">BIN</abbrev> [<ext-link xmlns:xlink="http://www.w3.org/1999/xlink" ext-link-type="uri" xlink:href="http://www.boldsystems.org/index.php/Public_BarcodeCluster?clusteruri=BOLD:AAI9255" xlink:type="simple">BOLD:AAI9255</ext-link>] as a male from New Mexico whose terminalia were excised for identification) whereas collected males (one of which was sequenced and assigned the following <abbrev xmlns:xlink="http://www.w3.org/1999/xlink" xlink:title="barcode index numbers" id="ABBRID0ETXOM" xlink:type="simple">BIN</abbrev>: <ext-link xmlns:xlink="http://www.w3.org/1999/xlink" ext-link-type="uri" xlink:href="http://www.boldsystems.org/index.php/Public_BarcodeCluster?clusteruri=BOLD:ABZ4837" xlink:type="simple">BOLD:ABZ4837</ext-link>) were identified (based in part on examination of the terminalia, which were excised) as <italic><tp:taxon-name><tp:taxon-name-part taxon-name-part-type="genus" reg="Colletes">C.</tp:taxon-name-part> <tp:taxon-name-part taxon-name-part-type="species" reg="eulophi">eulophi</tp:taxon-name-part></tp:taxon-name></italic>.</p><p>FLORAL RECORDS: Labels of examined voucher specimens indicate floral associations with <italic><tp:taxon-name><tp:taxon-name-part taxon-name-part-type="genus" reg="Baileya">Baileya</tp:taxon-name-part></tp:taxon-name></italic> Harv. &amp; A. Gray ex A. Gray, <italic><tp:taxon-name><tp:taxon-name-part taxon-name-part-type="genus" reg="Encelia">Encelia</tp:taxon-name-part> <tp:taxon-name-part taxon-name-part-type="species" reg="farinosa">farinosa</tp:taxon-name-part></tp:taxon-name></italic> A. Gray ex Torr. (<tp:taxon-name><tp:taxon-name-part taxon-name-part-type="family">Compositae</tp:taxon-name-part></tp:taxon-name>), <italic><tp:taxon-name><tp:taxon-name-part taxon-name-part-type="genus" reg="Eriogonum">Eriogonum</tp:taxon-name-part> <tp:taxon-name-part taxon-name-part-type="species" reg="inflatum">inflatum</tp:taxon-name-part></tp:taxon-name></italic> Torr. &amp; Frém., <italic><tp:taxon-name><tp:taxon-name-part taxon-name-part-type="genus" reg="Larrea">Larrea</tp:taxon-name-part></tp:taxon-name></italic> Cav., <italic><tp:taxon-name><tp:taxon-name-part taxon-name-part-type="genus" reg="Parkinsonia">Parkinsonia</tp:taxon-name-part></tp:taxon-name></italic> L. (<tp:taxon-name><tp:taxon-name-part taxon-name-part-type="family">Leguminosae</tp:taxon-name-part></tp:taxon-name>), and <italic><tp:taxon-name><tp:taxon-name-part taxon-name-part-type="genus" reg="Prosopis">Prosopis</tp:taxon-name-part> <tp:taxon-name-part taxon-name-part-type="species" reg="velutina">velutina</tp:taxon-name-part></tp:taxon-name></italic>, and BugGuide (<ext-link xmlns:xlink="http://www.w3.org/1999/xlink" xlink:type="simple" ext-link-type="uri" xlink:href="http://www.bugguide.net/">http://www.bugguide.net/</ext-link>) indicates an association with <italic><tp:taxon-name><tp:taxon-name-part taxon-name-part-type="genus" reg="Erigeron">Erigeron</tp:taxon-name-part></tp:taxon-name></italic>.</p></tp:treatment-sec><tp:treatment-sec sec-type="discussion" id="SECID0EQ1OM"><title>Discussion.</title><p>This southwestern species was identified as unique by <xref ref-type="bibr" rid="B7">Brumley (1965)</xref>, and the colors and patterns of pubescence on the mesosoma and metasoma clearly set it apart from other <italic><tp:taxon-name><tp:taxon-name-part taxon-name-part-type="genus" reg="Epeolus">Epeolus</tp:taxon-name-part></tp:taxon-name></italic> in North America. There is very little morphological variation among examined specimens, and sequenced material was assigned the same <abbrev xmlns:xlink="http://www.w3.org/1999/xlink" xlink:title="barcode index numbers" id="ABBRID0EB2OM" xlink:type="simple">BIN</abbrev>. Based on known records, adults of <italic><tp:taxon-name><tp:taxon-name-part taxon-name-part-type="genus" reg="Epeolus">E.</tp:taxon-name-part> <tp:taxon-name-part taxon-name-part-type="species" reg="splendidus">splendidus</tp:taxon-name-part></tp:taxon-name></italic> are active in spring.</p></tp:treatment-sec><tp:treatment-sec sec-type="material" id="SECID0EQ2OM"><title>Material studied.</title><p>
            <bold>Type material.</bold> Primary: USA: <bold>Arizona</bold>: Usery Mountains (Mesa, Maricopa County), iv.2009, J. Alcock (holotype ♀ [CCDB-28230 D07], <named-content xmlns:xlink="http://www.w3.org/1999/xlink" content-type="dwc:institutional_code" xlink:type="simple">AMNH</named-content>).</p><p>Secondary: Mexico: <bold>Durango</bold>: Reserva de la Biósfera de Mapimí (<named-content xmlns:xlink="http://www.w3.org/1999/xlink" content-type="dwc:verbatimCoordinates" xlink:type="simple"><named-content content-type="geo-json" specific-use="{&#34;type&#34;:&#34;Point&#34;,&#34;coordinates&#34;:[-103.740800,26.680300]}" id="NCID0EG3OM" xlink:type="simple">26.6803°N; 103.7408°W</named-content></named-content>), 24.iii.1995, R. López (paratype ♂, <named-content xmlns:xlink="http://www.w3.org/1999/xlink" content-type="dwc:institutional_code" xlink:type="simple">BBSL</named-content>); <bold>Jalisco</bold>: Plan de Barrancas, 24.iii.1962, F.D. Parker (paratype ♂, <named-content xmlns:xlink="http://www.w3.org/1999/xlink" content-type="dwc:institutional_code" xlink:type="simple">UCBME</named-content>).</p><p>USA: <bold>Arizona</bold>: 11 mi SW Congress (Yavapai County), 29.iv.1990, J.G. Rozen (paratype ♂, <named-content xmlns:xlink="http://www.w3.org/1999/xlink" content-type="dwc:institutional_code" xlink:type="simple">AMNH</named-content>); 14 mi SW Apache (Cochise County), 22.v.1988, J.G. Rozen (paratype ♀, <named-content xmlns:xlink="http://www.w3.org/1999/xlink" content-type="dwc:institutional_code" xlink:type="simple">AMNH</named-content>); 2 mi E Tanque Verde (Pima County), 14.iii.??54, F. Werner (paratype ♂, <named-content xmlns:xlink="http://www.w3.org/1999/xlink" content-type="dwc:institutional_code" xlink:type="simple">LACM</named-content>); 20 mi NE Mesa (Maricopa County), 28.iv.1988, P. Robinson (paratype ♂, <named-content xmlns:xlink="http://www.w3.org/1999/xlink" content-type="dwc:institutional_code" xlink:type="simple">CUM</named-content>); 8 km E Robles Junction (<named-content xmlns:xlink="http://www.w3.org/1999/xlink" content-type="dwc:verbatimCoordinates" xlink:type="simple"><named-content content-type="geo-json" specific-use="{&#34;type&#34;:&#34;Point&#34;,&#34;coordinates&#34;:[-111.250000,32.066700]}" id="NCID0ES4OM" xlink:type="simple">32.0667°N; 111.2500°W</named-content></named-content>) (Tucson, Pima County), 15–27.iv.1996, D. Yanega (paratype ♀, <named-content xmlns:xlink="http://www.w3.org/1999/xlink" content-type="dwc:institutional_code" xlink:type="simple">UCR</named-content>); Arizona-Sonora Desert Museum/Tucson Mountain Park (Pima County), 11–12.iv.1988, K. Krombein and B. Norden (paratypes 2♂, <named-content xmlns:xlink="http://www.w3.org/1999/xlink" content-type="dwc:institutional_code" xlink:type="simple">USNM</named-content>); Catalina Hwy (<named-content xmlns:xlink="http://www.w3.org/1999/xlink" content-type="dwc:verbatimCoordinates" xlink:type="simple"><named-content content-type="geo-json" specific-use="{&#34;type&#34;:&#34;Point&#34;,&#34;coordinates&#34;:[-110.713700,32.363100]}" id="NCID0EE5OM" xlink:type="simple">32.3631°N; 110.7137°W</named-content></named-content>) (Santa Catalina Mountains, Coronado National Forest), 29.v.2015, A.T. Onuferko (paratype ♀ [CCDB-22013 E11], <named-content xmlns:xlink="http://www.w3.org/1999/xlink" content-type="dwc:institutional_code" xlink:type="simple">PCYU</named-content>); E Calle del Prado &amp; N Palo Verde Ave (Tucson, Pima County), 09.iv.1997, R. Minckley (paratype ♂, <named-content xmlns:xlink="http://www.w3.org/1999/xlink" content-type="dwc:institutional_code" xlink:type="simple">BBSL</named-content>); Mouth of Bear Canyon (Tucson, Santa Catalina Mountains), 29.iii.1964, F.G. Werner (allotype ♂, <named-content xmlns:xlink="http://www.w3.org/1999/xlink" content-type="dwc:institutional_code" xlink:type="simple">KUNHM</named-content>); Nogales (Santa Cruz County), 20.iv.1967, P. Torchio and N. Youssef (paratype ♂, <named-content xmlns:xlink="http://www.w3.org/1999/xlink" content-type="dwc:institutional_code" xlink:type="simple">BBSL</named-content>); Phoenix (<named-content xmlns:xlink="http://www.w3.org/1999/xlink" content-type="dwc:verbatimCoordinates" xlink:type="simple"><named-content content-type="geo-json" specific-use="{&#34;type&#34;:&#34;Point&#34;,&#34;coordinates&#34;:[-111.991700,33.618500]}" id="NCID0EA6OM" xlink:type="simple">33.6185°N; 111.9917°W</named-content></named-content>) (Maricopa County), 17–19.iv.2009, <!--PageBreak-->J.G. Rozen (paratype ♀, <named-content xmlns:xlink="http://www.w3.org/1999/xlink" content-type="dwc:institutional_code" xlink:type="simple">AMNH</named-content>); Sabino Canyon (near Tucson, Pima County), 03.iv.1972, B. Simpson (paratype ♂, <named-content xmlns:xlink="http://www.w3.org/1999/xlink" content-type="dwc:institutional_code" xlink:type="simple">LACM</named-content>); Tucson (Pima County), 07.v.1987, J.G. Rozen (paratype ♀, <named-content xmlns:xlink="http://www.w3.org/1999/xlink" content-type="dwc:institutional_code" xlink:type="simple">AMNH</named-content>); <bold>California</bold>: Clark Mountain (<named-content xmlns:xlink="http://www.w3.org/1999/xlink" content-type="dwc:verbatimCoordinates" xlink:type="simple"><named-content content-type="geo-json" specific-use="{&#34;type&#34;:&#34;Point&#34;,&#34;coordinates&#34;:[-115.642800,35.521700]}" id="NCID0E26OM" xlink:type="simple">35.5217°N; 115.6428°W</named-content></named-content>) (San Bernardino County), 23.v.2001, D. Yanega (paratype ♂, <named-content xmlns:xlink="http://www.w3.org/1999/xlink" content-type="dwc:institutional_code" xlink:type="simple">UCR</named-content>); <bold>Texas</bold>: Alpine (Brewster County), 29.v.1952, M. Cazier, W. Gertsch, and R. Schrammel (paratype ♀, <named-content xmlns:xlink="http://www.w3.org/1999/xlink" content-type="dwc:institutional_code" xlink:type="simple">AMNH</named-content>).</p></tp:treatment-sec><tp:treatment-sec sec-type="material" id="SECID0EMAPM"><title>DNA barcoded material with <abbrev xmlns:xlink="http://www.w3.org/1999/xlink" xlink:title="barcode index numbers" id="ABBRID0ERAPM" xlink:type="simple">BIN</abbrev>-compliant sequences.</title><p>Available. <ext-link xmlns:xlink="http://www.w3.org/1999/xlink" ext-link-type="uri" xlink:href="http://www.boldsystems.org/index.php/Public_BarcodeCluster?clusteruri=BOLD:ACX0474" xlink:type="simple">BOLD:ACX0474</ext-link>. See Type material for specimens examined and sequenced (indicated by unique CCDB-plate and well number).</p></tp:treatment-sec><tp:treatment-sec><!--Section generated to contain objects referenced in tp:taxon-treatment.--><fig id="F102" position="float" orientation="portrait"><label>Figure 102.</label><caption><p>Propodeum (in posterior view) of female <bold>A</bold> <italic><tp:taxon-name><tp:taxon-name-part taxon-name-part-type="genus" reg="Epeolus">E.</tp:taxon-name-part> <tp:taxon-name-part taxon-name-part-type="species" reg="splendidus">splendidus</tp:taxon-name-part></tp:taxon-name></italic> paratype and <bold>B</bold> <italic><tp:taxon-name><tp:taxon-name-part taxon-name-part-type="genus" reg="Epeolus">E.</tp:taxon-name-part> <tp:taxon-name-part taxon-name-part-type="species" reg="canadensis">canadensis</tp:taxon-name-part></tp:taxon-name></italic>. Scale bars 1 mm.</p></caption><graphic xmlns:xlink="http://www.w3.org/1999/xlink" xlink:href="zookeys-755-001-g102.jpg" position="float" orientation="portrait" xlink:type="simple" id="oo_200870.jpg"/></fig></tp:treatment-sec><ref-list><ref id="B74"><mixed-citation xmlns:xlink="http://www.w3.org/1999/xlink" xlink:type="simple">
          <person-group><name name-style="western"><surname>Stephen</surname><given-names>WP</given-names></name></person-group> (<year>1954</year>) <article-title>A revision of the bee genus <italic><tp:taxon-name><tp:taxon-name-part taxon-name-part-type="genus">Colletes</tp:taxon-name-part></tp:taxon-name></italic> in America North of Mexico (<tp:taxon-name><tp:taxon-name-part taxon-name-part-type="order">Hymenoptera</tp:taxon-name-part></tp:taxon-name>, <tp:taxon-name><tp:taxon-name-part taxon-name-part-type="family">Colletidae</tp:taxon-name-part></tp:taxon-name>).</article-title> <source>The University of Kansas Science Bulletin</source> <volume>36</volume>(<issue>1</issue>): <fpage>149</fpage>–<lpage>527</lpage>.</mixed-citation></ref><ref id="B7"><mixed-citation xmlns:xlink="http://www.w3.org/1999/xlink" xlink:type="simple">
          <person-group><name name-style="western"><surname>Brumley</surname><given-names>RL</given-names></name></person-group> (<year>1965</year>) A Revision of the Bee Genus <italic><tp:taxon-name><tp:taxon-name-part taxon-name-part-type="genus">Epeolus</tp:taxon-name-part></tp:taxon-name></italic> Latreille of Western America North of Mexico. M.S. thesis. Utah State University, Logan, iii + 92 pp.</mixed-citation></ref></ref-list></tp:taxon-treatment>
