# Supplementary material for: A revision of the cleptoparasitic bee genus Epeolus Latreille for Nearctic species, north of Mexico (Hymenoptera, Apidae)
Source: Zookeys. 2018 May 8;(755):1–185. doi: 10.3897/zookeys.755.23939 (PMC5953965; doi:10.3897/zookeys.755.23939)
Supplement: XML Treatment for Epeolus tessieris [file zookeys.755.23939-treatment43.xml]

<!DOCTYPE tp:taxon-treatment
  PUBLIC "-//TaxonX//DTD Taxonomic Treatment Publishing DTD v0 20100105//EN" "tax-treatment-NSO.dtd">
<tp:taxon-treatment xmlns:tp="http://www.plazi.org/taxpub"><tp:treatment-meta><kwd-group><label>Taxon classification</label><kwd><named-content xmlns:xlink="http://www.w3.org/1999/xlink" content-type="kingdom">Animalia</named-content></kwd><kwd><named-content xmlns:xlink="http://www.w3.org/1999/xlink" content-type="order">Hymenoptera</named-content></kwd><kwd><named-content xmlns:xlink="http://www.w3.org/1999/xlink" content-type="family">Apidae</named-content></kwd></kwd-group><mixed-citation publication-type="journal"><person-group><name><surname>Onuferko</surname><given-names>Thomas M.</given-names></name></person-group><article-title>A revision of the cleptoparasitic bee genus <italic><tp:taxon-name><tp:taxon-name-part taxon-name-part-type="genus" reg="Epeolus">Epeolus</tp:taxon-name-part></tp:taxon-name></italic> Latreille for Nearctic species, north of Mexico (<tp:taxon-name><tp:taxon-name-part taxon-name-part-type="order">Hymenoptera</tp:taxon-name-part></tp:taxon-name>, <tp:taxon-name><tp:taxon-name-part taxon-name-part-type="family">Apidae</tp:taxon-name-part></tp:taxon-name>)</article-title><source>Zookeys</source><day>8</day><month>5</month><year>2018</year><volume>2018</volume><issue>755</issue><fpage>1</fpage><lpage>185</lpage><pub-id pub-id-type="doi">10.3897/zookeys.755.23939</pub-id></mixed-citation></tp:treatment-meta><tp:nomenclature><label>42.</label><tp:taxon-name>
            <tp:taxon-name-part taxon-name-part-type="genus" reg="Epeolus">Epeolus</tp:taxon-name-part>
            <tp:taxon-name-part taxon-name-part-type="species" reg="tessieris">tessieris</tp:taxon-name-part>
            <object-id xmlns:xlink="http://www.w3.org/1999/xlink" content-type="zoobank" xlink:type="simple">http://zoobank.org/D50F6D82-115B-4DF0-B638-80022CDB537B</object-id>
          </tp:taxon-name><tp:taxon-status xmlns:xlink="http://www.w3.org/1999/xlink" xlink:type="simple">sp. n.</tp:taxon-status><xref ref-type="fig" rid="F87">Figs 87</xref><xref ref-type="fig" rid="F88">, 88</xref><xref ref-type="fig" rid="F92">, 92H</xref><tp:nomenclature-citation-list><tp:nomenclature-citation><tp:taxon-name>
                <tp:taxon-name-part taxon-name-part-type="genus" reg="Epeolus">Epeolus</tp:taxon-name-part> <tp:taxon-name-part taxon-name-part-type="species" reg="cretus">cretus</tp:taxon-name-part></tp:taxon-name><comment>Brumley, 1965. M.S. thesis, Utah State University, Logan 42 (♀) [<italic>nomen nudum</italic>].</comment></tp:nomenclature-citation></tp:nomenclature-citation-list></tp:nomenclature><tp:treatment-sec sec-type="diagnosis" id="SECID0E4CPM"><title>Diagnosis.</title><p>The following morphological features in combination can be used to tell <italic><tp:taxon-name><tp:taxon-name-part taxon-name-part-type="genus" reg="Epeolus">E.</tp:taxon-name-part> <tp:taxon-name-part taxon-name-part-type="species" reg="tessieris">tessieris</tp:taxon-name-part></tp:taxon-name></italic> apart from all other North American <italic><tp:taxon-name><tp:taxon-name-part taxon-name-part-type="genus" reg="Epeolus">Epeolus</tp:taxon-name-part></tp:taxon-name></italic> except <italic><tp:taxon-name><tp:taxon-name-part taxon-name-part-type="genus" reg="Epeolus">E.</tp:taxon-name-part> <tp:taxon-name-part taxon-name-part-type="species" reg="interruptus">interruptus</tp:taxon-name-part></tp:taxon-name></italic>: the axilla does not attain the midlength of the mesoscutellum, its tip is unattached to the mesoscutellum for less than 1/3 of the entire medial length of the axilla, and like the mesoscutellum is ferruginous; the mesopleuron has sparser punctures ventrolaterally (most i≥1d) than in upper half, with the interspaces shining; and T1–T4 have medially-interrupted metasomal fasciae. Whereas in <italic><tp:taxon-name><tp:taxon-name-part taxon-name-part-type="genus" reg="Epeolus">E.</tp:taxon-name-part> <tp:taxon-name-part taxon-name-part-type="species" reg="interruptus">interruptus</tp:taxon-name-part></tp:taxon-name></italic> the metanotum has a blunt median process and T1 has a wide triangular discal patch with concave lateral sides, in <italic><tp:taxon-name><tp:taxon-name-part taxon-name-part-type="genus" reg="Epeolus">E.</tp:taxon-name-part> <tp:taxon-name-part taxon-name-part-type="species" reg="tessieris">tessieris</tp:taxon-name-part></tp:taxon-name></italic> the metanotum is flat and T1 has a trapezoidal to nearly semicircular discal patch.</p></tp:treatment-sec><tp:treatment-sec sec-type="description" id="SECID0EWEPM"><title>Description.</title><p>FEMALE: Length 5.8 mm; head length 1.7 mm; head width 2.3 mm; fore wing length 4.8 mm.</p><p>
            <italic>Integument coloration.</italic> Mostly black; notable exceptions as follows: partially to entirely ferruginous on mandible, labrum, antenna, pronotal lobe, tegula, axilla, mesoscutellum, and legs. Mandible with apex darker than rest of mandible; preapical tooth lighter than mandibular apex (difficult to see in holotype because mandible closed; described from paratypes). Antenna brown and orange in part. Pronotal lobe and tegula pale ferruginous to amber. Wing membrane subhyaline, apically dusky. Legs more extensively reddish orange than brown or black.</p><p>
            <italic>Pubescence.</italic> Face with tomentum densest around antennal socket. Dorsum of mesosoma and metasoma with bands of off-white to pale yellow short appressed setae. Mesoscutum with paramedian band. Mesopleuron with upper half hairy, except beneath <!--PageBreak-->base of fore wing (hypoepimeral area); ventrolateral half nearly bare. Metanotum with tomentum sparser medially, uniformly off white. T1 with median trapezoidal verging on semicircular black discal patch enclosed by pale tomentum, except for medial separations at base and apex. T2–T4 with fasciae interrupted medially and narrowed before becoming somewhat broader laterally, T2 with fascia with anterolateral extensions of sparser tomentum. T5 with two large patches of pale tomentum anterolateral to and separate from pseudopygidial area. T5 with pseudopygidial area lunate, its apex more than twice as wide as medial length, indicated by silvery setae on impressed disc of apicomedial region elevated from rest of tergum. S5 with apical fimbria of coppery to silvery hairs not extending beyond apex of sternum by much more than 1/4 <abbrev xmlns:xlink="http://www.w3.org/1999/xlink" xlink:title="Median ocellar diameter" id="ABBRID0EFFPM" xlink:type="simple">MOD</abbrev>.</p><p>
            <italic>Surface sculpture.</italic> Punctures dense, except those of mesopleuron. Labrum with larger punctures than clypeus, but punctures of both equally dense (i≤1d). Small impunctate shiny spot lateral to lateral ocellus. Mesoscutum, mesoscutellum, and axilla coarsely and densely rugose-punctate. Tegula densely punctate (i≤2d). Mesopleuron with denser (i≤1d) punctures in upper half than ventrolateral half (i&gt;1d, largely impunctate areas below line of pale tomentum), the interspaces shining. Metasomal terga with punctures very fine, dense (i≈1d), evenly distributed on disc.</p><p>
            <italic>Structure.</italic> Preapical tooth blunt and obtuse. Labrum with submedial pair of very small denticles, apex with pair of small points separated by shallow concavity (difficult to see in holotype; described from paratypes). Frontal keel not strongly raised. Scape with greatest length 1.8 × greatest width. F2 noticeably longer than wide (L/W ratio = 1.4). Preoccipital ridge not joining hypostomal carina, from which it is separated by about 1.5 <abbrev xmlns:xlink="http://www.w3.org/1999/xlink" xlink:title="Median ocellar diameter" id="ABBRID0ERFPM" xlink:type="simple">MOD</abbrev> at its terminal. Mesoscutellum moderately bigibbous. Axilla small to intermediate in size, its lateral margin (L) less than half as long as mesoscutellar width (W) (L/W ratio = 0.4) and not extending beyond midlength of mesoscutellum; axilla with tip visible, but unattached to mesoscutellum for less than 1/3 the medial length of axilla; axilla with lateral margin relatively straight and without carina. Fore wing with three submarginal cells. Pygidial plate apically truncate.</p><p>MALE: Description as for female except for usual secondary sexual characters and as follows: F2 shorter, not noticeably longer than wide (L/W ratio = 1.1); S4 and S5 with much longer coppery to silvery subapical hairs; pygidial plate apically rounded, with large deep punctures closely clustered basomedially and sparser apically and laterally, with the interspaces shining.</p><fig id="F87" position="float" orientation="portrait"><label>Figure 87.</label><caption><p>
                <italic><tp:taxon-name><tp:taxon-name-part taxon-name-part-type="genus" reg="Epeolus">Epeolus</tp:taxon-name-part> <tp:taxon-name-part taxon-name-part-type="species" reg="tessieris">tessieris</tp:taxon-name-part></tp:taxon-name></italic> <bold>A</bold> female holotype, lateral habitus (scale bar 3 mm) <bold>B</bold> female paratype, dorsal habitus (scale bar 3 mm) <bold>C</bold> male paratype, lateral habitus (scale bar 3 mm), and <bold>D</bold> female paratype axillae and mesoscutellum, dorsal view (scale bar 0.5 mm; blue lines indicate the posterior extent of the axilla relative to the length of the mesoscutellum; red lines indicate the extent of the free portion of the axilla relative to its entire medial length).</p></caption><graphic xmlns:xlink="http://www.w3.org/1999/xlink" xlink:href="zookeys-755-001-g087.jpg" position="float" orientation="portrait" xlink:type="simple" id="oo_200855.jpg"/></fig></tp:treatment-sec><tp:treatment-sec sec-type="etymology" id="SECID0EWGPM"><title>Etymology.</title><p>This species is named in honor of my wife, biologist Stéphanie Tessier. The name is in the genitive case and declined as <italic>mulier</italic>, a Latin noun with a consonant stem.</p></tp:treatment-sec><tp:treatment-sec sec-type="distribution" id="SECID0E5GPM"><title>Distribution.</title><p>Northern Mexico and bordering U.S. States (Fig. <xref ref-type="fig" rid="F88">88</xref>).</p><fig id="F88" position="float" orientation="portrait"><label>Figure 88.</label><caption><p>Approximate geographic range of <italic><tp:taxon-name><tp:taxon-name-part taxon-name-part-type="genus" reg="Epeolus">E.</tp:taxon-name-part> <tp:taxon-name-part taxon-name-part-type="species" reg="tessieris">tessieris</tp:taxon-name-part></tp:taxon-name></italic> (orange) based on occurrence records known to the author (yellow circles).</p></caption><graphic xmlns:xlink="http://www.w3.org/1999/xlink" xlink:href="zookeys-755-001-g088.jpg" position="float" orientation="portrait" xlink:type="simple" id="oo_200856.jpg"/></fig></tp:treatment-sec><tp:treatment-sec sec-type="ecology" id="SECID0EAIPM"><title>Ecology.</title><p>HOST RECORDS: The host species of <italic><tp:taxon-name><tp:taxon-name-part taxon-name-part-type="genus" reg="Epeolus">E.</tp:taxon-name-part> <tp:taxon-name-part taxon-name-part-type="species" reg="tessieris">tessieris</tp:taxon-name-part></tp:taxon-name></italic> is/are presently unknown.</p><p>FLORAL RECORDS: Labels of examined voucher specimens indicate floral associations with <italic><tp:taxon-name><tp:taxon-name-part taxon-name-part-type="genus" reg="Cuscuta">Cuscuta</tp:taxon-name-part> <tp:taxon-name-part taxon-name-part-type="species" reg="umbellata">umbellata</tp:taxon-name-part></tp:taxon-name></italic> Kunth (<tp:taxon-name><tp:taxon-name-part taxon-name-part-type="family">Convolvulaceae</tp:taxon-name-part></tp:taxon-name>), <italic><tp:taxon-name><tp:taxon-name-part taxon-name-part-type="genus" reg="Marshallia">Marshallia</tp:taxon-name-part></tp:taxon-name></italic> Schreb. (<tp:taxon-name><tp:taxon-name-part taxon-name-part-type="family">Compositae</tp:taxon-name-part></tp:taxon-name>), and <italic><tp:taxon-name><tp:taxon-name-part taxon-name-part-type="genus" reg="Pectis">Pectis</tp:taxon-name-part> <tp:taxon-name-part taxon-name-part-type="species" reg="papposa">papposa</tp:taxon-name-part></tp:taxon-name></italic>.</p></tp:treatment-sec><tp:treatment-sec sec-type="discussion" id="SECID0E1JPM"><title>Discussion.</title><p>Of the <italic><tp:taxon-name><tp:taxon-name-part taxon-name-part-type="genus" reg="Epeolus">Epeolus</tp:taxon-name-part></tp:taxon-name></italic> <xref ref-type="bibr" rid="B7">Brumley (1965)</xref> identified as new, this appears to be the least commonly collected species. Among examined specimens, there is notable variability in punctation density of the mesopleuron, but the smooth, shiny interspaces <!--PageBreak-->are usually greater than puncture diameters. Although <abbrev xmlns:xlink="http://www.w3.org/1999/xlink" xlink:title="barcode index numbers" id="ABBRID0ENKPM" xlink:type="simple">BIN</abbrev>-compliant sequences are presently not available for <italic><tp:taxon-name><tp:taxon-name-part taxon-name-part-type="genus" reg="Epeolus">E.</tp:taxon-name-part> <tp:taxon-name-part taxon-name-part-type="species" reg="tessieris">tessieris</tp:taxon-name-part></tp:taxon-name></italic>, 421 bp sequences are available for two specimens (a female from Arizona, USA and a male from Coahuila, Mexico), and there is virtually no divergence (&lt;1%) between the two. Moreover, these sequences do not cluster closely with any sequences from other <italic><tp:taxon-name><tp:taxon-name-part taxon-name-part-type="genus" reg="Epeolus">Epeolus</tp:taxon-name-part></tp:taxon-name></italic> species in a <abbrev xmlns:xlink="http://www.w3.org/1999/xlink" xlink:title="neighbor-joining" id="ABBRID0EDLPM" xlink:type="simple">NJ</abbrev> tree (Suppl. material <xref ref-type="supplementary-material" rid="S2">2</xref>).</p></tp:treatment-sec><tp:treatment-sec sec-type="material" id="SECID0ELLPM"><title>Material studied.</title><p>
            <bold>Type material.</bold> Primary: USA: <bold>Arizona</bold>: 3 mi W Marana (Pima County), 13.ix.1962, J.C. Bequaert (holotype ♀, <named-content xmlns:xlink="http://www.w3.org/1999/xlink" content-type="dwc:institutional_code" xlink:type="simple">CAS</named-content>).</p><p>Secondary: Mexico: <bold>Baja California Sur</bold>: Playa El Coyote (26 km SSE Mulegé), 08.ix.1977, E. Fisher and R. Westcott (paratype ♂, <named-content xmlns:xlink="http://www.w3.org/1999/xlink" content-type="dwc:institutional_code" xlink:type="simple">CAS</named-content>); <bold>Coahuila</bold>: 7 km SE Zapata, 25.viii.1991, J.G. Rozen (paratype ♂, <named-content xmlns:xlink="http://www.w3.org/1999/xlink" content-type="dwc:institutional_code" xlink:type="simple">KUNHM</named-content>).</p><p>USA: <bold>Arizona</bold>: 1 mi E Douglas (Cochise County), 17.viii.1962, M.A. Cazier (paratype ♂, <named-content xmlns:xlink="http://www.w3.org/1999/xlink" content-type="dwc:institutional_code" xlink:type="simple">UCBME</named-content>); 3 mi W Marana (Pima County), 13.ix.1962, J.C. Bequaert (allotype ♂, <named-content xmlns:xlink="http://www.w3.org/1999/xlink" content-type="dwc:institutional_code" xlink:type="simple">KUNHM</named-content>); 4 mi E Willcox (Cochise County), 30.viii.2004, J.G. Rozen and J.S. Ascher (paratype ♀, <named-content xmlns:xlink="http://www.w3.org/1999/xlink" content-type="dwc:institutional_code" xlink:type="simple">AMNH</named-content>); Tucson (Pima County), 27.x.1939, R.H. Crandall (paratype ♀, <named-content xmlns:xlink="http://www.w3.org/1999/xlink" content-type="dwc:institutional_code" xlink:type="simple">LACM</named-content>); <bold>New Mexico</bold>: 1 mi N Rodeo (Hidalgo County), 22.viii.1964, J.H. Puckle, M.A. Mortenson, and M.A. Cazier (paratype ♂, <named-content xmlns:xlink="http://www.w3.org/1999/xlink" content-type="dwc:institutional_code" xlink:type="simple">EMEC</named-content>); <bold>Texas</bold>: Kerrville, 31.v.??06, F.C. Pratt (paratype ♀, <named-content xmlns:xlink="http://www.w3.org/1999/xlink" content-type="dwc:institutional_code" xlink:type="simple">USNM</named-content>).</p></tp:treatment-sec><tp:treatment-sec sec-type="material" id="SECID0EQNPM"><title>DNA barcoded material with <abbrev xmlns:xlink="http://www.w3.org/1999/xlink" xlink:title="barcode index numbers" id="ABBRID0EVNPM" xlink:type="simple">BIN</abbrev>-compliant sequences.</title><p>Unavailable.</p><!--PageBreak--></tp:treatment-sec><tp:treatment-sec><!--Section generated to contain objects referenced in tp:taxon-treatment.--><fig id="F92" position="float" orientation="portrait"><label>Figure 92.</label><caption><p>Mesopleuron (lateral view) of female <bold>A</bold> <italic><tp:taxon-name><tp:taxon-name-part taxon-name-part-type="genus" reg="Epeolus">E.</tp:taxon-name-part> <tp:taxon-name-part taxon-name-part-type="species" reg="lectus">lectus</tp:taxon-name-part></tp:taxon-name></italic> showing sparse punctation (most i&gt;1d) <bold>B</bold> <italic><tp:taxon-name><tp:taxon-name-part taxon-name-part-type="genus" reg="Epeolus">E.</tp:taxon-name-part> <tp:taxon-name-part taxon-name-part-type="species" reg="carolinus">carolinus</tp:taxon-name-part></tp:taxon-name></italic> showing dense punctation (most i≤1d) <bold>C</bold> <italic><tp:taxon-name><tp:taxon-name-part taxon-name-part-type="genus" reg="Epeolus">E.</tp:taxon-name-part> <tp:taxon-name-part taxon-name-part-type="species" reg="deyrupi">deyrupi</tp:taxon-name-part></tp:taxon-name></italic> paratype showing moderately sparse punctation (i≤2d) <bold>D</bold> <italic><tp:taxon-name><tp:taxon-name-part taxon-name-part-type="genus" reg="Epeolus">E.</tp:taxon-name-part> <tp:taxon-name-part taxon-name-part-type="species" reg="packeri">packeri</tp:taxon-name-part></tp:taxon-name></italic> paratype showing moderately dense punctation (most i&lt;1d) <bold>E</bold> <italic><tp:taxon-name><tp:taxon-name-part taxon-name-part-type="genus" reg="Epeolus">E.</tp:taxon-name-part> <tp:taxon-name-part taxon-name-part-type="species" reg="erigeronis">erigeronis</tp:taxon-name-part></tp:taxon-name></italic> showing very dense punctation (few if any interspaces as large as puncture diameters) <bold>F</bold> <italic><tp:taxon-name><tp:taxon-name-part taxon-name-part-type="genus" reg="Epeolus">E.</tp:taxon-name-part> <tp:taxon-name-part taxon-name-part-type="species" reg="ilicis">ilicis</tp:taxon-name-part></tp:taxon-name></italic> showing moderately dense punctation (i≤1d) <bold>G</bold> <italic><tp:taxon-name><tp:taxon-name-part taxon-name-part-type="genus" reg="Epeolus">E.</tp:taxon-name-part> <tp:taxon-name-part taxon-name-part-type="species" reg="inornatus">inornatus</tp:taxon-name-part></tp:taxon-name></italic> paratype showing moderately dense punctation (i≤1d) <bold>H</bold> <italic><tp:taxon-name><tp:taxon-name-part taxon-name-part-type="genus" reg="Epeolus">E.</tp:taxon-name-part> <tp:taxon-name-part taxon-name-part-type="species" reg="tessieris">tessieris</tp:taxon-name-part></tp:taxon-name></italic> paratype showing very sparse punctation (most i&gt;1d) <bold>I</bold> <italic><tp:taxon-name><tp:taxon-name-part taxon-name-part-type="genus" reg="Epeolus">E.</tp:taxon-name-part> <tp:taxon-name-part taxon-name-part-type="species" reg="chamaesarachae">chamaesarachae</tp:taxon-name-part></tp:taxon-name></italic> paratype showing very sparse punctation (most i&gt;1d) <bold>J</bold> <italic><tp:taxon-name><tp:taxon-name-part taxon-name-part-type="genus" reg="Epeolus">E.</tp:taxon-name-part> <tp:taxon-name-part taxon-name-part-type="species" reg="diadematus">diadematus</tp:taxon-name-part></tp:taxon-name></italic> paratype showing sparse punctation, but punctures denser (many i≤1d) relative to <italic><tp:taxon-name><tp:taxon-name-part taxon-name-part-type="genus" reg="Epeolus">E.</tp:taxon-name-part> <tp:taxon-name-part taxon-name-part-type="species" reg="chamaesarachae">chamaesarachae</tp:taxon-name-part></tp:taxon-name></italic> <bold>K</bold> <italic><tp:taxon-name><tp:taxon-name-part taxon-name-part-type="genus" reg="Epeolus">E.</tp:taxon-name-part> <tp:taxon-name-part taxon-name-part-type="species" reg="americanus">americanus</tp:taxon-name-part></tp:taxon-name></italic> showing moderately dense punctation, with most punctures clearly separated (i=1d) and the interspaces shining; and <bold>L</bold> <italic><tp:taxon-name><tp:taxon-name-part taxon-name-part-type="genus" reg="Epeolus">E.</tp:taxon-name-part> <tp:taxon-name-part taxon-name-part-type="species" reg="asperatus">asperatus</tp:taxon-name-part></tp:taxon-name></italic> showing very dense punctation (most i&lt;1d). Scale bars 0.5 mm.</p></caption><graphic xmlns:xlink="http://www.w3.org/1999/xlink" xlink:href="zookeys-755-001-g092.jpg" position="float" orientation="portrait" xlink:type="simple" id="oo_200860.jpg"/></fig><supplementary-material xmlns:xlink="http://www.w3.org/1999/xlink" id="S2" position="float" orientation="portrait" xlink:type="simple"><label>Supplementary material 2</label><caption><p>Neighbor-joining tree of DNA barcode sequences</p></caption><p>Data type: molecular data</p><p>Explanation note: A Neighbor-Joining tree of 181 Nearctic <italic><tp:taxon-name><tp:taxon-name-part taxon-name-part-type="genus" reg="Epeolus">Epeolus</tp:taxon-name-part></tp:taxon-name></italic> <abbrev xlink:title="cytochrome c oxidase subunit I" id="ABBRID0ED2GO" xlink:type="simple">COI</abbrev> sequences &gt;300 bp in length (no BINs were assigned to sequences &lt;300 bp in length) based on Kimura’s two-parameter distance model, generated in BOLDSYSTEMS (<ext-link xlink:type="simple" ext-link-type="uri" xlink:href="http://www.boldsystems.org">http://www.boldsystems.org</ext-link>) and presented in the Multipage Classic format. For each sample, the country and province or state in which the specimen that was the source of genetic material was collected is given, as is the processing ID and (if applicable) <abbrev xlink:title="barcode index numbers" id="ABBRID0EM2GO" xlink:type="simple">BIN</abbrev>. Detailed collection information for each sequenced specimen is presented in Suppl. material <xref ref-type="supplementary-material" rid="S1">1</xref>.</p><media xlink:href="zookeys-755-001-s002.pdf" mimetype="application" mime-subtype="pdf" position="float" orientation="portrait" xlink:type="simple" id="oo_200873.pdf"/><permissions><license license-type="creative-commons-attribution" xlink:href="http://creativecommons.org/licenses/by/4.0/" xlink:type="simple"><license-p>This is an open access article distributed under the terms of the Creative Commons Attribution License (CC BY 4.0), which permits unrestricted use, distribution, and reproduction in any medium, provided the original author and source are credited.</license-p></license></permissions><attrib specific-use="authors">Author: Thomas M. Onuferko</attrib></supplementary-material><supplementary-material xmlns:xlink="http://www.w3.org/1999/xlink" id="S1" position="float" orientation="portrait" xlink:type="simple"><label>Supplementary material 1</label><caption><p>Database of <italic><tp:taxon-name><tp:taxon-name-part taxon-name-part-type="genus" reg="Epeolus">Epeolus</tp:taxon-name-part></tp:taxon-name></italic> records</p></caption><p>Data type: occurrence</p><p>Explanation note: A comprehensive compilation of Nearctic <italic><tp:taxon-name><tp:taxon-name-part taxon-name-part-type="genus" reg="Epeolus">Epeolus</tp:taxon-name-part></tp:taxon-name></italic> records used to estimate species ranges, presented for each species as a map showing the known extent of occurrence. Most records are of personally examined specimens, though some are taken from literature or online sources. Specimens used in DNA barcoding include sample processing IDs, barcode index numbers are given for sequences that are <abbrev xlink:title="barcode index numbers" id="ABBRID0EA1GO" xlink:type="simple">BIN</abbrev>-compliant, and GenBank accession numbers are presented for sequenced specimens.</p><media xlink:href="zookeys-755-001-s001.xlsx" mimetype="application" mime-subtype="vnd.openxmlformats-officedocument.spreadsheetml.sheet" position="float" orientation="portrait" xlink:type="simple" id="oo_200872.xlsx"/><permissions><license license-type="creative-commons-attribution" xlink:href="http://creativecommons.org/licenses/by/4.0/" xlink:type="simple"><license-p>This is an open access article distributed under the terms of the Creative Commons Attribution License (CC BY 4.0), which permits unrestricted use, distribution, and reproduction in any medium, provided the original author and source are credited.</license-p></license></permissions><attrib specific-use="authors">Author: Thomas M. Onuferko</attrib></supplementary-material></tp:treatment-sec><ref-list><ref id="B7"><mixed-citation xmlns:xlink="http://www.w3.org/1999/xlink" xlink:type="simple">
          <person-group><name name-style="western"><surname>Brumley</surname><given-names>RL</given-names></name></person-group> (<year>1965</year>) A Revision of the Bee Genus <italic><tp:taxon-name><tp:taxon-name-part taxon-name-part-type="genus">Epeolus</tp:taxon-name-part></tp:taxon-name></italic> Latreille of Western America North of Mexico. M.S. thesis. Utah State University, Logan, iii + 92 pp.</mixed-citation></ref></ref-list></tp:taxon-treatment>
