# Supplementary material for: A revision of the cleptoparasitic bee genus Epeolus Latreille for Nearctic species, north of Mexico (Hymenoptera, Apidae)
Source: Zookeys. 2018 May 8;(755):1–185. doi: 10.3897/zookeys.755.23939 (PMC5953965; doi:10.3897/zookeys.755.23939)
Supplement: XML Treatment for Epeolus zonatus [file zookeys.755.23939-treatment44.xml]

<!DOCTYPE tp:taxon-treatment
  PUBLIC "-//TaxonX//DTD Taxonomic Treatment Publishing DTD v0 20100105//EN" "tax-treatment-NSO.dtd">
<tp:taxon-treatment xmlns:tp="http://www.plazi.org/taxpub"><tp:treatment-meta><kwd-group><label>Taxon classification</label><kwd><named-content xmlns:xlink="http://www.w3.org/1999/xlink" content-type="kingdom">Animalia</named-content></kwd><kwd><named-content xmlns:xlink="http://www.w3.org/1999/xlink" content-type="order">Hymenoptera</named-content></kwd><kwd><named-content xmlns:xlink="http://www.w3.org/1999/xlink" content-type="family">Apidae</named-content></kwd></kwd-group><mixed-citation publication-type="journal"><person-group><name><surname>Onuferko</surname><given-names>Thomas M.</given-names></name></person-group><article-title>A revision of the cleptoparasitic bee genus <italic><tp:taxon-name><tp:taxon-name-part taxon-name-part-type="genus" reg="Epeolus">Epeolus</tp:taxon-name-part></tp:taxon-name></italic> Latreille for Nearctic species, north of Mexico (<tp:taxon-name><tp:taxon-name-part taxon-name-part-type="order">Hymenoptera</tp:taxon-name-part></tp:taxon-name>, <tp:taxon-name><tp:taxon-name-part taxon-name-part-type="family">Apidae</tp:taxon-name-part></tp:taxon-name>)</article-title><source>Zookeys</source><day>8</day><month>5</month><year>2018</year><volume>2018</volume><issue>755</issue><fpage>1</fpage><lpage>185</lpage><pub-id pub-id-type="doi">10.3897/zookeys.755.23939</pub-id></mixed-citation></tp:treatment-meta><tp:nomenclature><label>43.</label><tp:taxon-name>
            <tp:taxon-name-part taxon-name-part-type="genus" reg="Epeolus">Epeolus</tp:taxon-name-part>
            <tp:taxon-name-part taxon-name-part-type="species" reg="zonatus">zonatus</tp:taxon-name-part>
          </tp:taxon-name><tp:taxon-authority>Smith, 1854</tp:taxon-authority><xref ref-type="fig" rid="F89">Figs 89</xref><xref ref-type="fig" rid="F90">, 90</xref><xref ref-type="fig" rid="F97">, 97H</xref><!--PageBreak--><tp:nomenclature-citation-list><tp:nomenclature-citation><tp:taxon-name>
                <tp:taxon-name-part taxon-name-part-type="genus" reg="Epeolus">Epeolus</tp:taxon-name-part> <tp:taxon-name-part taxon-name-part-type="species" reg="zonatus">zonatus</tp:taxon-name-part></tp:taxon-name><comment>Smith, 1854. Cat. Hym. Brit. Mus. 2: 257 (♀, ♂), <bold>new lectotype designation.</bold></comment></tp:nomenclature-citation></tp:nomenclature-citation-list></tp:nomenclature><tp:treatment-sec sec-type="diagnosis" id="SECID0E3PPM"><title>Diagnosis.</title><p>The following morphological features in combination (excluding any that are specific to the opposite sex of the one being diagnosed) can be used to tell <italic><tp:taxon-name><tp:taxon-name-part taxon-name-part-type="genus" reg="Epeolus">E.</tp:taxon-name-part> <tp:taxon-name-part taxon-name-part-type="species" reg="zonatus">zonatus</tp:taxon-name-part></tp:taxon-name></italic> apart from all other North American <italic><tp:taxon-name><tp:taxon-name-part taxon-name-part-type="genus" reg="Epeolus">Epeolus</tp:taxon-name-part></tp:taxon-name></italic> except <italic><tp:taxon-name><tp:taxon-name-part taxon-name-part-type="genus" reg="Epeolus">E.</tp:taxon-name-part> <tp:taxon-name-part taxon-name-part-type="species" reg="erigeronis">erigeronis</tp:taxon-name-part></tp:taxon-name></italic>, <italic><tp:taxon-name><tp:taxon-name-part taxon-name-part-type="genus" reg="Epeolus">E.</tp:taxon-name-part> <tp:taxon-name-part taxon-name-part-type="species" reg="ilicis">ilicis</tp:taxon-name-part></tp:taxon-name></italic>, and <italic><tp:taxon-name><tp:taxon-name-part taxon-name-part-type="genus" reg="Epeolus">E.</tp:taxon-name-part> <tp:taxon-name-part taxon-name-part-type="species" reg="inornatus">inornatus</tp:taxon-name-part></tp:taxon-name></italic>: the mandible is simple; the axilla does not attain the midlength of the mesoscutellum but the free portion is distinctly hooked, with the tip unattached to the mesoscutellum for more than 1/3 of the entire medial length of the axilla; and the pseudopygidial area of the female is distinctly campanulate with the apex &lt;2 × the medial length. Whereas in <italic><tp:taxon-name><tp:taxon-name-part taxon-name-part-type="genus" reg="Epeolus">E.</tp:taxon-name-part> <tp:taxon-name-part taxon-name-part-type="species" reg="erigeronis">erigeronis</tp:taxon-name-part></tp:taxon-name></italic>, <italic><tp:taxon-name><tp:taxon-name-part taxon-name-part-type="genus" reg="Epeolus">E.</tp:taxon-name-part> <tp:taxon-name-part taxon-name-part-type="species" reg="ilicis">ilicis</tp:taxon-name-part></tp:taxon-name></italic>, and <italic><tp:taxon-name><tp:taxon-name-part taxon-name-part-type="genus" reg="Epeolus">E.</tp:taxon-name-part> <tp:taxon-name-part taxon-name-part-type="species" reg="inornatus">inornatus</tp:taxon-name-part></tp:taxon-name></italic> the pronotal collar and metasomal terga are black, as are sometimes the axilla and mesoscutellum, in <italic><tp:taxon-name><tp:taxon-name-part taxon-name-part-type="genus" reg="Epeolus">E.</tp:taxon-name-part> <tp:taxon-name-part taxon-name-part-type="species" reg="zonatus">zonatus</tp:taxon-name-part></tp:taxon-name></italic> the pronotal collar, axilla, mesoscutellum, T1, and T2 are ferruginous. Also, in <italic><tp:taxon-name><tp:taxon-name-part taxon-name-part-type="genus" reg="Epeolus">E.</tp:taxon-name-part> <tp:taxon-name-part taxon-name-part-type="species" reg="zonatus">zonatus</tp:taxon-name-part></tp:taxon-name></italic> the dorsum of the mesosoma and metasoma is commonly with much less pale pubescence.</p></tp:treatment-sec><tp:treatment-sec sec-type="redescription" id="SECID0EMTPM"><title>Redescription.</title><p>FEMALE: Length 9.7 mm; head length 2.3 mm; head width 3.1 mm; fore wing length 6.2 mm.</p><!--PageBreak--><p>
            <italic>Integument coloration.</italic> Black in part, at least partially ferruginous on mandible, labrum, clypeus, antenna, pronotal collar, pronotal lobe, tegula, axilla, mesoscutum, mesoscutellum, metanotum, mesopleuron, legs, T1, T2, and metasomal sterna. Mandible with apex darker than all but extreme base. Antenna brown and orange in part. Pronotal lobe and tegula pale ferruginous to amber. Mesoscutum reddish-brown along lateral margin and with pair of reddish-brown markings near posterior margin between midline and parapsidal line. Wing membrane dusky subhyaline, slightly darker at apex. Legs more extensively reddish orange than brown or black.</p><p>
            <italic>Pubescence.</italic> Face with tomentum densest around antennal socket. Clypeus, upper paraocular and frontal areas, and vertexal area mostly exposed. Mesoscutum without <!--PageBreak--><!--PageBreak--><!--PageBreak-->pale tomentum. Dorsum of metasoma with bands of off-white short appressed setae. Mesopleuron nearly bare, except along margins. Metanotum with tomentum sparser medially, uniformly off white. T1 with discal patch quadrangular and very wide, the basal and apical fasciae at most only narrowly joined laterally (not joined in lectotype and multiple non-type specimens). T1 with basal and apical fasciae and T2–T3 with apical fasciae widely separated medially, the apical fasciae reduced to pairs of small patches somewhat broader laterally, T2 with fascia without anterolateral extensions of tomentum. T4 with fascia much more narrowly interrupted medially than on pre<!--PageBreak-->ceding terga. T5 with two faint patches of pale tomentum lateral to and contacting pseudopygidial area at apex, diverging from pseudopygidial area basally. T5 with pseudopygidial area campanulate, its apex less than twice as wide as medial length, indicated by silvery setae on impressed disc of apicomedial region elevated from rest of tergum. S5 with apical fimbria of coppery to silvery hairs extending beyond apex of sternum by ~2/5 <abbrev xmlns:xlink="http://www.w3.org/1999/xlink" xlink:title="Median ocellar diameter" id="ABBRID0EAUPM" xlink:type="simple">MOD</abbrev>.</p><!--PageBreak--><!--PageBreak--><!--PageBreak--><p>
            <italic>Surface sculpture</italic>. Punctures dense. Labrum with larger and sparser punctures (i=1–2d) than clypeus (i&lt;1d). Small impunctate matte spot lateral to lateral ocellus. Mesoscutum, mesoscutellum, and axilla coarsely and densely rugose-punctate. Tegula very densely punctate mesally (i&lt;1d), less so laterally (i=1–2d). Mesopleuron with denser (i≤1d) punctures in upper half than ventrolateral half (i≤2d), the interspaces shining; mesopleuron with punctures similar in size throughout. Metasomal terga with punctures very fine, dense (i=1–2d), evenly distributed on disc; the interspaces shining somewhat.</p><p>
            <italic>Structure</italic>. Mandible without preapical tooth. Labrum with pair of small subapical denticles not preceded by carinae. Frontal keel not strongly raised. Scape with greatest length 1.9 × greatest width. F2 noticeably longer than wide (L/W ratio = 1.4). Preoccipital ridge not joining hypostomal carina, from which it is separated by no less than 1 <abbrev xmlns:xlink="http://www.w3.org/1999/xlink" xlink:title="Median ocellar diameter" id="ABBRID0EPUPM" xlink:type="simple">MOD</abbrev> at its terminal. Mesoscutellum moderately bigibbous. Axilla intermediate in size, its lateral margin (L) nearly half as long as mesoscutellar width (W) (L/W ratio = 0.4–0.5) and tip not extending beyond midlength of mesoscutellum; axilla with tip conspicuously diverging from side of mesoscutellum, distinctly hooked, and axilla with free portion 2/5 its medial length; axilla with lateral margin relatively straight and carinate. Fore wing with three submarginal cells. Pygidial plate apically truncate.</p><p>MALE: Description as for female except for usual secondary sexual characters and as follows: F2 shorter, not noticeably longer than wide (L/W ratio = 1.1); S4 and S5 with much longer coppery to silvery subapical hairs; pygidial plate apically rounded, with large deep punctures more or less evenly spaced throughout, with the interspaces shining.</p><fig id="F89" position="float" orientation="portrait"><label>Figure 89.</label><caption><p>
                <italic><tp:taxon-name><tp:taxon-name-part taxon-name-part-type="genus" reg="Epeolus">Epeolus</tp:taxon-name-part> <tp:taxon-name-part taxon-name-part-type="species" reg="zonatus">zonatus</tp:taxon-name-part></tp:taxon-name></italic> <bold>A</bold> female, lateral habitus (scale bar 3 mm) <bold>B</bold> female, dorsal habitus (scale bar 3 mm) <bold>C</bold> male, lateral habitus (scale bar 3 mm), and <bold>D</bold> female axillae and mesoscutellum, dorsal view (scale bar 0.5 mm; blue lines indicate the posterior extent of the axilla relative to the length of the mesoscutellum; red lines indicate the extent of the free portion of the axilla relative to its entire medial length).</p></caption><graphic xmlns:xlink="http://www.w3.org/1999/xlink" xlink:href="zookeys-755-001-g089.jpg" position="float" orientation="portrait" xlink:type="simple" id="oo_200857.jpg"/></fig></tp:treatment-sec><tp:treatment-sec sec-type="distribution" id="SECID0EUVPM"><title>Distribution.</title><p>Florida and coastal Georgia (Fig. <xref ref-type="fig" rid="F90">90</xref>).</p><fig id="F90" position="float" orientation="portrait"><label>Figure 90.</label><caption><p>Approximate geographic range of <italic><tp:taxon-name><tp:taxon-name-part taxon-name-part-type="genus" reg="Epeolus">E.</tp:taxon-name-part> <tp:taxon-name-part taxon-name-part-type="species" reg="zonatus">zonatus</tp:taxon-name-part></tp:taxon-name></italic> (orange) based on occurrence records known to the author (yellow circles).</p></caption><graphic xmlns:xlink="http://www.w3.org/1999/xlink" xlink:href="zookeys-755-001-g090.jpg" position="float" orientation="portrait" xlink:type="simple" id="oo_200858.jpg"/></fig></tp:treatment-sec><tp:treatment-sec sec-type="ecology" id="SECID0EWWPM"><title>Ecology.</title><p>HOST RECORDS: The host species of <italic><tp:taxon-name><tp:taxon-name-part taxon-name-part-type="genus" reg="Epeolus">E.</tp:taxon-name-part> <tp:taxon-name-part taxon-name-part-type="species" reg="zonatus">zonatus</tp:taxon-name-part></tp:taxon-name></italic> is/are presently unknown.</p><p>FLORAL RECORDS: <xref ref-type="bibr" rid="B51">Mitchell (1962)</xref> indicated floral associations with <italic><tp:taxon-name><tp:taxon-name-part taxon-name-part-type="genus" reg="Crataegus">Crataegus</tp:taxon-name-part></tp:taxon-name></italic> L. (<tp:taxon-name><tp:taxon-name-part taxon-name-part-type="family">Rosaceae</tp:taxon-name-part></tp:taxon-name>) and <italic><tp:taxon-name><tp:taxon-name-part taxon-name-part-type="genus" reg="Prunus">Prunus</tp:taxon-name-part></tp:taxon-name></italic> L. Labels of examined voucher specimens further indicate associations with <italic><tp:taxon-name><tp:taxon-name-part taxon-name-part-type="genus" reg="Ambrosia">Ambrosia</tp:taxon-name-part> <tp:taxon-name-part taxon-name-part-type="species" reg="artemisiifolia">artemisiifolia</tp:taxon-name-part></tp:taxon-name></italic> L. (<tp:taxon-name><tp:taxon-name-part taxon-name-part-type="family">Compositae</tp:taxon-name-part></tp:taxon-name>), <italic><tp:taxon-name><tp:taxon-name-part taxon-name-part-type="genus" reg="Aralia">Aralia</tp:taxon-name-part> <tp:taxon-name-part taxon-name-part-type="species" reg="spinosa">spinosa</tp:taxon-name-part></tp:taxon-name></italic>, <italic><tp:taxon-name><tp:taxon-name-part taxon-name-part-type="genus" reg="Clinopodium">Clinopodium</tp:taxon-name-part> <tp:taxon-name-part taxon-name-part-type="species" reg="ashei">ashei</tp:taxon-name-part></tp:taxon-name></italic>, <italic><tp:taxon-name><tp:taxon-name-part taxon-name-part-type="genus" reg="Ilex">Ilex</tp:taxon-name-part> <tp:taxon-name-part taxon-name-part-type="species" reg="cassine">cassine</tp:taxon-name-part></tp:taxon-name></italic> L., <italic><tp:taxon-name><tp:taxon-name-part taxon-name-part-type="genus" reg="Ilex">I.</tp:taxon-name-part> <tp:taxon-name-part taxon-name-part-type="species" reg="glabra">glabra</tp:taxon-name-part></tp:taxon-name></italic>, <italic><tp:taxon-name><tp:taxon-name-part taxon-name-part-type="genus" reg="Licania">Licania</tp:taxon-name-part> <tp:taxon-name-part taxon-name-part-type="species" reg="michauxii">michauxii</tp:taxon-name-part></tp:taxon-name></italic>, <italic><tp:taxon-name><tp:taxon-name-part taxon-name-part-type="genus" reg="Persea">Persea</tp:taxon-name-part> <tp:taxon-name-part taxon-name-part-type="species" reg="borbonia">borbonia</tp:taxon-name-part></tp:taxon-name></italic> (L.) Spreng. (<tp:taxon-name><tp:taxon-name-part taxon-name-part-type="family">Lauraceae</tp:taxon-name-part></tp:taxon-name>), <italic><tp:taxon-name><tp:taxon-name-part taxon-name-part-type="genus" reg="Prunus">Prunus</tp:taxon-name-part> <tp:taxon-name-part taxon-name-part-type="species" reg="angustifolia">angustifolia</tp:taxon-name-part></tp:taxon-name></italic>, and <italic><tp:taxon-name><tp:taxon-name-part taxon-name-part-type="genus" reg="Serenoa">Serenoa</tp:taxon-name-part> <tp:taxon-name-part taxon-name-part-type="species" reg="repens">repens</tp:taxon-name-part></tp:taxon-name></italic>.</p></tp:treatment-sec><tp:treatment-sec sec-type="discussion" id="SECID0EN2PM"><title>Discussion.</title><p>
            <xref ref-type="bibr" rid="B70">Smith (1854)</xref> described <italic><tp:taxon-name><tp:taxon-name-part taxon-name-part-type="genus" reg="Epeolus">E.</tp:taxon-name-part> <tp:taxon-name-part taxon-name-part-type="species" reg="zonatus">zonatus</tp:taxon-name-part></tp:taxon-name></italic> from both sexes, represented by three syntypes (all females) deposited at the <named-content xmlns:xlink="http://www.w3.org/1999/xlink" content-type="dwc:institutional_code" xlink:type="simple">NHMUK</named-content>. The male description is actually based on a female specimen (see <italic><tp:taxon-name><tp:taxon-name-part taxon-name-part-type="genus" reg="Epeolus">E.</tp:taxon-name-part> <tp:taxon-name-part taxon-name-part-type="species" reg="zonatus">zonatus</tp:taxon-name-part></tp:taxon-name></italic> paralectotype [catalog number: 010812211] under Type material) of another species (<italic><tp:taxon-name><tp:taxon-name-part taxon-name-part-type="genus" reg="Epeolus">E.</tp:taxon-name-part> <tp:taxon-name-part taxon-name-part-type="species" reg="bifasciatus">bifasciatus</tp:taxon-name-part></tp:taxon-name></italic>). All three specimens were examined, and one of the two females of the true <italic><tp:taxon-name><tp:taxon-name-part taxon-name-part-type="genus" reg="Epeolus">E.</tp:taxon-name-part> <tp:taxon-name-part taxon-name-part-type="species" reg="zonatus">zonatus</tp:taxon-name-part></tp:taxon-name></italic> is herein designated as the lectotype, the one that is in better condition that fits <xref ref-type="bibr" rid="B70">Smith’s (1854)</xref> original description of the female.</p><p>Structurally, <italic><tp:taxon-name><tp:taxon-name-part taxon-name-part-type="genus" reg="Epeolus">E.</tp:taxon-name-part> <tp:taxon-name-part taxon-name-part-type="species" reg="zonatus">zonatus</tp:taxon-name-part></tp:taxon-name></italic> and <italic><tp:taxon-name><tp:taxon-name-part taxon-name-part-type="genus" reg="Epeolus">E.</tp:taxon-name-part> <tp:taxon-name-part taxon-name-part-type="species" reg="ilicis">ilicis</tp:taxon-name-part></tp:taxon-name></italic> are identical, but in <italic><tp:taxon-name><tp:taxon-name-part taxon-name-part-type="genus" reg="Epeolus">E.</tp:taxon-name-part> <tp:taxon-name-part taxon-name-part-type="species" reg="zonatus">zonatus</tp:taxon-name-part></tp:taxon-name></italic> the pronotal collar, axilla, mesoscutellum, and discs of T1 and T2 are ferruginous, whereas in <italic><tp:taxon-name><tp:taxon-name-part taxon-name-part-type="genus" reg="Epeolus">E.</tp:taxon-name-part> <tp:taxon-name-part taxon-name-part-type="species" reg="ilicis">ilicis</tp:taxon-name-part></tp:taxon-name></italic> at least the pronotal collar and metasomal terga are entirely black. These are the exact same features that separate <italic><tp:taxon-name><tp:taxon-name-part taxon-name-part-type="genus" reg="Epeolus">E.</tp:taxon-name-part> <tp:taxon-name-part taxon-name-part-type="species" reg="glabratus">glabratus</tp:taxon-name-part></tp:taxon-name></italic> (another species restricted to peninsular Florida and coastal Georgia) from <italic><tp:taxon-name><tp:taxon-name-part taxon-name-part-type="genus" reg="Epeolus">E.</tp:taxon-name-part> <tp:taxon-name-part taxon-name-part-type="species" reg="lectoides">lectoides</tp:taxon-name-part></tp:taxon-name></italic>. Presently, only a single 422 bp sequence is available for <italic><tp:taxon-name><tp:taxon-name-part taxon-name-part-type="genus" reg="Epeolus">E.</tp:taxon-name-part> <tp:taxon-name-part taxon-name-part-type="species" reg="ilicis">ilicis</tp:taxon-name-part></tp:taxon-name></italic> (a male specimen from Florida, USA), which clusters with sequences of <italic><tp:taxon-name><tp:taxon-name-part taxon-name-part-type="genus" reg="Epeolus">E.</tp:taxon-name-part> <tp:taxon-name-part taxon-name-part-type="species" reg="zonatus">zonatus</tp:taxon-name-part></tp:taxon-name></italic> (Suppl. material <xref ref-type="supplementary-material" rid="S2">2</xref>), and all were as<!--PageBreak-->signed the same <abbrev xmlns:xlink="http://www.w3.org/1999/xlink" xlink:title="barcode index numbers" id="ABBRID0ENAAO" xlink:type="simple">BIN</abbrev>. However, as the morphological differences between the two species are consistent, and because there appears to be little overlap in the ranges of both species, I have opted to treat <italic><tp:taxon-name><tp:taxon-name-part taxon-name-part-type="genus" reg="Epeolus">E.</tp:taxon-name-part> <tp:taxon-name-part taxon-name-part-type="species" reg="ilicis">ilicis</tp:taxon-name-part></tp:taxon-name></italic> and <italic><tp:taxon-name><tp:taxon-name-part taxon-name-part-type="genus" reg="Epeolus">E.</tp:taxon-name-part> <tp:taxon-name-part taxon-name-part-type="species" reg="zonatus">zonatus</tp:taxon-name-part></tp:taxon-name></italic> as heterospecific, despite the apparent lack of evidence of genetic divergence. This is another example of red-marked <tp:taxon-name><tp:taxon-name-part taxon-name-part-type="order">Hymenoptera</tp:taxon-name-part></tp:taxon-name> in Florida with black congeners elsewhere (see <xref ref-type="bibr" rid="B28">Deyrup and Eisner 2003</xref>).</p></tp:treatment-sec><tp:treatment-sec sec-type="material" id="SECID0EQBAO"><title>Material studied.</title><p>
            <bold>Type material.</bold> Primary: USA: <bold>Florida</bold>: (<italic><tp:taxon-name><tp:taxon-name-part taxon-name-part-type="genus" reg="Epeolus">E.</tp:taxon-name-part> <tp:taxon-name-part taxon-name-part-type="species" reg="zonatus">zonatus</tp:taxon-name-part></tp:taxon-name></italic> lectotype ♀ [<named-content xmlns:xlink="http://www.w3.org/1999/xlink" content-type="dwc:institutional_code" xlink:type="simple">NHMUK</named-content>, catalog number: 010812210]).</p><p>Secondary: USA: <bold>Florida</bold>: St. Johns Bluff (<italic><tp:taxon-name><tp:taxon-name-part taxon-name-part-type="genus" reg="Epeolus">E.</tp:taxon-name-part> <tp:taxon-name-part taxon-name-part-type="species" reg="zonatus">zonatus</tp:taxon-name-part></tp:taxon-name></italic> paralectotypes 2♀ (1 numbered [<named-content xmlns:xlink="http://www.w3.org/1999/xlink" content-type="dwc:institutional_code" xlink:type="simple">NHMUK</named-content>, catalog number: 010812211])).</p></tp:treatment-sec><tp:treatment-sec sec-type="material" id="SECID0E5CAO"><title>DNA barcoded material with <abbrev xmlns:xlink="http://www.w3.org/1999/xlink" xlink:title="barcode index numbers" id="ABBRID0EDDAO" xlink:type="simple">BIN</abbrev>-compliant sequences.</title><p>Available. <ext-link xmlns:xlink="http://www.w3.org/1999/xlink" ext-link-type="uri" xlink:href="http://www.boldsystems.org/index.php/Public_BarcodeCluster?clusteruri=BOLD:ACM5887" xlink:type="simple">BOLD:ACM5887</ext-link>. Specimens examined and sequenced.–USA: <bold>Florida</bold>: Archbold Biological Station (Highlands County), 17–23.iv.2007, S.M. Paiero (1♀, <named-content xmlns:xlink="http://www.w3.org/1999/xlink" content-type="dwc:institutional_code" xlink:type="simple">DEBU</named-content>); <bold>Georgia</bold>: Cumberland Island National Seashore (<named-content xmlns:xlink="http://www.w3.org/1999/xlink" content-type="dwc:verbatimCoordinates" xlink:type="simple"><named-content content-type="geo-json" specific-use="{&#34;type&#34;:&#34;Point&#34;,&#34;coordinates&#34;:[-81.436900,30.826400]}" id="NCID0EVDAO" xlink:type="simple">30.8264°N; 81.4369°W</named-content></named-content>) (Camden County), 02.iv.2012, D. Hoffman (1♀, <named-content xmlns:xlink="http://www.w3.org/1999/xlink" content-type="dwc:institutional_code" xlink:type="simple">RSKM</named-content>).</p></tp:treatment-sec><tp:treatment-sec sec-type="material" id="SECID0E6DAO"><title>Non-barcoded material examined.</title><p>USA: <bold>Florida</bold>: A. Bolter (1♀, <named-content xmlns:xlink="http://www.w3.org/1999/xlink" content-type="dwc:institutional_code" xlink:type="simple">LACM</named-content>); A.T. Solsson (1♂, <named-content xmlns:xlink="http://www.w3.org/1999/xlink" content-type="dwc:institutional_code" xlink:type="simple">AMNH</named-content>); Alachua County, v.??49 (1♀, <named-content xmlns:xlink="http://www.w3.org/1999/xlink" content-type="dwc:institutional_code" xlink:type="simple">FMNH</named-content>); Archbold Biological Station (Highlands County), 17–23.iv.2007, S.M. Paiero (1♂, <named-content xmlns:xlink="http://www.w3.org/1999/xlink" content-type="dwc:institutional_code" xlink:type="simple">DEBU</named-content>); Archbold Biological Station (near Lake Annie, Highlands County), 14.iii.2016, M. Deyrup (1♂, <named-content xmlns:xlink="http://www.w3.org/1999/xlink" content-type="dwc:institutional_code" xlink:type="simple">ABS</named-content>); Austin Cary Forest (Gainesville, Alachua County), 20.v.1976, G.B. Fairchild (1♀, <named-content xmlns:xlink="http://www.w3.org/1999/xlink" content-type="dwc:institutional_code" xlink:type="simple">UCBME</named-content>); Dunedin (Pinellas County), 04.iv.1914 (2♀, <named-content xmlns:xlink="http://www.w3.org/1999/xlink" content-type="dwc:institutional_code" xlink:type="simple">AMNH</named-content>); Gainesville (Alachua County), 02.iv.1976, W.H. Pierce (1♀, <named-content xmlns:xlink="http://www.w3.org/1999/xlink" content-type="dwc:institutional_code" xlink:type="simple">UCBME</named-content>); Lake Louisa State Park (12 km S Clermont, Lake County), 05.iv.2014, K.A. Williams (2♀, <named-content xmlns:xlink="http://www.w3.org/1999/xlink" content-type="dwc:institutional_code" xlink:type="simple">FSCA</named-content>); Lake Placid (Archbold Biological Station, Highlands County), 07.iv.1984, R.M. Bohart (2♂, <named-content xmlns:xlink="http://www.w3.org/1999/xlink" content-type="dwc:institutional_code" xlink:type="simple">UCBME</named-content>); Leesburg (Lake County), 01–11.iii.1954, M. Statham (1♂, <named-content xmlns:xlink="http://www.w3.org/1999/xlink" content-type="dwc:institutional_code" xlink:type="simple">AMNH</named-content>); N FWC Carter Creek (<named-content xmlns:xlink="http://www.w3.org/1999/xlink" content-type="dwc:verbatimCoordinates" xlink:type="simple"><named-content content-type="geo-json" specific-use="{&#34;type&#34;:&#34;Point&#34;,&#34;coordinates&#34;:[-81.410400,27.531300]}" id="NCID0EBGAO" xlink:type="simple">27.5313°N; 81.4104°W</named-content></named-content>) (Highlands County), 11.v.2010, J. Dunlap, M. and N. Deyrup, and K. Dearborn (2♂, <named-content xmlns:xlink="http://www.w3.org/1999/xlink" content-type="dwc:institutional_code" xlink:type="simple">ABS</named-content>).</p><sec sec-type="Key to species of the genus Epeolus in Canada and the United States of America" id="SECID0ELGAO"><title>Key to species of the genus <italic><tp:taxon-name><tp:taxon-name-part taxon-name-part-type="genus" reg="Epeolus">Epeolus</tp:taxon-name-part></tp:taxon-name></italic> in Canada and the United States of America</title><table-wrap content-type="key" position="anchor" orientation="portrait"><table id="TID0E1PFK" rules="all"><tbody><tr><td rowspan="1" colspan="1">1</td><td rowspan="1" colspan="1">Axilla in dorsal view with tip extending to or beyond 2/3 the length of mesoscutellum (minimum posterior extent shown in Fig. <xref ref-type="fig" rid="F26">26D</xref>) (see also Figs <xref ref-type="fig" rid="F4">4D</xref>, <xref ref-type="fig" rid="F8">8D</xref>, <xref ref-type="fig" rid="F12">12D</xref>, <xref ref-type="fig" rid="F16">16D</xref>, <xref ref-type="fig" rid="F18">18D</xref>, <xref ref-type="fig" rid="F24">24D</xref>, <xref ref-type="fig" rid="F32">32D</xref>, <xref ref-type="fig" rid="F39">39D</xref>, <xref ref-type="fig" rid="F49">49D</xref>, <xref ref-type="fig" rid="F53">53D</xref>, <xref ref-type="fig" rid="F55">55D</xref>, <xref ref-type="fig" rid="F63">63D</xref>, <xref ref-type="fig" rid="F71">71D</xref>, <xref ref-type="fig" rid="F73">73D</xref>, <xref ref-type="fig" rid="F77">77D</xref>, <xref ref-type="fig" rid="F79">79D</xref>, <xref ref-type="fig" rid="F81">81D</xref>, <xref ref-type="fig" rid="F83">83D</xref>)</td><td rowspan="1" colspan="1">
                      <bold>2</bold>
                    </td></tr><tr><td rowspan="1" colspan="1">–</td><td rowspan="1" colspan="1">Axilla in dorsal view with tip extending to less than 2/3 the length of mesoscutellum (maximum posterior extent shown in Fig. <xref ref-type="fig" rid="F20">20D</xref>) (see also Figs <xref ref-type="fig" rid="F6">6D</xref>, <xref ref-type="fig" rid="F10">10D</xref>, <xref ref-type="fig" rid="F14">14D</xref>, <xref ref-type="fig" rid="F22">22D</xref>, <xref ref-type="fig" rid="F28">28D</xref>, <xref ref-type="fig" rid="F30">30D</xref>, <xref ref-type="fig" rid="F34">34D</xref>, <xref ref-type="fig" rid="F36">36D</xref>, <xref ref-type="fig" rid="F41">41D</xref>, <xref ref-type="fig" rid="F43">43D</xref>, <xref ref-type="fig" rid="F45">45D</xref>, <xref ref-type="fig" rid="F47">47D</xref>, <xref ref-type="fig" rid="F51">51D</xref>, <xref ref-type="fig" rid="F57">57D</xref>, <xref ref-type="fig" rid="F59">59D</xref>, <xref ref-type="fig" rid="F61">61D</xref>, <xref ref-type="fig" rid="F65">65D</xref>, <xref ref-type="fig" rid="F67">67D</xref>, <xref ref-type="fig" rid="F69">69D</xref>, <xref ref-type="fig" rid="F75">75D</xref>, <xref ref-type="fig" rid="F85">85D</xref>, <xref ref-type="fig" rid="F87">87D</xref>, <xref ref-type="fig" rid="F89">89D</xref>)</td><td rowspan="1" colspan="1">
                      <bold>21</bold>
                    </td></tr><tr><td rowspan="1" colspan="1">2</td><td rowspan="1" colspan="1">Head with frontal area bearing pair of granulose protrusions, each located near upper mesal margin of compound eye (Fig. <xref ref-type="fig" rid="F91">91A</xref>). T1 without apical fascia, usually with bright orange-yellow basal fascia; T2 with bright orange-yellow apical fascia (Fig. <xref ref-type="fig" rid="F26">26A–C</xref>)</td><td rowspan="1" colspan="1">
                      <bold><italic><tp:taxon-name><tp:taxon-name-part taxon-name-part-type="genus" reg="Epeolus">E.</tp:taxon-name-part> <tp:taxon-name-part taxon-name-part-type="species" reg="bifasciatus">bifasciatus</tp:taxon-name-part></tp:taxon-name></italic> Cresson</bold>
                    </td></tr><!--PageBreak--><tr><td rowspan="1" colspan="1">–</td><td rowspan="1" colspan="1">Head with frontal area without protrusions (Fig. <xref ref-type="fig" rid="F91">91B</xref>). Metasomal terga with white to pale gray or pale yellow short appressed setae; IF with bright orange-yellow short appressed setae, THEN T1 with well-developed apical fascia (Figs <xref ref-type="fig" rid="F32">32A–C</xref>, <xref ref-type="fig" rid="F39">39A–C</xref>)</td><td rowspan="1" colspan="1">
                      <bold>3</bold>
                    </td></tr><tr><td rowspan="1" colspan="1">3</td><td rowspan="1" colspan="1">Axilla with free portion ~2/5 its entire medial length or longer (Figs <xref ref-type="fig" rid="F4">4D</xref>, <xref ref-type="fig" rid="F12">12D</xref>, <xref ref-type="fig" rid="F81">81D</xref>); IF borderline (0.35&lt; <italic>x</italic> &lt;0.4), THEN axilla with lateral margin relatively straight (Fig. <xref ref-type="fig" rid="F18">18D</xref>); IF borderline (0.35&lt; <italic>x</italic> &lt;0.4) and axilla with lateral margin arcuate, THEN axilla with free portion distinctly hooked (i.e., concave, not relatively straight along medial margin) (Figs <xref ref-type="fig" rid="F32">32D</xref>, <xref ref-type="fig" rid="F53">53D</xref>, <xref ref-type="fig" rid="F63">63D</xref>)</td><td rowspan="1" colspan="1">
                      <bold>4</bold>
                    </td></tr><tr><td rowspan="1" colspan="1">–</td><td rowspan="1" colspan="1">Axilla with free portion clearly less than 2/5 its entire medial length. Axilla with lateral margin usually distinctly arcuate. Figs <xref ref-type="fig" rid="F8">8D</xref>, <xref ref-type="fig" rid="F16">16D</xref>, <xref ref-type="fig" rid="F24">24D</xref>, <xref ref-type="fig" rid="F39">39D</xref>, <xref ref-type="fig" rid="F49">49D</xref>, <xref ref-type="fig" rid="F55">55D</xref>, <xref ref-type="fig" rid="F71">71D</xref>, <xref ref-type="fig" rid="F73">73D</xref>, <xref ref-type="fig" rid="F77">77D</xref>, <xref ref-type="fig" rid="F79">79D</xref>, <xref ref-type="fig" rid="F83">83D</xref>)</td><td rowspan="1" colspan="1">
                      <bold>11</bold>
                    </td></tr><tr><td rowspan="1" colspan="1">4</td><td rowspan="1" colspan="1">Mesopleuron with punctures in ventrolateral half sparse (most i&gt;1d), the interspaces shining (Fig. <xref ref-type="fig" rid="F92">92A</xref>)</td><td rowspan="1" colspan="1">
                      <bold>5</bold>
                    </td></tr><tr><td rowspan="1" colspan="1">–</td><td rowspan="1" colspan="1">Mesopleuron with punctures in ventrolateral half dense (most i≤1d) or mesopleuron rugose with punctures ill-defined, the interspaces shining or dull due to surface microsculpture (Fig. <xref ref-type="fig" rid="F92">92B</xref>)</td><td rowspan="1" colspan="1">
                      <bold>7</bold>
                    </td></tr><tr><td rowspan="1" colspan="1">5</td><td rowspan="1" colspan="1">Metasomal terga with punctures large and deep (Fig. <xref ref-type="fig" rid="F93">93A</xref>). T2–T4 with fasciae complete and evenly broad (Fig. <xref ref-type="fig" rid="F65">65B</xref>)</td><td rowspan="1" colspan="1">
                      <bold><italic><tp:taxon-name><tp:taxon-name-part taxon-name-part-type="genus" reg="Epeolus">E.</tp:taxon-name-part> <tp:taxon-name-part taxon-name-part-type="species" reg="lectus">lectus</tp:taxon-name-part></tp:taxon-name></italic> Cresson (in part)</bold>
                    </td></tr><tr><td rowspan="1" colspan="1">–</td><td rowspan="1" colspan="1">Metasomal terga with punctures minute and shallow (Fig. <xref ref-type="fig" rid="F93">93B</xref>). If fasciate, T2–T4 with fasciae conspicuously narrowed or interrupted medially (Fig. <xref ref-type="fig" rid="F63">63B</xref>)</td><td rowspan="1" colspan="1">
                      <bold>6</bold>
                    </td></tr><tr><td rowspan="1" colspan="1">6</td><td rowspan="1" colspan="1">Pronotal collar, axilla, mesoscutellum, and discs of T1 and T2 ferruginous. Metasomal terga with pale pubescence commonly reduced to discrete lateral patches. Fig. <xref ref-type="fig" rid="F53">53</xref></td><td rowspan="1" colspan="1">
                      <bold><italic><tp:taxon-name><tp:taxon-name-part taxon-name-part-type="genus" reg="Epeolus">E.</tp:taxon-name-part> <tp:taxon-name-part taxon-name-part-type="species" reg="glabratus">glabratus</tp:taxon-name-part></tp:taxon-name></italic> Cresson</bold>
                    </td></tr><tr><td rowspan="1" colspan="1">–</td><td rowspan="1" colspan="1">At least pronotal collar and metasomal terga entirely black. Metasomal terga fasciate. Fig. <xref ref-type="fig" rid="F63">63A–C</xref></td><td rowspan="1" colspan="1">
                      <bold><italic><tp:taxon-name><tp:taxon-name-part taxon-name-part-type="genus" reg="Epeolus">E.</tp:taxon-name-part> <tp:taxon-name-part taxon-name-part-type="species" reg="lectoides">lectoides</tp:taxon-name-part></tp:taxon-name></italic> Robertson</bold>
                    </td></tr><tr><td rowspan="1" colspan="1">7</td><td rowspan="1" colspan="1">Metanotum with distinct posteromedial depression (Fig. <xref ref-type="fig" rid="F94">94A</xref>). T2 fascia with lobe-like anterolateral extensions of tomentum (Fig. <xref ref-type="fig" rid="F18">18A–C</xref>) [west of Continental Divide]</td><td rowspan="1" colspan="1">
                      <bold><italic><tp:taxon-name><tp:taxon-name-part taxon-name-part-type="genus" reg="Epeolus">E.</tp:taxon-name-part> <tp:taxon-name-part taxon-name-part-type="species" reg="axillaris">axillaris</tp:taxon-name-part></tp:taxon-name></italic> sp. n.</bold>
                    </td></tr><tr><td rowspan="1" colspan="1">–</td><td rowspan="1" colspan="1">Metanotum without depression (Fig. <xref ref-type="fig" rid="F94">94B</xref>). T2 fascia without lobe-like anterolateral extensions of tomentum (Figs <xref ref-type="fig" rid="F4">4A–C</xref>, <xref ref-type="fig" rid="F32">32A–C</xref>, <xref ref-type="fig" rid="F81">81A–C</xref>), although fascia may be broader laterally with sparser pale hairs basally (Fig. <xref ref-type="fig" rid="F12">12A–C</xref>) [east of Continental Divide]</td><td rowspan="1" colspan="1">
                      <bold>8</bold>
                    </td></tr><tr><td rowspan="1" colspan="1">8</td><td rowspan="1" colspan="1">Head with preoccipital ridge joining hypostomal carina (approximately at 2/5 length of proboscidial fossa) (Fig. <xref ref-type="fig" rid="F95">95A</xref>). Mandible simple (assess only if mandible fully extended) (Fig. <xref ref-type="fig" rid="F3">3A</xref>)</td><td rowspan="1" colspan="1">
                      <bold><italic><tp:taxon-name><tp:taxon-name-part taxon-name-part-type="genus" reg="Epeolus">E.</tp:taxon-name-part> <tp:taxon-name-part taxon-name-part-type="species" reg="ainsliei">ainsliei</tp:taxon-name-part></tp:taxon-name></italic> Crawford</bold>
                    </td></tr><tr><td rowspan="1" colspan="1">–</td><td rowspan="1" colspan="1">Head with preoccipital ridge not joining hypostomal carina (Fig. <xref ref-type="fig" rid="F95">95B</xref>). Mandible with small, obtuse preapical tooth (assess only if mandible fully extended) (Fig. <xref ref-type="fig" rid="F3">3B, C</xref>)</td><td rowspan="1" colspan="1">
                      <bold>9</bold>
                    </td></tr><tr><td rowspan="1" colspan="1">9</td><td rowspan="1" colspan="1">Mesoscutum with paramedian band. Metasomal fasciae bright yellow to brownish orange and interrupted medially. Fig. <xref ref-type="fig" rid="F32">32B</xref> [Southeastern United States]</td><td rowspan="1" colspan="1">
                      <bold><italic><tp:taxon-name><tp:taxon-name-part taxon-name-part-type="genus" reg="Epeolus">E.</tp:taxon-name-part> <tp:taxon-name-part taxon-name-part-type="species" reg="carolinus">carolinus</tp:taxon-name-part></tp:taxon-name></italic> Mitchell</bold>
                    </td></tr><!--PageBreak--><tr><td rowspan="1" colspan="1">–</td><td rowspan="1" colspan="1">Mesoscutum largely obscured by pale tomentum in anterior half, tomentum densest anteromedially or evenly dense throughout mesoscutum. Metasomal fasciae off white to pale yellow and complete. Figs <xref ref-type="fig" rid="F12">12B</xref>, <xref ref-type="fig" rid="F81">81B</xref> [Great Plains and parts of American Southwest]</td><td rowspan="1" colspan="1">
                      <bold>10</bold>
                    </td></tr><tr><td rowspan="1" colspan="1">10</td><td rowspan="1" colspan="1">F2 of female less than 1.2 × as long as wide (Fig. <xref ref-type="fig" rid="F96">96A</xref>). T1 in dorsal view with longitudinal band more than half as wide as breadth of apical fascia (Fig. <xref ref-type="fig" rid="F12">12B</xref>)</td><td rowspan="1" colspan="1">
                      <bold><italic><tp:taxon-name><tp:taxon-name-part taxon-name-part-type="genus" reg="Epeolus">E.</tp:taxon-name-part> <tp:taxon-name-part taxon-name-part-type="species" reg="attenboroughi">attenboroughi</tp:taxon-name-part></tp:taxon-name></italic> sp. n.</bold>
                    </td></tr><tr><td rowspan="1" colspan="1">–</td><td rowspan="1" colspan="1">F2 of female more than 1.2 × as long as wide (Fig. <xref ref-type="fig" rid="F96">96B</xref>). T1 in dorsal view with discal patch so wide that longitudinal band barely visible (its width less than half the breadth of apical fascia) (Fig. <xref ref-type="fig" rid="F81">81B</xref>)</td><td rowspan="1" colspan="1">
                      <bold><italic><tp:taxon-name><tp:taxon-name-part taxon-name-part-type="genus" reg="Epeolus">E.</tp:taxon-name-part> <tp:taxon-name-part taxon-name-part-type="species" reg="rufulus">rufulus</tp:taxon-name-part></tp:taxon-name></italic> Cockerell</bold>
                    </td></tr><tr><td rowspan="1" colspan="1">11</td><td rowspan="1" colspan="1">T1–T3 with apical fasciae distinctly interrupted medially, T4 with fascia interrupted or narrowed medially (Figs <xref ref-type="fig" rid="F8">8B</xref>, <xref ref-type="fig" rid="F39">39B</xref>, <xref ref-type="fig" rid="F49">49B</xref>, <xref ref-type="fig" rid="F55">55B</xref>, <xref ref-type="fig" rid="F77">77B</xref>). Axilla and mesoscutellum ferruginous (Figs <xref ref-type="fig" rid="F8">8D</xref>, <xref ref-type="fig" rid="F39">39D</xref>, <xref ref-type="fig" rid="F49">49D</xref>, <xref ref-type="fig" rid="F55">55D</xref>, <xref ref-type="fig" rid="F77">77D</xref>)</td><td rowspan="1" colspan="1">
                      <bold>12</bold>
                    </td></tr><tr><td rowspan="1" colspan="1">–</td><td rowspan="1" colspan="1">T1–T3 with apical fasciae complete or only very narrowly interrupted medially, T4 with fascia complete (Figs <xref ref-type="fig" rid="F16">16B</xref>, <xref ref-type="fig" rid="F24">24B</xref>, <xref ref-type="fig" rid="F71">71B</xref>, <xref ref-type="fig" rid="F73">73B</xref>, <xref ref-type="fig" rid="F79">79B</xref>, <xref ref-type="fig" rid="F83">83B</xref>). Axilla and mesoscutellum color variable, may be entirely black (Fig. <xref ref-type="fig" rid="F16">16D</xref>) or partially to entirely ferruginous (Figs <xref ref-type="fig" rid="F24">24D</xref>, <xref ref-type="fig" rid="F71">71D</xref>, <xref ref-type="fig" rid="F73">73D</xref>, <xref ref-type="fig" rid="F79">79D</xref>, <xref ref-type="fig" rid="F83">83D</xref>)</td><td rowspan="1" colspan="1">
                      <bold>16</bold>
                    </td></tr><tr><td rowspan="1" colspan="1">12</td><td rowspan="1" colspan="1">T1 with basal fascia absent or reduced to pair of small patches of pale tomentum (Figs <xref ref-type="fig" rid="F39">39B</xref>, <xref ref-type="fig" rid="F77">77B</xref>). T5 with pseudopygidial area of female with apex more than twice as wide as medial length (Fig. <xref ref-type="fig" rid="F97">97A</xref>). T1 without longitudinal band (Figs <xref ref-type="fig" rid="F39">39A, C</xref>, <xref ref-type="fig" rid="F77">77A, C</xref>)</td><td rowspan="1" colspan="1">
                      <bold>13</bold>
                    </td></tr><tr><td rowspan="1" colspan="1">–</td><td rowspan="1" colspan="1">T1 with basal fascia well developed, complete or narrowly interrupted medially (Figs <xref ref-type="fig" rid="F8">8B</xref>, <xref ref-type="fig" rid="F49">49B</xref>, <xref ref-type="fig" rid="F55">55B</xref>). T5 with pseudopygidial area of female with apex less than twice as wide as medial length (Fig. <xref ref-type="fig" rid="F97">97B</xref>). T1 with (Figs <xref ref-type="fig" rid="F8">8C</xref>, <xref ref-type="fig" rid="F49">49C</xref>, <xref ref-type="fig" rid="F55">55A, C</xref>) or without (Figs <xref ref-type="fig" rid="F8">8A</xref>, <xref ref-type="fig" rid="F49">49A</xref>) longitudinal band</td><td rowspan="1" colspan="1">
                      <bold>14</bold>
                    </td></tr><tr><td rowspan="1" colspan="1">13</td><td rowspan="1" colspan="1">T1–T4 with apical fasciae brownish orange, at least medially (usually off white laterally) (Fig. <xref ref-type="fig" rid="F39">39A–C</xref>), those of T1 and T2 particularly well-developed. Mesopleuron commonly with punctures in ventrolateral half sparse (i≤2d), the interspaces shining or somewhat dull due to tessellate surface microsculpture (Fig. <xref ref-type="fig" rid="F92">92C</xref>) [adults active from late spring to early summer]</td><td rowspan="1" colspan="1">
                      <bold><italic><tp:taxon-name><tp:taxon-name-part taxon-name-part-type="genus" reg="Epeolus">E.</tp:taxon-name-part> <tp:taxon-name-part taxon-name-part-type="species" reg="deyrupi">deyrupi</tp:taxon-name-part></tp:taxon-name></italic> sp. n.</bold>
                    </td></tr><tr><td rowspan="1" colspan="1">–</td><td rowspan="1" colspan="1">T1–T4 with bands of pale pubescence rather uniformly off white, usually reduced to discrete lateral patches that peter out medially (Fig. <xref ref-type="fig" rid="F77">77A–C</xref>). Mesopleuron with punctures in ventrolateral half dense (most i&lt;1d) (Fig. <xref ref-type="fig" rid="F92">92D</xref>) [adults active in autumn]</td><td rowspan="1" colspan="1">
                      <bold><italic><tp:taxon-name><tp:taxon-name-part taxon-name-part-type="genus" reg="Epeolus">E.</tp:taxon-name-part> <tp:taxon-name-part taxon-name-part-type="species" reg="packeri">packeri</tp:taxon-name-part></tp:taxon-name></italic> sp. n.</bold>
                    </td></tr><tr><td rowspan="1" colspan="1">14</td><td rowspan="1" colspan="1">Mesoscutum and metasomal terga with bands of pale gray to white short appressed setae. T1 with few exceptions ferruginous. Fig. <xref ref-type="fig" rid="F49">49A–C</xref></td><td rowspan="1" colspan="1">
                      <bold><italic><tp:taxon-name><tp:taxon-name-part taxon-name-part-type="genus" reg="Epeolus">E.</tp:taxon-name-part> <tp:taxon-name-part taxon-name-part-type="species" reg="floridensis">floridensis</tp:taxon-name-part></tp:taxon-name></italic> Mitchell</bold>
                    </td></tr><tr><td rowspan="1" colspan="1">–</td><td rowspan="1" colspan="1">Mesoscutum and metasomal terga with bands of bright or pale yellow short appressed setae. T1 black. Figs <xref ref-type="fig" rid="F8">8A–C</xref>, <xref ref-type="fig" rid="F55">55A–C</xref></td><td rowspan="1" colspan="1">
                      <bold>15</bold>
                    </td></tr><tr><td rowspan="1" colspan="1">15</td><td rowspan="1" colspan="1">Axilla with tip not extending as far back as posterior margin of mesoscutellum, mesoscutellum dark brown or black basally (Fig. <xref ref-type="fig" rid="F8">8D</xref>)</td><td rowspan="1" colspan="1">
                      <bold><italic><tp:taxon-name><tp:taxon-name-part taxon-name-part-type="genus" reg="Epeolus">E.</tp:taxon-name-part> <tp:taxon-name-part taxon-name-part-type="species" reg="andriyi">andriyi</tp:taxon-name-part></tp:taxon-name></italic> sp. n.</bold>
                    </td></tr><!--PageBreak--><tr><td rowspan="1" colspan="1">–</td><td rowspan="1" colspan="1">Axilla with tip extending as far back as or beyond posterior margin of mesoscutellum, axilla and mesoscutellum entirely red (Fig. <xref ref-type="fig" rid="F55">55D</xref>)</td><td rowspan="1" colspan="1">
                      <bold><italic><tp:taxon-name><tp:taxon-name-part taxon-name-part-type="genus" reg="Epeolus">E.</tp:taxon-name-part> <tp:taxon-name-part taxon-name-part-type="species" reg="howardi">howardi</tp:taxon-name-part></tp:taxon-name></italic> Mitchell</bold>
                    </td></tr><tr><td rowspan="1" colspan="1">16</td><td rowspan="1" colspan="1">Axilla with tip well short of band of pale tomentum along posterior margin of mesoscutellum (Fig. <xref ref-type="fig" rid="F16">16D</xref>), axilla and mesoscutellum entirely black. T2 fascia without anterolateral extensions of tomentum (Fig. <xref ref-type="fig" rid="F16">16A–C</xref>)</td><td rowspan="1" colspan="1">
                      <bold><italic><tp:taxon-name><tp:taxon-name-part taxon-name-part-type="genus" reg="Epeolus">E.</tp:taxon-name-part> <tp:taxon-name-part taxon-name-part-type="species" reg="autumnalis">autumnalis</tp:taxon-name-part></tp:taxon-name></italic> Robertson</bold>
                    </td></tr><tr><td rowspan="1" colspan="1">–</td><td rowspan="1" colspan="1">Axilla with tip extending to or beyond band of pale tomentum along posterior margin of mesoscutellum (may be just short of band at apicomedial extent of mesoscutellum) (Figs <xref ref-type="fig" rid="F24">24D</xref>, <xref ref-type="fig" rid="F71">71D</xref>, <xref ref-type="fig" rid="F73">73D</xref>, <xref ref-type="fig" rid="F79">79D</xref>, <xref ref-type="fig" rid="F83">83D</xref>), axilla with few exceptions ferruginous to some degree. T2 fascia with (Figs <xref ref-type="fig" rid="F24">24A–C</xref>, <xref ref-type="fig" rid="F71">71A–C</xref>, <xref ref-type="fig" rid="F73">73A–C</xref>, <xref ref-type="fig" rid="F79">79A–C</xref>) or without (Fig. <xref ref-type="fig" rid="F83">83A, B</xref>) anterolateral extensions of tomentum</td><td rowspan="1" colspan="1">
                      <bold>17</bold>
                    </td></tr><tr><td rowspan="1" colspan="1">17</td><td rowspan="1" colspan="1">Mesopleuron of male obscured by white tomentum only in upper half (although hypoepimeral area usually with sparser tomentum), with a large, sparsely hairy circle occupying much of ventrolateral half (Fig. <xref ref-type="fig" rid="F83">83C</xref>). T5 with pseudopygidial area of female with apex clearly more than twice as wide as medial length (~2.5–3 × the medial length) (Fig. <xref ref-type="fig" rid="F97">97C</xref>). Axilla with tip extending to or beyond band of pale tomentum along posterior margin of mesoscutellum, mesoscutellum entirely black to entirely ferruginous (Fig. <xref ref-type="fig" rid="F83">83D</xref>)</td><td rowspan="1" colspan="1">
                      <bold><italic><tp:taxon-name><tp:taxon-name-part taxon-name-part-type="genus" reg="Epeolus">E.</tp:taxon-name-part> <tp:taxon-name-part taxon-name-part-type="species" reg="scutellaris">scutellaris</tp:taxon-name-part></tp:taxon-name></italic> Say</bold>
                    </td></tr><tr><td rowspan="1" colspan="1">–</td><td rowspan="1" colspan="1">Mesopleuron of male (excluding hypoepimeral area) entirely obscured by white tomentum (Figs <xref ref-type="fig" rid="F24">24C</xref>, <xref ref-type="fig" rid="F71">71C</xref>, <xref ref-type="fig" rid="F73">73C</xref>, <xref ref-type="fig" rid="F79">79C</xref>). T5 with pseudopygidial area of female with apex about twice as wide as medial length or less (clearly &lt;2.5 × the medial length) (Fig. <xref ref-type="fig" rid="F97">97D, E</xref>). Axilla with tip at most extending to band of pale tomentum along posterior margin of mesoscutellum, mesoscutellum entirely black (Figs <xref ref-type="fig" rid="F24">24D</xref>, <xref ref-type="fig" rid="F71">71D</xref>, <xref ref-type="fig" rid="F73">73D</xref>, <xref ref-type="fig" rid="F79">79D</xref>)</td><td rowspan="1" colspan="1">
                      <bold>18</bold>
                    </td></tr><tr><td rowspan="1" colspan="1">18</td><td rowspan="1" colspan="1">Flagellum, except sometimes F1, and metasomal sterna (excluding apical margins) brown or black, clearly not the same reddish-orange color as legs from tibiae to tarsi (Fig. <xref ref-type="fig" rid="F98">98A</xref>). T1 with longitudinal extent of discal patch no less (and usually greater) than breadth of apical fascia (Fig. <xref ref-type="fig" rid="F79">79B</xref>). T1–T3 with apical fasciae removed from apical margin, commonly narrowed or narrowly interrupted medially (Fig. <xref ref-type="fig" rid="F79">79A–C</xref>) [southern Canada and much of contiguous U.S., east of the Rocky Mountains]</td><td rowspan="1" colspan="1">
                      <bold><italic><tp:taxon-name><tp:taxon-name-part taxon-name-part-type="genus" reg="Epeolus">E.</tp:taxon-name-part> <tp:taxon-name-part taxon-name-part-type="species" reg="pusillus">pusillus</tp:taxon-name-part></tp:taxon-name></italic> Cresson</bold>
                    </td></tr><tr><td rowspan="1" colspan="1">–</td><td rowspan="1" colspan="1">Metasomal sterna reddish brown or reddish orange (Fig. <xref ref-type="fig" rid="F98">98B</xref>); IF brown or black, THEN rarely entire flagellum also brown or black. T1 with longitudinal extent of discal patch variable, but may be less than breadth of apical fascia (Figs <xref ref-type="fig" rid="F71">71B</xref>, <xref ref-type="fig" rid="F73">73B</xref>). T1–T3 with apical fasciae on apical margin and evenly broad (Figs <xref ref-type="fig" rid="F71">71A–C</xref>, <xref ref-type="fig" rid="F73">73A–C</xref>) or as above (Fig. <xref ref-type="fig" rid="F24">24A–C</xref>) [U.S., Great Plains to West Coast]</td><td rowspan="1" colspan="1">
                      <bold>19</bold>
                    </td></tr><tr><td rowspan="1" colspan="1">19</td><td rowspan="1" colspan="1">T2 and T3 (for female) or T2–T4 (for male) with fasciae removed from apical margin, commonly narrowed or narrowly interrupted medially (Fig. <!--PageBreak-->24A–C). T5 with pseudopygidial area of female with apex at least twice as wide as medial length (Fig. <xref ref-type="fig" rid="F97">97D</xref>). T1 with longitudinal extent of discal patch greater than breadth of apical fascia, at least medially (Fig. <xref ref-type="fig" rid="F24">24B</xref>)</td><td rowspan="1" colspan="1">
                      <bold><italic><tp:taxon-name><tp:taxon-name-part taxon-name-part-type="genus" reg="Epeolus">E.</tp:taxon-name-part> <tp:taxon-name-part taxon-name-part-type="species" reg="basili">basili</tp:taxon-name-part></tp:taxon-name></italic> sp. n.</bold>
                    </td></tr><tr><td rowspan="1" colspan="1">–</td><td rowspan="1" colspan="1">T2–T4 with fasciae on or very little removed from apical margin, more or less evenly broad (Figs <xref ref-type="fig" rid="F71">71A–C</xref>, <xref ref-type="fig" rid="F73">73A–C</xref>). T5 with pseudopygidial area of female with apex commonly less and no more than twice as wide as medial length (Fig. <xref ref-type="fig" rid="F97">97E</xref>). T1 with longitudinal extent of discal patch variable, but commonly less than breadth of apical fascia (Figs <xref ref-type="fig" rid="F71">71B</xref>, <xref ref-type="fig" rid="F73">73B</xref>)</td><td rowspan="1" colspan="1">
                      <bold>20</bold>
                    </td></tr><tr><td rowspan="1" colspan="1">20</td><td rowspan="1" colspan="1">Metasomal terga (excluding brown translucent apical margins) black (Figs <xref ref-type="fig" rid="F71">71B</xref>, <xref ref-type="fig" rid="F99">99A</xref>). Mesoscutum obscured by pale tomentum (Fig. <xref ref-type="fig" rid="F71">71B, C</xref>)</td><td rowspan="1" colspan="1">
                      <bold><italic><tp:taxon-name><tp:taxon-name-part taxon-name-part-type="genus" reg="Epeolus">E.</tp:taxon-name-part> <tp:taxon-name-part taxon-name-part-type="species" reg="nebulosus">nebulosus</tp:taxon-name-part></tp:taxon-name></italic> sp. n.</bold>
                    </td></tr><tr><td rowspan="1" colspan="1">–</td><td rowspan="1" colspan="1">At least T1 with integument beneath apical fascia ferruginous (Fig. <xref ref-type="fig" rid="F99">99B</xref>), T1 basally and other terga sometimes partially to entirely ferruginous as well (Fig. <xref ref-type="fig" rid="F73">73B</xref>). Mesoscutum with well-defined paramedian band (Fig. <xref ref-type="fig" rid="F73">73B</xref>) or obscured by pale tomentum</td><td rowspan="1" colspan="1">
                      <bold><italic><tp:taxon-name><tp:taxon-name-part taxon-name-part-type="genus" reg="Epeolus">E.</tp:taxon-name-part> <tp:taxon-name-part taxon-name-part-type="species" reg="novomexicanus">novomexicanus</tp:taxon-name-part></tp:taxon-name></italic> Cockerell</bold>
                    </td></tr><tr><td rowspan="1" colspan="1">21</td><td rowspan="1" colspan="1">Head with vertexal area with two pairs of shiny (usually impunctate) protrusions (Fig. <xref ref-type="fig" rid="F91">91C</xref>). T2 fascia with two pairs of anterolateral extensions of tomentum (Figs <xref ref-type="fig" rid="F1">1</xref>, <xref ref-type="fig" rid="F34">34A–C</xref>, <xref ref-type="fig" rid="F41">41A, C</xref>)</td><td rowspan="1" colspan="1">
                      <bold>22</bold>
                    </td></tr><tr><td rowspan="1" colspan="1">–</td><td rowspan="1" colspan="1">Head with vertexal area without protrusions (Fig. <xref ref-type="fig" rid="F91">91D</xref>). T2 fascia with single pair of anterolateral extensions of tomentum (Figs <xref ref-type="fig" rid="F6">6A–C</xref>, <xref ref-type="fig" rid="F10">10A–C</xref>, <xref ref-type="fig" rid="F14">14A–C</xref>, <xref ref-type="fig" rid="F20">20A, C</xref>, <xref ref-type="fig" rid="F28">28A–C</xref>, <xref ref-type="fig" rid="F43">43A–C</xref>, <xref ref-type="fig" rid="F51">51A–C</xref>, <xref ref-type="fig" rid="F59">59A–C</xref>, <xref ref-type="fig" rid="F61">61A–C</xref>, <xref ref-type="fig" rid="F65">65A–C</xref>, <xref ref-type="fig" rid="F69">69A–C</xref>, <xref ref-type="fig" rid="F75">75A–C</xref>, <xref ref-type="fig" rid="F87">87A–C</xref>) or without (Figs <xref ref-type="fig" rid="F22">22A–C</xref>, <xref ref-type="fig" rid="F30">30A–C</xref>, <xref ref-type="fig" rid="F36">36A–C</xref>, <xref ref-type="fig" rid="F38">38</xref>, <xref ref-type="fig" rid="F45">45A–C</xref>, <xref ref-type="fig" rid="F47">47A–C</xref>, <xref ref-type="fig" rid="F57">57A–C</xref>, <xref ref-type="fig" rid="F67">67A–C</xref>, <xref ref-type="fig" rid="F85">85A–C</xref>, <xref ref-type="fig" rid="F89">89A–C</xref>) anterolateral extensions of tomentum</td><td rowspan="1" colspan="1">
                      <bold>23</bold>
                    </td></tr><tr><td rowspan="1" colspan="1">22</td><td rowspan="1" colspan="1">Mesopleuron with punctures in ventrolateral half sparse (most i&gt;1d), the interspaces shining (Fig. <xref ref-type="fig" rid="F92">92I</xref>) [Southwestern United States]</td><td rowspan="1" colspan="1">
                      <bold><italic><tp:taxon-name><tp:taxon-name-part taxon-name-part-type="genus" reg="Epeolus">E.</tp:taxon-name-part> <tp:taxon-name-part taxon-name-part-type="species" reg="chamaesarachae">chamaesarachae</tp:taxon-name-part></tp:taxon-name></italic> sp. n.</bold>
                    </td></tr><tr><td rowspan="1" colspan="1">–</td><td rowspan="1" colspan="1">Mesopleuron with punctures in ventrolateral half dense (most i≤1d) (Fig. <xref ref-type="fig" rid="F92">92J</xref>) [Coastal and South Texas]</td><td rowspan="1" colspan="1">
                      <bold><italic><tp:taxon-name><tp:taxon-name-part taxon-name-part-type="genus" reg="Epeolus">E.</tp:taxon-name-part> <tp:taxon-name-part taxon-name-part-type="species" reg="diadematus">diadematus</tp:taxon-name-part></tp:taxon-name></italic> sp. n.</bold>
                    </td></tr><tr><td rowspan="1" colspan="1">23</td><td rowspan="1" colspan="1">Axilla with free portion about 2/5 its medial length or longer and distinctly hooked (i.e., concave, not relatively straight along medial margin) (minimum free extent shown in Fig. <xref ref-type="fig" rid="F65">65D</xref>) (see also Figs <xref ref-type="fig" rid="F43">43D</xref>, <xref ref-type="fig" rid="F51">51D</xref>, <xref ref-type="fig" rid="F57">57D</xref>, <xref ref-type="fig" rid="F59">59D</xref>, <xref ref-type="fig" rid="F89">89D</xref>). T5 with pseudopygidial area of female distinctly campanulate, with apex less than twice as wide as medial length (Fig. <xref ref-type="fig" rid="F97">97F–H</xref>)</td><td rowspan="1" colspan="1">
                      <bold>24</bold>
                    </td></tr><tr><td rowspan="1" colspan="1">–</td><td rowspan="1" colspan="1">Axilla with free portion less than 2/5 its entire medial length (usually ≤ 1/3) and relatively straight along medial margin (maximum free extent shown in Fig. <xref ref-type="fig" rid="F75">75D</xref>) (see also Figs <xref ref-type="fig" rid="F6">6D</xref>, <xref ref-type="fig" rid="F10">10D</xref>, <xref ref-type="fig" rid="F14">14D</xref>, <xref ref-type="fig" rid="F20">20D</xref>, <xref ref-type="fig" rid="F22">22D</xref>, <xref ref-type="fig" rid="F28">28D</xref>, <xref ref-type="fig" rid="F30">30D</xref>, <xref ref-type="fig" rid="F36">36D</xref>, <xref ref-type="fig" rid="F45">45D</xref>, <xref ref-type="fig" rid="F47">47D</xref>, <xref ref-type="fig" rid="F61">61D</xref>, <xref ref-type="fig" rid="F67">67D</xref>, <xref ref-type="fig" rid="F69">69D</xref>, <xref ref-type="fig" rid="F85">85D</xref>, <xref ref-type="fig" rid="F87">87D</xref>). T5 with pseudopygidial area of female lunate (Fig. <xref ref-type="fig" rid="F97">97I</xref>) or present as very narrow transverse band (Fig. <xref ref-type="fig" rid="F61">61B</xref>), with apex at least twice as wide as medial length</td><td rowspan="1" colspan="1">
                      <bold>29</bold>
                    </td></tr><tr><td rowspan="1" colspan="1">24</td><td rowspan="1" colspan="1">Axilla and mesoscutellum entirely ferruginous. T1 and T2 ferruginous. Fig. <xref ref-type="fig" rid="F89">89</xref></td><td rowspan="1" colspan="1">
                      <bold><italic><tp:taxon-name><tp:taxon-name-part taxon-name-part-type="genus" reg="Epeolus">E.</tp:taxon-name-part> <tp:taxon-name-part taxon-name-part-type="species" reg="zonatus">zonatus</tp:taxon-name-part></tp:taxon-name></italic> Smith</bold>
                    </td></tr><!--PageBreak--><tr><td rowspan="1" colspan="1">–</td><td rowspan="1" colspan="1">Axilla and mesoscutellum at least partially dark brown or black. T1 and T2 black. Figs <xref ref-type="fig" rid="F43">43</xref>, <xref ref-type="fig" rid="F51">51</xref>, <xref ref-type="fig" rid="F57">57</xref>, <xref ref-type="fig" rid="F59">59</xref>, <xref ref-type="fig" rid="F65">65</xref></td><td rowspan="1" colspan="1">
                      <bold>25</bold>
                    </td></tr><tr><td rowspan="1" colspan="1">25</td><td rowspan="1" colspan="1">Mesopleuron very coarsely and densely rugose-punctate AND punctures of varying size, few if any interspaces as large as puncture diameters (Fig. <xref ref-type="fig" rid="F92">92E</xref>)</td><td rowspan="1" colspan="1">
                      <bold><italic><tp:taxon-name><tp:taxon-name-part taxon-name-part-type="genus" reg="Epeolus">E.</tp:taxon-name-part> <tp:taxon-name-part taxon-name-part-type="species" reg="erigeronis">erigeronis</tp:taxon-name-part></tp:taxon-name></italic> Mitchell</bold>
                    </td></tr><tr><td rowspan="1" colspan="1">–</td><td rowspan="1" colspan="1">Mesopleuron with larger interspaces (i≈1d) typically more numerous (Fig. <xref ref-type="fig" rid="F92">92A, F</xref>); IF most interspaces small (i&lt;1d), THEN mesopleuron more finely and minutely punctate AND punctures of similar size throughout mesopleuron (Fig. <xref ref-type="fig" rid="F92">92G</xref>)</td><td rowspan="1" colspan="1">
                      <bold>26</bold>
                    </td></tr><tr><td rowspan="1" colspan="1">26</td><td rowspan="1" colspan="1">Metasomal terga with punctures large and deep (Fig. <xref ref-type="fig" rid="F93">93A</xref>). T2–T4 with fasciae complete and evenly broad (Fig. <xref ref-type="fig" rid="F65">65A–C</xref>)</td><td rowspan="1" colspan="1">
                      <bold><italic><tp:taxon-name><tp:taxon-name-part taxon-name-part-type="genus" reg="Epeolus">E.</tp:taxon-name-part> <tp:taxon-name-part taxon-name-part-type="species" reg="lectus">lectus</tp:taxon-name-part></tp:taxon-name></italic> Cresson (in part)</bold>
                    </td></tr><tr><td rowspan="1" colspan="1">–</td><td rowspan="1" colspan="1">Metasomal terga with punctures minute and shallow (Fig. <xref ref-type="fig" rid="F93">93C</xref>). T2–T4 with fasciae commonly narrowed or interrupted medially (Figs <xref ref-type="fig" rid="F51">51B</xref>, <xref ref-type="fig" rid="F57">57B</xref>, <xref ref-type="fig" rid="F59">59B</xref>)</td><td rowspan="1" colspan="1">
                      <bold>27</bold>
                    </td></tr><tr><td rowspan="1" colspan="1">27</td><td rowspan="1" colspan="1">Mandible with blunt, obtuse preapical tooth (Fig. <xref ref-type="fig" rid="F3">3D</xref>). F2 of female less than 1.2 × as long as wide (Fig. <xref ref-type="fig" rid="F96">96C</xref>). Legs with brown or black more extensive than reddish orange, at least from metacoxa to metatibia (Fig. <xref ref-type="fig" rid="F51">51A, C</xref>). S4 and S5 of male with long curved coppery to silvery subapical hairs, many extending beyond apex of sternum by 1 <abbrev xmlns:xlink="http://www.w3.org/1999/xlink" xlink:title="Median ocellar diameter" id="ABBRID0EPHCO" xlink:type="simple">MOD</abbrev> or more (Fig. <xref ref-type="fig" rid="F51">51C</xref>). T5 of female with two large patches of pale tomentum parallel to and contacting pseudopygidial area nearly throughout its length (Fig. <xref ref-type="fig" rid="F97">97F</xref>)</td><td rowspan="1" colspan="1">
                      <bold><italic><tp:taxon-name><tp:taxon-name-part taxon-name-part-type="genus" reg="Epeolus">E.</tp:taxon-name-part> <tp:taxon-name-part taxon-name-part-type="species" reg="gibbsi">gibbsi</tp:taxon-name-part></tp:taxon-name></italic> sp. n.</bold>
                    </td></tr><tr><td rowspan="1" colspan="1">–</td><td rowspan="1" colspan="1">Mandible simple (Fig. <xref ref-type="fig" rid="F3">3E</xref>). F2 of female more than 1.2 × as long as wide (Fig. <xref ref-type="fig" rid="F96">96D</xref>). Legs extensively reddish orange (Fig. <xref ref-type="fig" rid="F57">57A, C</xref>) or brown or black (Fig. <xref ref-type="fig" rid="F59">59A, C</xref>); IF male and legs with brown or black more extensive than reddish orange from metacoxa to metatibia, THEN S4 and S5 with short straight subapical hairs, extending little (clearly by &lt;1 <abbrev xmlns:xlink="http://www.w3.org/1999/xlink" xlink:title="Median ocellar diameter" id="ABBRID0EFJCO" xlink:type="simple">MOD</abbrev>) if at all beyond apex of sternum (Fig. <xref ref-type="fig" rid="F100">100B</xref>). T5 of female with two large patches of pale tomentum lateral to and separate from pseudopygidial area, or contacting pseudopygidial area at apex, diverging from it basally (Fig. <xref ref-type="fig" rid="F97">97G</xref>)</td><td rowspan="1" colspan="1">
                      <bold>28</bold>
                    </td></tr><tr><td rowspan="1" colspan="1">28</td><td rowspan="1" colspan="1">Pronotal lobe and legs more extensively reddish orange than brown or black, metatibia with anterior surface same reddish orange color as metatarsus (Fig. <xref ref-type="fig" rid="F57">57A, C</xref>). Pronotal collar, mesoscutum, and metasomal terga with bands of gray to pale yellow short appressed setae (Fig. <xref ref-type="fig" rid="F57">57</xref>). S4 and S5 of male with long curved coppery to silvery subapical hairs, many extending beyond apex of sternum by 1 <abbrev xmlns:xlink="http://www.w3.org/1999/xlink" xlink:title="Median ocellar diameter" id="ABBRID0EHKCO" xlink:type="simple">MOD</abbrev> or more (Fig. <xref ref-type="fig" rid="F100">100A</xref>)</td><td rowspan="1" colspan="1">
                      <bold><italic><tp:taxon-name><tp:taxon-name-part taxon-name-part-type="genus" reg="Epeolus">E.</tp:taxon-name-part> <tp:taxon-name-part taxon-name-part-type="species" reg="ilicis">ilicis</tp:taxon-name-part></tp:taxon-name></italic> Mitchell</bold>
                    </td></tr><tr><td rowspan="1" colspan="1">–</td><td rowspan="1" colspan="1">Pronotal lobe black to partially or entirely reddish orange. Legs usually darker (with brown or black more extensive than reddish orange), at least from metacoxa to metatibia (Fig. <xref ref-type="fig" rid="F59">59A, C</xref>). Pronotal collar, mesoscutum, and metasomal terga with bands of gray short appressed setae (Fig. <xref ref-type="fig" rid="F59">59</xref>). S4 and S5 of male with short straight subapical hairs, extending little (clearly by &lt;1 <abbrev xmlns:xlink="http://www.w3.org/1999/xlink" xlink:title="Median ocellar diameter" id="ABBRID0ERLCO" xlink:type="simple">MOD</abbrev>) if at all beyond apex of sternum (Fig. <xref ref-type="fig" rid="F100">100B</xref>)</td><td rowspan="1" colspan="1">
                      <bold><italic><tp:taxon-name><tp:taxon-name-part taxon-name-part-type="genus" reg="Epeolus">E.</tp:taxon-name-part> <tp:taxon-name-part taxon-name-part-type="species" reg="inornatus">inornatus</tp:taxon-name-part></tp:taxon-name></italic> sp. n.</bold>
                    </td></tr><tr><td rowspan="1" colspan="1">29</td><td rowspan="1" colspan="1">Mesoscutum with anteromedial patch of bright or pale yellow tomentum, usually chevron-, horseshoe-, or V-shaped and narrowed anterolaterally (Figs <xref ref-type="fig" rid="F30">30B</xref>, <xref ref-type="fig" rid="F36">36B</xref>, <xref ref-type="fig" rid="F38">38</xref>, <xref ref-type="fig" rid="F45">45B</xref>) but sometimes semicircular (Fig. <xref ref-type="fig" rid="F85">85B</xref>)</td><td rowspan="1" colspan="1">
                      <bold>30</bold>
                    </td></tr><!--PageBreak--><tr><td rowspan="1" colspan="1">–</td><td rowspan="1" colspan="1">Mesoscutum with gray or bright to pale yellow paramedian band (usually parallel and not joined except sometimes posteriorly) (Figs <xref ref-type="fig" rid="F6">6B</xref>, <xref ref-type="fig" rid="F10">10B</xref>, <xref ref-type="fig" rid="F14">14B</xref>, <xref ref-type="fig" rid="F20">20B</xref>, <xref ref-type="fig" rid="F28">28B</xref>, <xref ref-type="fig" rid="F47">47B</xref>, <xref ref-type="fig" rid="F61">61B</xref>, <xref ref-type="fig" rid="F67">67B</xref>, <xref ref-type="fig" rid="F69">69B</xref>, <xref ref-type="fig" rid="F75">75B</xref>, <xref ref-type="fig" rid="F87">87B</xref>) or largely obscured by pale tomentum (Fig. <xref ref-type="fig" rid="F101">101B</xref>); IF joined posteriorly (i.e., U- or V-shaped), THEN not distinctly narrowed anterolaterally (Fig. <xref ref-type="fig" rid="F101">101A</xref>)</td><td rowspan="1" colspan="1">
                      <bold>33</bold>
                    </td></tr><tr><td rowspan="1" colspan="1">30</td><td rowspan="1" colspan="1">Propodeum with posterior surface highly polished and (except along lateral margin) hairless (Fig. <xref ref-type="fig" rid="F102">102A</xref>). T1 with broad, transverse off-white basal fascia, discal patch greatly reduced or absent; T1–T4 with complete bright yellow apical fasciae, terga otherwise covered in brown (and laterally sometimes off-white) tomentum (Fig. <xref ref-type="fig" rid="F85">85A–C</xref>)</td><td rowspan="1" colspan="1">
                      <bold><italic><tp:taxon-name><tp:taxon-name-part taxon-name-part-type="genus" reg="Epeolus">E.</tp:taxon-name-part> <tp:taxon-name-part taxon-name-part-type="species" reg="splendidus">splendidus</tp:taxon-name-part></tp:taxon-name></italic> sp. n.</bold>
                    </td></tr><tr><td rowspan="1" colspan="1">–</td><td rowspan="1" colspan="1">Propodeum with posterior surface dull due to surface microsculpture and with long erect hairs submedially (Fig. <xref ref-type="fig" rid="F102">102B</xref>). T1 with median black or nearly black discal patch surrounded by pale tomentum; T1–T4 with complete or medially-interrupted pale yellow apical fasciae, terga otherwise covered in black or nearly black tomentum (Figs <xref ref-type="fig" rid="F30">30A–C</xref>, <xref ref-type="fig" rid="F36">36A–C</xref>, <xref ref-type="fig" rid="F38">38B</xref>, <xref ref-type="fig" rid="F45">45A–C</xref>)</td><td rowspan="1" colspan="1">
                      <bold>31</bold>
                    </td></tr><tr><td rowspan="1" colspan="1">31</td><td rowspan="1" colspan="1">T1 discal patch triangular or semicircular (with lateral sides straight or convex), basal fascia fully continuous with longitudinal band AND discal patch more elongate, its medial longitudinal extent (measured as if apical fascia were complete) more than 1/3 the lateral extent. Fig. <xref ref-type="fig" rid="F30">30B</xref></td><td rowspan="1" colspan="1">
                      <bold><italic><tp:taxon-name><tp:taxon-name-part taxon-name-part-type="genus" reg="Epeolus">E.</tp:taxon-name-part> <tp:taxon-name-part taxon-name-part-type="species" reg="canadensis">canadensis</tp:taxon-name-part></tp:taxon-name></italic> Mitchell</bold>
                    </td></tr><tr><td rowspan="1" colspan="1">–</td><td rowspan="1" colspan="1">T1 discal patch quadrangular (basal and apical fasciae subparallel and separated by longitudinal band) (Figs <xref ref-type="fig" rid="F36">36B</xref>, <xref ref-type="fig" rid="F45">45B</xref>) or diamond-shaped (Fig. <xref ref-type="fig" rid="F38">38</xref>) with basal and apical fasciae broadly joined laterally; IF discal patch almost semicircular, THEN shorter, its medial longitudinal extent (measured as if apical fascia were complete) at most 1/3 the lateral extent</td><td rowspan="1" colspan="1">
                      <bold>32</bold>
                    </td></tr><tr><td rowspan="1" colspan="1">32</td><td rowspan="1" colspan="1">T2–T4 with fasciae broadened before becoming narrowed or separated into rounded lobes medially, and usually narrowed before becoming somewhat broader laterally (Figs <xref ref-type="fig" rid="F36">36B</xref>, <xref ref-type="fig" rid="F38">38</xref>)</td><td rowspan="1" colspan="1">
                      <bold><italic><tp:taxon-name><tp:taxon-name-part taxon-name-part-type="genus" reg="Epeolus">E.</tp:taxon-name-part> <tp:taxon-name-part taxon-name-part-type="species" reg="compactus">compactus</tp:taxon-name-part></tp:taxon-name></italic> Cresson</bold>
                    </td></tr><tr><td rowspan="1" colspan="1">–</td><td rowspan="1" colspan="1">T2–T4 with fasciae not broadened into rounded lobes medially, and somewhat broader laterally and complete or tapering until separated medially (Fig. <xref ref-type="fig" rid="F45">45B</xref>)</td><td rowspan="1" colspan="1">
                      <bold><italic><tp:taxon-name><tp:taxon-name-part taxon-name-part-type="genus" reg="Epeolus">E.</tp:taxon-name-part> <tp:taxon-name-part taxon-name-part-type="species" reg="ferrarii">ferrarii</tp:taxon-name-part></tp:taxon-name></italic> sp. n.</bold>
                    </td></tr><tr><td rowspan="1" colspan="1">33</td><td rowspan="1" colspan="1">T1 with median triangular or semicircular discal patch (basal fascia conspicuously arched, apical fascia straight) AND longitudinal band at least half as wide as breadth of apical fascia in dorsal view (Fig. <xref ref-type="fig" rid="F47">47B</xref>)</td><td rowspan="1" colspan="1">
                      <bold><italic><tp:taxon-name><tp:taxon-name-part taxon-name-part-type="genus" reg="Epeolus">E.</tp:taxon-name-part> <tp:taxon-name-part taxon-name-part-type="species" reg="flavofasciatus">flavofasciatus</tp:taxon-name-part></tp:taxon-name></italic> Smith</bold>
                    </td></tr><tr><td rowspan="1" colspan="1">–</td><td rowspan="1" colspan="1">T1 not as above; IF discal patch triangular, THEN so wide that longitudinal band barely visible in dorsal view (its width less than half the breadth of apical fascia) (Fig. <xref ref-type="fig" rid="F61">61B</xref>)</td><td rowspan="1" colspan="1">
                      <bold>34</bold>
                    </td></tr><tr><td rowspan="1" colspan="1">34</td><td rowspan="1" colspan="1">T2–T4 with apical fasciae complete, evenly broad (Figs <xref ref-type="fig" rid="F14">14B</xref>, <xref ref-type="fig" rid="F28">28B</xref>, <xref ref-type="fig" rid="F67">67B</xref>)</td><td rowspan="1" colspan="1">
                      <bold>35</bold>
                    </td></tr><tr><td rowspan="1" colspan="1">–</td><td rowspan="1" colspan="1">T1 and T2 with apical fasciae broken or at least greatly narrowed medially, those of T3 and T4 broken or complete (Figs <xref ref-type="fig" rid="F6">6B</xref>, <xref ref-type="fig" rid="F10">10B</xref>, <xref ref-type="fig" rid="F20">20B</xref>, <xref ref-type="fig" rid="F22">22B</xref>, <xref ref-type="fig" rid="F61">61B</xref>, <xref ref-type="fig" rid="F69">69B</xref>, <xref ref-type="fig" rid="F75">75B</xref>, <xref ref-type="fig" rid="F87">87B</xref>)</td><td rowspan="1" colspan="1">
                      <bold>37</bold>
                    </td></tr><tr><td rowspan="1" colspan="1">35</td><td rowspan="1" colspan="1">Fore wing with two submarginal cells, apically dusky in female, hyaline throughout in male (Fig. <xref ref-type="fig" rid="F67">67A, C</xref>). Axilla with free portion commonly less than 1/4 as long as its entire medial length (Fig. <xref ref-type="fig" rid="F67">67D</xref>). Mesopleuron almost <!--PageBreak-->entirely obscured by tomentum, at least in male (Fig. <xref ref-type="fig" rid="F67">67C</xref>). Axilla and mesoscutellum black (Fig. <xref ref-type="fig" rid="F67">67</xref>)</td><td rowspan="1" colspan="1">
                      <bold><italic><tp:taxon-name><tp:taxon-name-part taxon-name-part-type="genus" reg="Epeolus">E.</tp:taxon-name-part> <tp:taxon-name-part taxon-name-part-type="species" reg="mesillae">mesillae</tp:taxon-name-part></tp:taxon-name></italic> (Cockerell)</bold>
                    </td></tr><tr><td rowspan="1" colspan="1">–</td><td rowspan="1" colspan="1">Fore wing with three submarginal cells, subhyaline, apically dusky in both sexes (Fig. <xref ref-type="fig" rid="F14">14A</xref>, <xref ref-type="fig" rid="F28">28A</xref>). Axilla with free portion at least 1/4 as long as its entire medial length (Figs <xref ref-type="fig" rid="F14">14D</xref>, <xref ref-type="fig" rid="F28">28D</xref>). Mesopleuron obscured by tomentum only in upper half, with a large, sparsely hairy circle occupying much of ventrolateral half (Figs <xref ref-type="fig" rid="F14">14A, C</xref>, <xref ref-type="fig" rid="F28">28A, C</xref>). At least axilla ferruginous in part (Figs <xref ref-type="fig" rid="F14">14A, B, D</xref>, <xref ref-type="fig" rid="F28">28B, D</xref>)</td><td rowspan="1" colspan="1">
                      <bold>36</bold>
                    </td></tr><tr><td rowspan="1" colspan="1">36</td><td rowspan="1" colspan="1">Frontal carina strongly convex, such that supraclypeal area distinctly protuberant in lateral view (Fig. <xref ref-type="fig" rid="F103">103A</xref>). Pygidial plate of male narrow, with medial length ~1.5 × basal width (Fig. <xref ref-type="fig" rid="F2">2A</xref>). T2 fascia with anterolateral extensions of tomentum strongly convergent basally (angle from apical fascia &lt;45°) (Fig. <xref ref-type="fig" rid="F14">14B</xref>).</td><td rowspan="1" colspan="1">
                      <bold><italic><tp:taxon-name><tp:taxon-name-part taxon-name-part-type="genus" reg="Epeolus">E.</tp:taxon-name-part> <tp:taxon-name-part taxon-name-part-type="species" reg="australis">australis</tp:taxon-name-part></tp:taxon-name></italic> Mitchell</bold>
                    </td></tr><tr><td rowspan="1" colspan="1">–</td><td rowspan="1" colspan="1">Frontal carina weakly convex, such that supraclypeal area barely protuberant in lateral view (Fig. <xref ref-type="fig" rid="F103">103B</xref>). Pygidial plate of male broad, with medial length ≈ basal width (Fig. <xref ref-type="fig" rid="F2">2B</xref>). T2 fascia with anterolateral extensions of tomentum not so strongly convergent basally (angle from apical fascia 45° to 90°) (Fig. <xref ref-type="fig" rid="F28">28B</xref>)</td><td rowspan="1" colspan="1">
                      <bold><italic><tp:taxon-name><tp:taxon-name-part taxon-name-part-type="genus" reg="Epeolus">E.</tp:taxon-name-part> <tp:taxon-name-part taxon-name-part-type="species" reg="brumleyi">brumleyi</tp:taxon-name-part></tp:taxon-name></italic> sp. n.</bold>
                    </td></tr><tr><td rowspan="1" colspan="1">37</td><td rowspan="1" colspan="1">Mesopleuron with punctures in ventrolateral half well separated (i&gt;1d), usually upper half more densely punctate than ventrolateral half (Fig. <xref ref-type="fig" rid="F92">92H</xref>). Axilla and mesoscutellum (except sometimes in <italic><tp:taxon-name><tp:taxon-name-part taxon-name-part-type="genus" reg="Epeolus">E.</tp:taxon-name-part> <tp:taxon-name-part taxon-name-part-type="species" reg="interruptus">interruptus</tp:taxon-name-part></tp:taxon-name></italic>) ferruginous (Figs <xref ref-type="fig" rid="F61">61</xref>, <xref ref-type="fig" rid="F87">87</xref>). T1 with discal patch variable; IF forming rounded triangle with lateral sides concave (Fig. <xref ref-type="fig" rid="F61">61B</xref>), THEN mesosomal features may exhibit alternative states (see below)</td><td rowspan="1" colspan="1">
                      <bold>38</bold>
                    </td></tr><tr><td rowspan="1" colspan="1">–</td><td rowspan="1" colspan="1">Mesopleuron with most interspaces between punctures small (i≤1d) (Fig. <xref ref-type="fig" rid="F92">92K</xref>) or mesopleuron rugose, with punctures ill-defined (Fig. <xref ref-type="fig" rid="F92">92L</xref>). Axilla (except sometimes the tip) and mesoscutellum black (Figs <xref ref-type="fig" rid="F6">6</xref>, <xref ref-type="fig" rid="F10">10</xref>, <xref ref-type="fig" rid="F20">20</xref>, <xref ref-type="fig" rid="F22">22</xref>, <xref ref-type="fig" rid="F69">69</xref>, <xref ref-type="fig" rid="F75">75</xref>). T1 with discal patch quadrangular (Figs <xref ref-type="fig" rid="F6">6B</xref>, <xref ref-type="fig" rid="F10">10B</xref>, <xref ref-type="fig" rid="F20">20B</xref>, <xref ref-type="fig" rid="F22">22B</xref>, <xref ref-type="fig" rid="F69">69B</xref>, <xref ref-type="fig" rid="F75">75B</xref>)</td><td rowspan="1" colspan="1">
                      <bold>39</bold>
                    </td></tr><tr><td rowspan="1" colspan="1">38</td><td rowspan="1" colspan="1">Metanotum with blunt median process, usually covered in pale tomentum but visible nonetheless (Fig. <xref ref-type="fig" rid="F61">61D</xref>). T1 with discal patch forming rounded triangle with lateral sides concave (Fig. <xref ref-type="fig" rid="F61">61B</xref>)</td><td rowspan="1" colspan="1">
                      <bold><italic><tp:taxon-name><tp:taxon-name-part taxon-name-part-type="genus" reg="Epeolus">E.</tp:taxon-name-part> <tp:taxon-name-part taxon-name-part-type="species" reg="interruptus">interruptus</tp:taxon-name-part></tp:taxon-name></italic> Robertson</bold>
                    </td></tr><tr><td rowspan="1" colspan="1">–</td><td rowspan="1" colspan="1">Metanotum without process (Fig. <xref ref-type="fig" rid="F87">87D</xref>). T1 with discal patch trapezoidal, sometimes almost semicircular, with lateral sides not distinctly concave (Fig. <xref ref-type="fig" rid="F87">87B</xref>)</td><td rowspan="1" colspan="1">
                      <bold><italic><tp:taxon-name><tp:taxon-name-part taxon-name-part-type="genus" reg="Epeolus">E.</tp:taxon-name-part> <tp:taxon-name-part taxon-name-part-type="species" reg="tessieris">tessieris</tp:taxon-name-part></tp:taxon-name></italic> sp. n.</bold>
                    </td></tr><tr><td rowspan="1" colspan="1">39</td><td rowspan="1" colspan="1">F2 of female at most 1.1 × as long as wide (Fig. <xref ref-type="fig" rid="F96">96E</xref>). Axilla with free portion at most 1/4 as long as its entire medial length (Figs <xref ref-type="fig" rid="F6">6D</xref>, <xref ref-type="fig" rid="F10">10D</xref>, <xref ref-type="fig" rid="F22">22D</xref>). T2 fascia with (Figs <xref ref-type="fig" rid="F6">6A–C</xref>, <xref ref-type="fig" rid="F10">10A–C</xref>) or without (Fig. <xref ref-type="fig" rid="F22">22A–C</xref>) anterolateral extensions of tomentum</td><td rowspan="1" colspan="1">
                      <bold>40</bold>
                    </td></tr><tr><td rowspan="1" colspan="1">–</td><td rowspan="1" colspan="1">F2 of female at least 1.2 × as long as wide (Fig. <xref ref-type="fig" rid="F96">96F</xref>). Axilla with free portion more than 1/4 as long as its entire medial length (Figs <xref ref-type="fig" rid="F20">20D</xref>, <xref ref-type="fig" rid="F69">69D</xref>, <xref ref-type="fig" rid="F75">75D</xref>). T2 fascia with anterolateral extensions of tomentum (Figs <xref ref-type="fig" rid="F20">20A, C</xref>, <xref ref-type="fig" rid="F69">69A–C</xref>, <xref ref-type="fig" rid="F75">75A–C</xref>)</td><td rowspan="1" colspan="1">
                      <bold>42</bold>
                    </td></tr><tr><td rowspan="1" colspan="1">40</td><td rowspan="1" colspan="1">Legs extensively reddish orange, at least from tibiae to tarsi (sometimes trochanters and femora as well), pronotal lobe reddish orange (Fig. <xref ref-type="fig" rid="F22">22A–C</xref>). T3 and T4 with fasciae complete or interrupted but not reduced to separated circular patches of pale tomentum (Fig. <xref ref-type="fig" rid="F22">22B</xref>)</td><td rowspan="1" colspan="1">
                      <bold><italic><tp:taxon-name><tp:taxon-name-part taxon-name-part-type="genus" reg="Epeolus">E.</tp:taxon-name-part> <tp:taxon-name-part taxon-name-part-type="species" reg="barberiellus">barberiellus</tp:taxon-name-part></tp:taxon-name></italic> Cockerell</bold>
                    </td></tr><!--PageBreak--><tr><td rowspan="1" colspan="1">–</td><td rowspan="1" colspan="1">Legs brown or black, pronotal lobe black to partially or entirely reddish orange (Figs <xref ref-type="fig" rid="F6">6A–C</xref>, <xref ref-type="fig" rid="F10">10A–C</xref>). T3 and T4 with fasciae complete (Fig. <xref ref-type="fig" rid="F6">6B</xref>) or broken medially and/or laterally, and may be reduced to widely separated circular patches of pale tomentum (Fig. <xref ref-type="fig" rid="F10">10B</xref>)</td><td rowspan="1" colspan="1">
                      <bold>41</bold>
                    </td></tr><tr><td rowspan="1" colspan="1">41</td><td rowspan="1" colspan="1">Mesopleuron (Fig. <xref ref-type="fig" rid="F92">92K</xref>) and tegula with many punctures widely separated (i=1d). Pronotal lobe dark brown to black (Fig. <xref ref-type="fig" rid="F6">6A, C</xref>). T3 and T4 with fasciae complete (Fig. <xref ref-type="fig" rid="F6">6B</xref>) or broken medially and/or laterally (Fig. <xref ref-type="fig" rid="F6">6A, C</xref>), rarely into separated oval patches [widespread throughout North America]</td><td rowspan="1" colspan="1">
                      <bold><italic><tp:taxon-name><tp:taxon-name-part taxon-name-part-type="genus" reg="Epeolus">E.</tp:taxon-name-part> <tp:taxon-name-part taxon-name-part-type="species" reg="americanus">americanus</tp:taxon-name-part></tp:taxon-name></italic> (Cresson)</bold>
                    </td></tr><tr><td rowspan="1" colspan="1">–</td><td rowspan="1" colspan="1">Mesopleuron (Fig. <xref ref-type="fig" rid="F92">92L</xref>) and tegula with punctures very dense (most i&lt;1d). Pronotal lobe black to partially or entirely reddish orange (Fig. <xref ref-type="fig" rid="F10">10A, C</xref>). T3 and T4 with fasciae broken or at least greatly narrowed laterally, as well as medially into separated or narrowly connected oval patches (Fig. <xref ref-type="fig" rid="F10">10B</xref>) [California and possibly surrounding states]</td><td rowspan="1" colspan="1">
                      <bold><italic><tp:taxon-name><tp:taxon-name-part taxon-name-part-type="genus" reg="Epeolus">E.</tp:taxon-name-part> <tp:taxon-name-part taxon-name-part-type="species" reg="asperatus">asperatus</tp:taxon-name-part></tp:taxon-name></italic> Cockerell</bold>
                    </td></tr><tr><td rowspan="1" colspan="1">42</td><td rowspan="1" colspan="1">T3 and T4 with fasciae broken or at least narrowed laterally, as well as medially. Pronotal lobe reddish orange. Fig. <xref ref-type="fig" rid="F75">75A–C</xref></td><td rowspan="1" colspan="1">
                      <bold><italic><tp:taxon-name><tp:taxon-name-part taxon-name-part-type="genus" reg="Epeolus">E.</tp:taxon-name-part> <tp:taxon-name-part taxon-name-part-type="species" reg="olympiellus">olympiellus</tp:taxon-name-part></tp:taxon-name></italic> Cockerell</bold>
                    </td></tr><tr><td rowspan="1" colspan="1">–</td><td rowspan="1" colspan="1">T3 and T4 with fasciae not broken laterally, and complete or narrowly interrupted medially (Figs <xref ref-type="fig" rid="F20">20A–C</xref>, <xref ref-type="fig" rid="F69">69A–C</xref>). Pronotal lobe black (Figs <xref ref-type="fig" rid="F20">20A–C</xref>, <xref ref-type="fig" rid="F69">69C</xref>) to partially or entirely reddish orange (Fig. <xref ref-type="fig" rid="F69">69A</xref>)</td><td rowspan="1" colspan="1">
                      <bold>43</bold>
                    </td></tr><tr><td rowspan="1" colspan="1">43</td><td rowspan="1" colspan="1">Integument entirely dark brown or black AND mesoscutum and metasomal terga with bands of gray short appressed setae (Fig. <xref ref-type="fig" rid="F20">20</xref>) [Mid-Atlantic and Southeastern United States]</td><td rowspan="1" colspan="1">
                      <bold><italic><tp:taxon-name><tp:taxon-name-part taxon-name-part-type="genus" reg="Epeolus">E.</tp:taxon-name-part> <tp:taxon-name-part taxon-name-part-type="species" reg="banksi">banksi</tp:taxon-name-part></tp:taxon-name></italic> (Cockerell)</bold>
                    </td></tr><tr><td rowspan="1" colspan="1">–</td><td rowspan="1" colspan="1">Integument dark brown or black to partially or entirely ferruginous on labrum, antenna, pronotal lobe, and legs, except foreleg, from trochanters to tarsi. Mesoscutum and metasomal terga with bands of off-white to pale yellow short appressed setae. Fig. <xref ref-type="fig" rid="F69">69</xref> [widespread throughout North America]</td><td rowspan="1" colspan="1">
                      <bold><italic><tp:taxon-name><tp:taxon-name-part taxon-name-part-type="genus" reg="Epeolus">E.</tp:taxon-name-part> <tp:taxon-name-part taxon-name-part-type="species" reg="minimus">minimus</tp:taxon-name-part></tp:taxon-name></italic> (Robertson)</bold>
                    </td></tr></tbody></table></table-wrap><fig id="F91" position="float" orientation="portrait"><label>Figure 91.</label><caption><p>Head of female <bold>A</bold> <italic><tp:taxon-name><tp:taxon-name-part taxon-name-part-type="genus" reg="Epeolus">E.</tp:taxon-name-part> <tp:taxon-name-part taxon-name-part-type="species" reg="bifasciatus">bifasciatus</tp:taxon-name-part></tp:taxon-name></italic> showing frontal area with pair of granulose protrusions <bold>B</bold> <italic><tp:taxon-name><tp:taxon-name-part taxon-name-part-type="genus" reg="Epeolus">E.</tp:taxon-name-part> <tp:taxon-name-part taxon-name-part-type="species" reg="lectus">lectus</tp:taxon-name-part></tp:taxon-name></italic> showing frontal area without protrusions <bold>C</bold> <italic><tp:taxon-name><tp:taxon-name-part taxon-name-part-type="genus" reg="Epeolus">E.</tp:taxon-name-part> <tp:taxon-name-part taxon-name-part-type="species" reg="chamaesarachae">chamaesarachae</tp:taxon-name-part></tp:taxon-name></italic> paratype showing vertexal area with four shiny, impunctate protrusions, and <bold>D</bold> <italic><tp:taxon-name><tp:taxon-name-part taxon-name-part-type="genus" reg="Epeolus">E.</tp:taxon-name-part> <tp:taxon-name-part taxon-name-part-type="species" reg="mesillae">mesillae</tp:taxon-name-part></tp:taxon-name></italic> showing vertexal area without protrusions. Scale bars 1 mm.</p></caption><graphic xmlns:xlink="http://www.w3.org/1999/xlink" xlink:href="zookeys-755-001-g091.jpg" position="float" orientation="portrait" xlink:type="simple" id="oo_200859.jpg"/></fig><fig id="F92" position="float" orientation="portrait"><label>Figure 92.</label><caption><p>Mesopleuron (lateral view) of female <bold>A</bold> <italic><tp:taxon-name><tp:taxon-name-part taxon-name-part-type="genus" reg="Epeolus">E.</tp:taxon-name-part> <tp:taxon-name-part taxon-name-part-type="species" reg="lectus">lectus</tp:taxon-name-part></tp:taxon-name></italic> showing sparse punctation (most i&gt;1d) <bold>B</bold> <italic><tp:taxon-name><tp:taxon-name-part taxon-name-part-type="genus" reg="Epeolus">E.</tp:taxon-name-part> <tp:taxon-name-part taxon-name-part-type="species" reg="carolinus">carolinus</tp:taxon-name-part></tp:taxon-name></italic> showing dense punctation (most i≤1d) <bold>C</bold> <italic><tp:taxon-name><tp:taxon-name-part taxon-name-part-type="genus" reg="Epeolus">E.</tp:taxon-name-part> <tp:taxon-name-part taxon-name-part-type="species" reg="deyrupi">deyrupi</tp:taxon-name-part></tp:taxon-name></italic> paratype showing moderately sparse punctation (i≤2d) <bold>D</bold> <italic><tp:taxon-name><tp:taxon-name-part taxon-name-part-type="genus" reg="Epeolus">E.</tp:taxon-name-part> <tp:taxon-name-part taxon-name-part-type="species" reg="packeri">packeri</tp:taxon-name-part></tp:taxon-name></italic> paratype showing moderately dense punctation (most i&lt;1d) <bold>E</bold> <italic><tp:taxon-name><tp:taxon-name-part taxon-name-part-type="genus" reg="Epeolus">E.</tp:taxon-name-part> <tp:taxon-name-part taxon-name-part-type="species" reg="erigeronis">erigeronis</tp:taxon-name-part></tp:taxon-name></italic> showing very dense punctation (few if any interspaces as large as puncture diameters) <bold>F</bold> <italic><tp:taxon-name><tp:taxon-name-part taxon-name-part-type="genus" reg="Epeolus">E.</tp:taxon-name-part> <tp:taxon-name-part taxon-name-part-type="species" reg="ilicis">ilicis</tp:taxon-name-part></tp:taxon-name></italic> showing moderately dense punctation (i≤1d) <bold>G</bold> <italic><tp:taxon-name><tp:taxon-name-part taxon-name-part-type="genus" reg="Epeolus">E.</tp:taxon-name-part> <tp:taxon-name-part taxon-name-part-type="species" reg="inornatus">inornatus</tp:taxon-name-part></tp:taxon-name></italic> paratype showing moderately dense punctation (i≤1d) <bold>H</bold> <italic><tp:taxon-name><tp:taxon-name-part taxon-name-part-type="genus" reg="Epeolus">E.</tp:taxon-name-part> <tp:taxon-name-part taxon-name-part-type="species" reg="tessieris">tessieris</tp:taxon-name-part></tp:taxon-name></italic> paratype showing very sparse punctation (most i&gt;1d) <bold>I</bold> <italic><tp:taxon-name><tp:taxon-name-part taxon-name-part-type="genus" reg="Epeolus">E.</tp:taxon-name-part> <tp:taxon-name-part taxon-name-part-type="species" reg="chamaesarachae">chamaesarachae</tp:taxon-name-part></tp:taxon-name></italic> paratype showing very sparse punctation (most i&gt;1d) <bold>J</bold> <italic><tp:taxon-name><tp:taxon-name-part taxon-name-part-type="genus" reg="Epeolus">E.</tp:taxon-name-part> <tp:taxon-name-part taxon-name-part-type="species" reg="diadematus">diadematus</tp:taxon-name-part></tp:taxon-name></italic> paratype showing sparse punctation, but punctures denser (many i≤1d) relative to <italic><tp:taxon-name><tp:taxon-name-part taxon-name-part-type="genus" reg="Epeolus">E.</tp:taxon-name-part> <tp:taxon-name-part taxon-name-part-type="species" reg="chamaesarachae">chamaesarachae</tp:taxon-name-part></tp:taxon-name></italic> <bold>K</bold> <italic><tp:taxon-name><tp:taxon-name-part taxon-name-part-type="genus" reg="Epeolus">E.</tp:taxon-name-part> <tp:taxon-name-part taxon-name-part-type="species" reg="americanus">americanus</tp:taxon-name-part></tp:taxon-name></italic> showing moderately dense punctation, with most punctures clearly separated (i=1d) and the interspaces shining; and <bold>L</bold> <italic><tp:taxon-name><tp:taxon-name-part taxon-name-part-type="genus" reg="Epeolus">E.</tp:taxon-name-part> <tp:taxon-name-part taxon-name-part-type="species" reg="asperatus">asperatus</tp:taxon-name-part></tp:taxon-name></italic> showing very dense punctation (most i&lt;1d). Scale bars 0.5 mm.</p></caption><graphic xmlns:xlink="http://www.w3.org/1999/xlink" xlink:href="zookeys-755-001-g092.jpg" position="float" orientation="portrait" xlink:type="simple" id="oo_200860.jpg"/></fig><fig id="F93" position="float" orientation="portrait"><label>Figure 93.</label><caption><p>T2 (medial portion in dorsal view) of female <bold>A</bold> <italic><tp:taxon-name><tp:taxon-name-part taxon-name-part-type="genus" reg="Epeolus">E.</tp:taxon-name-part> <tp:taxon-name-part taxon-name-part-type="species" reg="lectus">lectus</tp:taxon-name-part></tp:taxon-name></italic> with punctures coarse and deep <bold>B</bold> <italic><tp:taxon-name><tp:taxon-name-part taxon-name-part-type="genus" reg="Epeolus">E.</tp:taxon-name-part> <tp:taxon-name-part taxon-name-part-type="species" reg="glabratus">glabratus</tp:taxon-name-part></tp:taxon-name></italic> with punctures minutes and shallow, and <bold>C</bold> <italic><tp:taxon-name><tp:taxon-name-part taxon-name-part-type="genus" reg="Epeolus">E.</tp:taxon-name-part> <tp:taxon-name-part taxon-name-part-type="species" reg="inornatus">inornatus</tp:taxon-name-part></tp:taxon-name></italic> paratype with punctures minute and shallow. Scale bars 0.5 mm.</p></caption><graphic xmlns:xlink="http://www.w3.org/1999/xlink" xlink:href="zookeys-755-001-g093.jpg" position="float" orientation="portrait" xlink:type="simple" id="oo_200861.jpg"/></fig><fig id="F94" position="float" orientation="portrait"><label>Figure 94.</label><caption><p>Metanotum (in posterior view) of female <bold>A</bold> <italic><tp:taxon-name><tp:taxon-name-part taxon-name-part-type="genus" reg="Epeolus">E.</tp:taxon-name-part> <tp:taxon-name-part taxon-name-part-type="species" reg="axillaris">axillaris</tp:taxon-name-part></tp:taxon-name></italic> holotype, which has a distinct posteromedial depression, and <bold>B</bold> <italic><tp:taxon-name><tp:taxon-name-part taxon-name-part-type="genus" reg="Epeolus">E.</tp:taxon-name-part> <tp:taxon-name-part taxon-name-part-type="species" reg="attenboroughi">attenboroughi</tp:taxon-name-part></tp:taxon-name></italic> paratype, which does not have a depression and is flat. Scale bars 1 mm.</p></caption><graphic xmlns:xlink="http://www.w3.org/1999/xlink" xlink:href="zookeys-755-001-g094.jpg" position="float" orientation="portrait" xlink:type="simple" id="oo_200862.jpg"/></fig><fig id="F95" position="float" orientation="portrait"><label>Figure 95.</label><caption><p>Head (in posterior view) removed from female <bold>A</bold> <italic><tp:taxon-name><tp:taxon-name-part taxon-name-part-type="genus" reg="Epeolus">E.</tp:taxon-name-part> <tp:taxon-name-part taxon-name-part-type="species" reg="ainsliei">ainsliei</tp:taxon-name-part></tp:taxon-name></italic>, in which the preoccipital ridge joins the hypostomal carina, and <bold>B</bold> <italic><tp:taxon-name><tp:taxon-name-part taxon-name-part-type="genus" reg="Epeolus">E.</tp:taxon-name-part> <tp:taxon-name-part taxon-name-part-type="species" reg="attenboroughi">attenboroughi</tp:taxon-name-part></tp:taxon-name></italic> holotype, in which the preoccipital ridge does not join the hypostomal carina. Scale bars 1 mm. Note that these features can be seen without having to detach the head.</p></caption><graphic xmlns:xlink="http://www.w3.org/1999/xlink" xlink:href="zookeys-755-001-g095.jpg" position="float" orientation="portrait" xlink:type="simple" id="oo_200863.jpg"/></fig><fig id="F96" position="float" orientation="portrait"><label>Figure 96.</label><caption><p>Antennae (basal portion) of female <italic><tp:taxon-name><tp:taxon-name-part taxon-name-part-type="genus" reg="Epeolus">Epeolus</tp:taxon-name-part></tp:taxon-name></italic> spp. illustrating relative length to width of F2: <bold>A</bold> <italic><tp:taxon-name><tp:taxon-name-part taxon-name-part-type="genus" reg="Epeolus">E.</tp:taxon-name-part> <tp:taxon-name-part taxon-name-part-type="species" reg="attenboroughi">attenboroughi</tp:taxon-name-part></tp:taxon-name></italic> paratype, with F2 not noticeably longer than wide <bold>B</bold> <italic><tp:taxon-name><tp:taxon-name-part taxon-name-part-type="genus" reg="Epeolus">E.</tp:taxon-name-part> <tp:taxon-name-part taxon-name-part-type="species" reg="rufulus">rufulus</tp:taxon-name-part></tp:taxon-name></italic> holotype, with F2 noticeably longer than wide <bold>C</bold> <italic><tp:taxon-name><tp:taxon-name-part taxon-name-part-type="genus" reg="Epeolus">E.</tp:taxon-name-part> <tp:taxon-name-part taxon-name-part-type="species" reg="gibbsi">gibbsi</tp:taxon-name-part></tp:taxon-name></italic> holotype, with F2 not noticeably longer than wide <bold>D</bold> <italic><tp:taxon-name><tp:taxon-name-part taxon-name-part-type="genus" reg="Epeolus">E.</tp:taxon-name-part> <tp:taxon-name-part taxon-name-part-type="species" reg="inornatus">inornatus</tp:taxon-name-part></tp:taxon-name></italic> paratype, with F2 noticeably longer than wide <bold>E</bold> <italic><tp:taxon-name><tp:taxon-name-part taxon-name-part-type="genus" reg="Epeolus">E.</tp:taxon-name-part> <tp:taxon-name-part taxon-name-part-type="species" reg="barberiellus">barberiellus</tp:taxon-name-part></tp:taxon-name></italic>, with F2 as wide as long, or nearly so, and <bold>F</bold> <italic><tp:taxon-name><tp:taxon-name-part taxon-name-part-type="genus" reg="Epeolus">E.</tp:taxon-name-part> <tp:taxon-name-part taxon-name-part-type="species" reg="banksi">banksi</tp:taxon-name-part></tp:taxon-name></italic>, with F2 noticeably longer than wide. Scale bars 0.5 mm.</p></caption><graphic xmlns:xlink="http://www.w3.org/1999/xlink" xlink:href="zookeys-755-001-g096.jpg" position="float" orientation="portrait" xlink:type="simple" id="oo_200864.jpg"/></fig><fig id="F97" position="float" orientation="portrait"><label>Figure 97.</label><caption><p>Pseudopygidial area (in dorsal view) of female <bold>A</bold> <italic><tp:taxon-name><tp:taxon-name-part taxon-name-part-type="genus" reg="Epeolus">E.</tp:taxon-name-part> <tp:taxon-name-part taxon-name-part-type="species" reg="packeri">packeri</tp:taxon-name-part></tp:taxon-name></italic> paratype (lunate and wider than long) <bold>B</bold> <italic><tp:taxon-name><tp:taxon-name-part taxon-name-part-type="genus" reg="Epeolus">E.</tp:taxon-name-part> <tp:taxon-name-part taxon-name-part-type="species" reg="floridensis">floridensis</tp:taxon-name-part></tp:taxon-name></italic> (lunate and nearly as long as wide) <bold>C</bold> <italic><tp:taxon-name><tp:taxon-name-part taxon-name-part-type="genus" reg="Epeolus">E.</tp:taxon-name-part> <tp:taxon-name-part taxon-name-part-type="species" reg="scutellaris">scutellaris</tp:taxon-name-part></tp:taxon-name></italic> (lunate and wider than long) <bold>D</bold> <italic><tp:taxon-name><tp:taxon-name-part taxon-name-part-type="genus" reg="Epeolus">E.</tp:taxon-name-part> <tp:taxon-name-part taxon-name-part-type="species" reg="basili">basili</tp:taxon-name-part></tp:taxon-name></italic> paratype (lunate and wider than long) <bold>E</bold> <italic><tp:taxon-name><tp:taxon-name-part taxon-name-part-type="genus" reg="Epeolus">E.</tp:taxon-name-part> <tp:taxon-name-part taxon-name-part-type="species" reg="novomexicanus">novomexicanus</tp:taxon-name-part></tp:taxon-name></italic> (lunate and somewhat wider than long) <bold>F</bold> <italic><tp:taxon-name><tp:taxon-name-part taxon-name-part-type="genus" reg="Epeolus">E.</tp:taxon-name-part> <tp:taxon-name-part taxon-name-part-type="species" reg="gibbsi">gibbsi</tp:taxon-name-part></tp:taxon-name></italic> paratype (campanulate and nearly as long as wide) <bold>G</bold> <italic><tp:taxon-name><tp:taxon-name-part taxon-name-part-type="genus" reg="Epeolus">E.</tp:taxon-name-part> <tp:taxon-name-part taxon-name-part-type="species" reg="ilicis">ilicis</tp:taxon-name-part></tp:taxon-name></italic> (campanulate and nearly as long as wide) <bold>H</bold> <italic><tp:taxon-name><tp:taxon-name-part taxon-name-part-type="genus" reg="Epeolus">E.</tp:taxon-name-part> <tp:taxon-name-part taxon-name-part-type="species" reg="zonatus">zonatus</tp:taxon-name-part></tp:taxon-name></italic> (campanulate and nearly as long as wide), and <bold>I</bold> <italic><tp:taxon-name><tp:taxon-name-part taxon-name-part-type="genus" reg="Epeolus">E.</tp:taxon-name-part> <tp:taxon-name-part taxon-name-part-type="species" reg="australis">australis</tp:taxon-name-part></tp:taxon-name></italic> (lunate and wider than long). Scale bars 1 mm. The pseudopygidial area is the apical portion of T5 that changes slope from the rest of the tergum and is covered in short, silvery hairs uniform in length (posteromesad the light blue lines).</p></caption><graphic xmlns:xlink="http://www.w3.org/1999/xlink" xlink:href="zookeys-755-001-g097.jpg" position="float" orientation="portrait" xlink:type="simple" id="oo_200865.jpg"/></fig><fig id="F98" position="float" orientation="portrait"><label>Figure 98.</label><caption><p>Female <bold>A</bold> <italic><tp:taxon-name><tp:taxon-name-part taxon-name-part-type="genus" reg="Epeolus">E.</tp:taxon-name-part> <tp:taxon-name-part taxon-name-part-type="species" reg="pusillus">pusillus</tp:taxon-name-part></tp:taxon-name></italic>, ventral habitus, showing color contrast between the dark brown antennae and metasomal sterna and the reddish-orange legs, and <bold>B</bold> <italic><tp:taxon-name><tp:taxon-name-part taxon-name-part-type="genus" reg="Epeolus">E.</tp:taxon-name-part> <tp:taxon-name-part taxon-name-part-type="species" reg="basili">basili</tp:taxon-name-part></tp:taxon-name></italic> paratype, ventral habitus, showing antennae, legs, and metasomal sterna with similar reddish-orange coloration.</p></caption><graphic xmlns:xlink="http://www.w3.org/1999/xlink" xlink:href="zookeys-755-001-g098.jpg" position="float" orientation="portrait" xlink:type="simple" id="oo_200866.jpg"/></fig><fig id="F99" position="float" orientation="portrait"><label>Figure 99.</label><caption><p>Metasoma (in dorsal view) dampened with water to show differences in integument coloration between T1 of male <bold>A</bold> <italic><tp:taxon-name><tp:taxon-name-part taxon-name-part-type="genus" reg="Epeolus">E.</tp:taxon-name-part> <tp:taxon-name-part taxon-name-part-type="species" reg="nebulosus">nebulosus</tp:taxon-name-part></tp:taxon-name></italic> paratype, which is entirely black, and <bold>B</bold> <italic><tp:taxon-name><tp:taxon-name-part taxon-name-part-type="genus" reg="Epeolus">E.</tp:taxon-name-part> <tp:taxon-name-part taxon-name-part-type="species" reg="novomexicanus">novomexicanus</tp:taxon-name-part></tp:taxon-name></italic>, which is red beneath the apical fascia. Scale bars 2 mm. Note that lightly wetting the terga with ethanol allows for this feature to be seen without having to remove the tomentum.</p></caption><graphic xmlns:xlink="http://www.w3.org/1999/xlink" xlink:href="zookeys-755-001-g099.jpg" position="float" orientation="portrait" xlink:type="simple" id="oo_200867.jpg"/></fig><fig id="F100" position="float" orientation="portrait"><label>Figure 100.</label><caption><p>Metasoma (in lateral view) of male <bold>A</bold> <italic><tp:taxon-name><tp:taxon-name-part taxon-name-part-type="genus" reg="Epeolus">E.</tp:taxon-name-part> <tp:taxon-name-part taxon-name-part-type="species" reg="ilicis">ilicis</tp:taxon-name-part></tp:taxon-name></italic> showing long curved subapical hairs on S4 and S5 and <bold>B</bold> <italic><tp:taxon-name><tp:taxon-name-part taxon-name-part-type="genus" reg="Epeolus">E.</tp:taxon-name-part> <tp:taxon-name-part taxon-name-part-type="species" reg="inornatus">inornatus</tp:taxon-name-part></tp:taxon-name></italic> allotype showing very short straight subapical hairs on the same sterna.</p></caption><graphic xmlns:xlink="http://www.w3.org/1999/xlink" xlink:href="zookeys-755-001-g100.jpg" position="float" orientation="portrait" xlink:type="simple" id="oo_200868.jpg"/></fig><fig id="F101" position="float" orientation="portrait"><label>Figure 101.</label><caption><p>Mesoscutal pubescence (dorsal view) in males of <italic><tp:taxon-name><tp:taxon-name-part taxon-name-part-type="genus" reg="Epeolus">E.</tp:taxon-name-part> <tp:taxon-name-part taxon-name-part-type="species" reg="minimus">minimus</tp:taxon-name-part></tp:taxon-name></italic> <bold>A</bold> as paramedian bands joined apically and <bold>B</bold> entirely obscuring the integument. Scale bars 1 mm.</p></caption><graphic xmlns:xlink="http://www.w3.org/1999/xlink" xlink:href="zookeys-755-001-g101.jpg" position="float" orientation="portrait" xlink:type="simple" id="oo_200869.jpg"/></fig><fig id="F102" position="float" orientation="portrait"><label>Figure 102.</label><caption><p>Propodeum (in posterior view) of female <bold>A</bold> <italic><tp:taxon-name><tp:taxon-name-part taxon-name-part-type="genus" reg="Epeolus">E.</tp:taxon-name-part> <tp:taxon-name-part taxon-name-part-type="species" reg="splendidus">splendidus</tp:taxon-name-part></tp:taxon-name></italic> paratype and <bold>B</bold> <italic><tp:taxon-name><tp:taxon-name-part taxon-name-part-type="genus" reg="Epeolus">E.</tp:taxon-name-part> <tp:taxon-name-part taxon-name-part-type="species" reg="canadensis">canadensis</tp:taxon-name-part></tp:taxon-name></italic>. Scale bars 1 mm.</p></caption><graphic xmlns:xlink="http://www.w3.org/1999/xlink" xlink:href="zookeys-755-001-g102.jpg" position="float" orientation="portrait" xlink:type="simple" id="oo_200870.jpg"/></fig><fig id="F103" position="float" orientation="portrait"><label>Figure 103.</label><caption><p>Head (in lateral view) of female <bold>A</bold> <italic><tp:taxon-name><tp:taxon-name-part taxon-name-part-type="genus" reg="Epeolus">E.</tp:taxon-name-part> <tp:taxon-name-part taxon-name-part-type="species" reg="australis">australis</tp:taxon-name-part></tp:taxon-name></italic>, in which the frontal keel is strongly raised, and <bold>B</bold> <italic><tp:taxon-name><tp:taxon-name-part taxon-name-part-type="genus" reg="Epeolus">E.</tp:taxon-name-part> <tp:taxon-name-part taxon-name-part-type="species" reg="brumleyi">brumleyi</tp:taxon-name-part></tp:taxon-name></italic> paratype, in which the frontal keel is only weakly protuberant. Scale bars 1 mm. Note that the supraclypeal area is usually covered in dense white tomentum, which was partially removed in these specimens to show the maximum extent of the keel.</p></caption><graphic xmlns:xlink="http://www.w3.org/1999/xlink" xlink:href="zookeys-755-001-g103.jpg" position="float" orientation="portrait" xlink:type="simple" id="oo_200871.jpg"/></fig></sec></tp:treatment-sec><tp:treatment-sec><!--Section generated to contain objects referenced in tp:taxon-treatment.--><supplementary-material xmlns:xlink="http://www.w3.org/1999/xlink" id="S2" position="float" orientation="portrait" xlink:type="simple"><label>Supplementary material 2</label><caption><p>Neighbor-joining tree of DNA barcode sequences</p></caption><p>Data type: molecular data</p><p>Explanation note: A Neighbor-Joining tree of 181 Nearctic <italic><tp:taxon-name><tp:taxon-name-part taxon-name-part-type="genus" reg="Epeolus">Epeolus</tp:taxon-name-part></tp:taxon-name></italic> <abbrev xlink:title="cytochrome c oxidase subunit I" id="ABBRID0ED2GO" xlink:type="simple">COI</abbrev> sequences &gt;300 bp in length (no BINs were assigned to sequences &lt;300 bp in length) based on Kimura’s two-parameter distance model, generated in BOLDSYSTEMS (<ext-link xlink:type="simple" ext-link-type="uri" xlink:href="http://www.boldsystems.org">http://www.boldsystems.org</ext-link>) and presented in the Multipage Classic format. For each sample, the country and province or state in which the specimen that was the source of genetic material was collected is given, as is the processing ID and (if applicable) <abbrev xlink:title="barcode index numbers" id="ABBRID0EM2GO" xlink:type="simple">BIN</abbrev>. Detailed collection information for each sequenced specimen is presented in Suppl. material <xref ref-type="supplementary-material" rid="S1">1</xref>.</p><media xlink:href="zookeys-755-001-s002.pdf" mimetype="application" mime-subtype="pdf" position="float" orientation="portrait" xlink:type="simple" id="oo_200873.pdf"/><permissions><license license-type="creative-commons-attribution" xlink:href="http://creativecommons.org/licenses/by/4.0/" xlink:type="simple"><license-p>This is an open access article distributed under the terms of the Creative Commons Attribution License (CC BY 4.0), which permits unrestricted use, distribution, and reproduction in any medium, provided the original author and source are credited.</license-p></license></permissions><attrib specific-use="authors">Author: Thomas M. Onuferko</attrib></supplementary-material><supplementary-material xmlns:xlink="http://www.w3.org/1999/xlink" id="S1" position="float" orientation="portrait" xlink:type="simple"><label>Supplementary material 1</label><caption><p>Database of <italic><tp:taxon-name><tp:taxon-name-part taxon-name-part-type="genus" reg="Epeolus">Epeolus</tp:taxon-name-part></tp:taxon-name></italic> records</p></caption><p>Data type: occurrence</p><p>Explanation note: A comprehensive compilation of Nearctic <italic><tp:taxon-name><tp:taxon-name-part taxon-name-part-type="genus" reg="Epeolus">Epeolus</tp:taxon-name-part></tp:taxon-name></italic> records used to estimate species ranges, presented for each species as a map showing the known extent of occurrence. Most records are of personally examined specimens, though some are taken from literature or online sources. Specimens used in DNA barcoding include sample processing IDs, barcode index numbers are given for sequences that are <abbrev xlink:title="barcode index numbers" id="ABBRID0EA1GO" xlink:type="simple">BIN</abbrev>-compliant, and GenBank accession numbers are presented for sequenced specimens.</p><media xlink:href="zookeys-755-001-s001.xlsx" mimetype="application" mime-subtype="vnd.openxmlformats-officedocument.spreadsheetml.sheet" position="float" orientation="portrait" xlink:type="simple" id="oo_200872.xlsx"/><permissions><license license-type="creative-commons-attribution" xlink:href="http://creativecommons.org/licenses/by/4.0/" xlink:type="simple"><license-p>This is an open access article distributed under the terms of the Creative Commons Attribution License (CC BY 4.0), which permits unrestricted use, distribution, and reproduction in any medium, provided the original author and source are credited.</license-p></license></permissions><attrib specific-use="authors">Author: Thomas M. Onuferko</attrib></supplementary-material><fig id="F26" position="float" orientation="portrait"><label>Figure 26.</label><caption><p>
                <italic><tp:taxon-name><tp:taxon-name-part taxon-name-part-type="genus" reg="Epeolus">Epeolus</tp:taxon-name-part> <tp:taxon-name-part taxon-name-part-type="species" reg="bifasciatus">bifasciatus</tp:taxon-name-part></tp:taxon-name></italic> <bold>A</bold> female, lateral habitus (scale bar 3 mm) <bold>B</bold> female, dorsal habitus (scale bar 3 mm) <bold>C</bold> male, lateral habitus (scale bar 3 mm), and <bold>D</bold> female axillae and mesoscutellum, dorsal view (scale bar 0.5 mm; blue lines indicate the posterior extent of the axilla relative to the length of the mesoscutellum; red lines indicate the extent of the free portion of the axilla relative to its entire medial length).</p></caption><graphic xmlns:xlink="http://www.w3.org/1999/xlink" xlink:href="zookeys-755-001-g026.jpg" position="float" orientation="portrait" xlink:type="simple" id="oo_200780.jpg"/></fig><fig id="F4" position="float" orientation="portrait"><label>Figure 4.</label><caption><p>
                <italic><tp:taxon-name><tp:taxon-name-part taxon-name-part-type="genus" reg="Epeolus">Epeolus</tp:taxon-name-part> <tp:taxon-name-part taxon-name-part-type="species" reg="ainsliei">ainsliei</tp:taxon-name-part></tp:taxon-name></italic> <bold>A</bold> female, lateral habitus (scale bar 3 mm) <bold>B</bold> female holotype, dorsal habitus (scale bar 3 mm) <bold>C</bold> male, lateral habitus (scale bar 3 mm), and <bold>D</bold> female axillae and mesoscutellum, dorsal view (scale bar 0.5 mm; blue lines indicate the posterior extent of the axilla relative to the length of the mesoscutellum; red lines indicate the extent of the free portion of the axilla relative to its entire medial length).</p></caption><graphic xmlns:xlink="http://www.w3.org/1999/xlink" xlink:href="zookeys-755-001-g004.jpg" position="float" orientation="portrait" xlink:type="simple" id="oo_200758.jpg"/></fig><fig id="F8" position="float" orientation="portrait"><label>Figure 8.</label><caption><p>
                <italic><tp:taxon-name><tp:taxon-name-part taxon-name-part-type="genus" reg="Epeolus">Epeolus</tp:taxon-name-part> <tp:taxon-name-part taxon-name-part-type="species" reg="andriyi">andriyi</tp:taxon-name-part></tp:taxon-name></italic> <bold>A</bold> female holotype, lateral habitus (scale bar 3 mm) <bold>B</bold> female holotype, dorsal habitus (scale bar 3 mm) <bold>C</bold> male allotype, lateral habitus (scale bar 3 mm), and <bold>D</bold> female holotype axillae and mesoscutellum, dorsal view (scale bar 0.5 mm; blue lines indicate the posterior extent of the axilla relative to the length of the mesoscutellum; red lines indicate the extent of the free portion of the axilla relative to its entire medial length).</p></caption><graphic xmlns:xlink="http://www.w3.org/1999/xlink" xlink:href="zookeys-755-001-g008.jpg" position="float" orientation="portrait" xlink:type="simple" id="oo_200762.jpg"/></fig><fig id="F12" position="float" orientation="portrait"><label>Figure 12.</label><caption><p>
                <italic><tp:taxon-name><tp:taxon-name-part taxon-name-part-type="genus" reg="Epeolus">Epeolus</tp:taxon-name-part> <tp:taxon-name-part taxon-name-part-type="species" reg="attenboroughi">attenboroughi</tp:taxon-name-part></tp:taxon-name></italic> <bold>A</bold> female holotype, lateral habitus (scale bar 3 mm) <bold>B</bold> female holotype, dorsal habitus (scale bar 3 mm) <bold>C</bold> male allotype, lateral habitus (scale bar 3 mm), and <bold>D</bold> female holotype axillae and mesoscutellum, dorsal view (scale bar 0.5 mm; blue lines indicate the posterior extent of the axilla relative to the length of the mesoscutellum; red lines indicate the extent of the free portion of the axilla relative to its entire medial length).</p></caption><graphic xmlns:xlink="http://www.w3.org/1999/xlink" xlink:href="zookeys-755-001-g012.jpg" position="float" orientation="portrait" xlink:type="simple" id="oo_200766.jpg"/></fig><fig id="F16" position="float" orientation="portrait"><label>Figure 16.</label><caption><p>
                <italic><tp:taxon-name><tp:taxon-name-part taxon-name-part-type="genus" reg="Epeolus">Epeolus</tp:taxon-name-part> <tp:taxon-name-part taxon-name-part-type="species" reg="autumnalis">autumnalis</tp:taxon-name-part></tp:taxon-name></italic> <bold>A</bold> female, lateral habitus (scale bar 3 mm) <bold>B</bold> female, dorsal habitus (scale bar 3 mm) <bold>C</bold> male, lateral habitus (scale bar 3 mm), and <bold>D</bold> female axillae and mesoscutellum, dorsal view (scale bar 0.5 mm; blue lines indicate the posterior extent of the axilla relative to the length of the mesoscutellum; red lines indicate the extent of the free portion of the axilla relative to its entire medial length).</p></caption><graphic xmlns:xlink="http://www.w3.org/1999/xlink" xlink:href="zookeys-755-001-g016.jpg" position="float" orientation="portrait" xlink:type="simple" id="oo_200770.jpg"/></fig><fig id="F18" position="float" orientation="portrait"><label>Figure 18.</label><caption><p>
                <italic><tp:taxon-name><tp:taxon-name-part taxon-name-part-type="genus" reg="Epeolus">Epeolus</tp:taxon-name-part> <tp:taxon-name-part taxon-name-part-type="species" reg="axillaris">axillaris</tp:taxon-name-part></tp:taxon-name></italic> <bold>A</bold> female paratype, lateral habitus (scale bar 3 mm) <bold>B</bold> female holotype, dorsal habitus (scale bar 3 mm) <bold>C</bold> male allotype, lateral habitus (scale bar 3 mm), and <bold>D</bold> female paratype axillae and mesoscutellum, dorsal view (scale bar 0.5 mm; blue lines indicate the posterior extent of the axilla relative to the length of the mesoscutellum; red lines indicate the extent of the free portion of the axilla relative to its entire medial length).</p></caption><graphic xmlns:xlink="http://www.w3.org/1999/xlink" xlink:href="zookeys-755-001-g018.jpg" position="float" orientation="portrait" xlink:type="simple" id="oo_200772.jpg"/></fig><fig id="F24" position="float" orientation="portrait"><label>Figure 24.</label><caption><p>
                <italic><tp:taxon-name><tp:taxon-name-part taxon-name-part-type="genus" reg="Epeolus">Epeolus</tp:taxon-name-part> <tp:taxon-name-part taxon-name-part-type="species" reg="basili">basili</tp:taxon-name-part></tp:taxon-name></italic> <bold>A</bold> female holotype, lateral habitus (scale bar 3 mm) <bold>B</bold> female holotype, dorsal habitus (scale bar 3 mm) <bold>C</bold> male allotype, lateral habitus (scale bar 3 mm), and <bold>D</bold> female paratype axillae and mesoscutellum, dorsal view (scale bar 0.5 mm; blue lines indicate the posterior extent of the axilla relative to the length of the mesoscutellum; red lines indicate the extent of the free portion of the axilla relative to its entire medial length).</p></caption><graphic xmlns:xlink="http://www.w3.org/1999/xlink" xlink:href="zookeys-755-001-g024.jpg" position="float" orientation="portrait" xlink:type="simple" id="oo_200778.jpg"/></fig><fig id="F32" position="float" orientation="portrait"><label>Figure 32.</label><caption><p>
                <italic><tp:taxon-name><tp:taxon-name-part taxon-name-part-type="genus" reg="Epeolus">Epeolus</tp:taxon-name-part> <tp:taxon-name-part taxon-name-part-type="species" reg="carolinus">carolinus</tp:taxon-name-part></tp:taxon-name></italic> <bold>A</bold> female, lateral habitus (scale bar 3 mm) <bold>B</bold> female, dorsal habitus (scale bar 3 mm) <bold>C</bold> male, lateral habitus (scale bar 3 mm), and <bold>D</bold> female axillae and mesoscutellum, dorsal view (scale bar 0.5 mm; blue lines indicate the posterior extent of the axilla relative to the length of the mesoscutellum; red lines indicate the extent of the free portion of the axilla relative to its entire medial length).</p></caption><graphic xmlns:xlink="http://www.w3.org/1999/xlink" xlink:href="zookeys-755-001-g032.jpg" position="float" orientation="portrait" xlink:type="simple" id="oo_200786.jpg"/></fig><fig id="F39" orientation="portrait" position="float"><label>Figure 39.</label><caption><p>
                <italic><tp:taxon-name><tp:taxon-name-part taxon-name-part-type="genus" reg="Epeolus">Epeolus</tp:taxon-name-part> <tp:taxon-name-part taxon-name-part-type="species" reg="deyrupi">deyrupi</tp:taxon-name-part></tp:taxon-name></italic> <bold>A</bold> female holotype, lateral habitus (scale bar 3 mm) <bold>B</bold> female holotype, dorsal habitus (scale bar 3 mm) <bold>C</bold> male allotype, lateral habitus (scale bar 3 mm), and <bold>D</bold> female paratype axillae and mesoscutellum, dorsal view (scale bar 0.5 mm; blue lines indicate the posterior extent of the axilla relative to the length of the mesoscutellum; red lines indicate the extent of the free portion of the axilla relative to its entire medial length).</p></caption><graphic xmlns:xlink="http://www.w3.org/1999/xlink" xlink:href="zookeys-755-001-g039.jpg" position="float" orientation="portrait" xlink:type="simple" id="oo_200793.jpg"/></fig><fig id="F49" position="float" orientation="portrait"><label>Figure 49.</label><caption><p>
                <italic><tp:taxon-name><tp:taxon-name-part taxon-name-part-type="genus" reg="Epeolus">Epeolus</tp:taxon-name-part> <tp:taxon-name-part taxon-name-part-type="species" reg="floridensis">floridensis</tp:taxon-name-part></tp:taxon-name></italic> <bold>A</bold> female, lateral habitus (scale bar 3 mm) <bold>B</bold> female holotype, dorsal habitus (scale bar 3 mm) <bold>C</bold> male, lateral habitus (scale bar 3 mm), and <bold>D</bold> female axillae and mesoscutellum, dorsal view (scale bar 0.5 mm; blue lines indicate the posterior extent of the axilla relative to the length of the mesoscutellum; red lines indicate the extent of the free portion of the axilla relative to its entire medial length).</p></caption><graphic xmlns:xlink="http://www.w3.org/1999/xlink" xlink:href="zookeys-755-001-g049.jpg" position="float" orientation="portrait" xlink:type="simple" id="oo_200803.jpg"/></fig><fig id="F53" position="float" orientation="portrait"><label>Figure 53.</label><caption><p>
                <italic><tp:taxon-name><tp:taxon-name-part taxon-name-part-type="genus" reg="Epeolus">Epeolus</tp:taxon-name-part> <tp:taxon-name-part taxon-name-part-type="species" reg="glabratus">glabratus</tp:taxon-name-part></tp:taxon-name></italic> <bold>A</bold> female, lateral habitus (scale bar 3 mm) <bold>B</bold> female, dorsal habitus (scale bar 3 mm) <bold>C</bold> male, lateral habitus (scale bar 3 mm), and <bold>D</bold> female axillae and mesoscutellum, dorsal view (scale bar 0.5 mm; blue lines indicate the posterior extent of the axilla relative to the length of the mesoscutellum; red lines indicate the extent of the free portion of the axilla relative to its entire medial length).</p></caption><graphic xmlns:xlink="http://www.w3.org/1999/xlink" xlink:href="zookeys-755-001-g053.jpg" position="float" orientation="portrait" xlink:type="simple" id="oo_200807.jpg"/></fig><fig id="F55" position="float" orientation="portrait"><label>Figure 55.</label><caption><p>
                <italic><tp:taxon-name><tp:taxon-name-part taxon-name-part-type="genus" reg="Epeolus">Epeolus</tp:taxon-name-part> <tp:taxon-name-part taxon-name-part-type="species" reg="howardi">howardi</tp:taxon-name-part></tp:taxon-name></italic> <bold>A</bold> female, lateral habitus (scale bar 3 mm) <bold>B</bold> female holotype, dorsal habitus (scale bar 3 mm) <bold>C</bold> male, lateral habitus (scale bar 3 mm), and <bold>D</bold> female axillae and mesoscutellum, dorsal view (scale bar 0.5 mm; blue lines indicate the posterior extent of the axilla relative to the length of the mesoscutellum; red lines indicate the extent of the free portion of the axilla relative to its entire medial length).</p></caption><graphic xmlns:xlink="http://www.w3.org/1999/xlink" xlink:href="zookeys-755-001-g055.jpg" position="float" orientation="portrait" xlink:type="simple" id="oo_200809.jpg"/></fig><fig id="F63" position="float" orientation="portrait"><label>Figure 63.</label><caption><p>
                <italic><tp:taxon-name><tp:taxon-name-part taxon-name-part-type="genus" reg="Epeolus">Epeolus</tp:taxon-name-part> <tp:taxon-name-part taxon-name-part-type="species" reg="lectoides">lectoides</tp:taxon-name-part></tp:taxon-name></italic> <bold>A</bold> female, lateral habitus (scale bar 3 mm) <bold>B</bold> female, dorsal habitus (scale bar 3 mm) <bold>C</bold> male, lateral habitus (scale bar 3 mm), and <bold>D</bold> female axillae and mesoscutellum, dorsal view (scale bar 0.5 mm; blue lines indicate the posterior extent of the axilla relative to the length of the mesoscutellum; red lines indicate the extent of the free portion of the axilla relative to its entire medial length).</p></caption><graphic xmlns:xlink="http://www.w3.org/1999/xlink" xlink:href="zookeys-755-001-g063.jpg" position="float" orientation="portrait" xlink:type="simple" id="oo_200823.jpg"/></fig><fig id="F71" position="float" orientation="portrait"><label>Figure 71.</label><caption><p>
                <italic><tp:taxon-name><tp:taxon-name-part taxon-name-part-type="genus" reg="Epeolus">Epeolus</tp:taxon-name-part> <tp:taxon-name-part taxon-name-part-type="species" reg="nebulosus">nebulosus</tp:taxon-name-part></tp:taxon-name></italic> <bold>A</bold> female allotype, lateral habitus (scale bar 3 mm) <bold>B</bold> female allotype, dorsal habitus (scale bar 3 mm) <bold>C</bold> male holotype, lateral habitus (scale bar 3 mm), and <bold>D</bold> female allotype axillae and mesoscutellum, dorsal view (scale bar 0.5 mm; blue lines indicate the posterior extent of the axilla relative to the length of the mesoscutellum; red lines indicate the extent of the free portion of the axilla relative to its entire medial length).</p></caption><graphic xmlns:xlink="http://www.w3.org/1999/xlink" xlink:href="zookeys-755-001-g071.jpg" position="float" orientation="portrait" xlink:type="simple" id="oo_200837.jpg"/></fig><fig id="F73" position="float" orientation="portrait"><label>Figure 73.</label><caption><p>
                <italic><tp:taxon-name><tp:taxon-name-part taxon-name-part-type="genus" reg="Epeolus">Epeolus</tp:taxon-name-part> <tp:taxon-name-part taxon-name-part-type="species" reg="novomexicanus">novomexicanus</tp:taxon-name-part></tp:taxon-name></italic> <bold>A</bold> female, lateral habitus (scale bar 3 mm) <bold>B</bold> female, dorsal habitus (scale bar 3 mm) <bold>C</bold> male, lateral habitus (scale bar 3 mm), and <bold>D</bold> female axillae and mesoscutellum, dorsal view (scale bar 0.5 mm; blue lines indicate the posterior extent of the axilla relative to the length of the mesoscutellum; red lines indicate the extent of the free portion of the axilla relative to its entire medial length).</p></caption><graphic xmlns:xlink="http://www.w3.org/1999/xlink" xlink:href="zookeys-755-001-g073.jpg" position="float" orientation="portrait" xlink:type="simple" id="oo_200840.jpg"/></fig><fig id="F77" position="float" orientation="portrait"><label>Figure 77.</label><caption><p>
                <italic><tp:taxon-name><tp:taxon-name-part taxon-name-part-type="genus" reg="Epeolus">Epeolus</tp:taxon-name-part> <tp:taxon-name-part taxon-name-part-type="species" reg="packeri">packeri</tp:taxon-name-part></tp:taxon-name></italic> <bold>A</bold> female holotype, lateral habitus (scale bar 3 mm) <bold>B</bold> female holotype, dorsal habitus (scale bar 3 mm) <bold>C</bold> male paratype, lateral habitus (scale bar 3 mm), and <bold>D</bold> female paratype axillae and mesoscutellum, dorsal view (scale bar 0.5 mm; blue lines indicate the posterior extent of the axilla relative to the length of the mesoscutellum; red lines indicate the extent of the free portion of the axilla relative to its entire medial length).</p></caption><graphic xmlns:xlink="http://www.w3.org/1999/xlink" xlink:href="zookeys-755-001-g077.jpg" position="float" orientation="portrait" xlink:type="simple" id="oo_200844.jpg"/></fig><fig id="F79" position="float" orientation="portrait"><label>Figure 79.</label><caption><p>
                <italic><tp:taxon-name><tp:taxon-name-part taxon-name-part-type="genus" reg="Epeolus">Epeolus</tp:taxon-name-part> <tp:taxon-name-part taxon-name-part-type="species" reg="pusillus">pusillus</tp:taxon-name-part></tp:taxon-name></italic> <bold>A</bold> female, lateral habitus (scale bar 3 mm) <bold>B</bold> female, dorsal habitus (scale bar 3 mm) <bold>C</bold> male, lateral habitus (scale bar 3 mm), and <bold>D</bold> female axillae and mesoscutellum, dorsal view (scale bar 0.5 mm; blue lines indicate the posterior extent of the axilla relative to the length of the mesoscutellum; red lines indicate the extent of the free portion of the axilla relative to its entire medial length).</p></caption><graphic xmlns:xlink="http://www.w3.org/1999/xlink" xlink:href="zookeys-755-001-g079.jpg" position="float" orientation="portrait" xlink:type="simple" id="oo_200847.jpg"/></fig><fig id="F81" position="float" orientation="portrait"><label>Figure 81.</label><caption><p>
                <italic><tp:taxon-name><tp:taxon-name-part taxon-name-part-type="genus" reg="Epeolus">Epeolus</tp:taxon-name-part> <tp:taxon-name-part taxon-name-part-type="species" reg="rufulus">rufulus</tp:taxon-name-part></tp:taxon-name></italic> <bold>A</bold> female, lateral habitus (scale bar 3 mm) <bold>B</bold> female, dorsal habitus (scale bar 3 mm) <bold>C</bold> male, lateral habitus (scale bar 3 mm), and <bold>D</bold> female axillae and mesoscutellum, dorsal view (scale bar 0.5 mm; blue lines indicate the posterior extent of the axilla relative to the length of the mesoscutellum; red lines indicate the extent of the free portion of the axilla relative to its entire medial length).</p></caption><graphic xmlns:xlink="http://www.w3.org/1999/xlink" xlink:href="zookeys-755-001-g081.jpg" position="float" orientation="portrait" xlink:type="simple" id="oo_200849.jpg"/></fig><fig id="F83" position="float" orientation="portrait"><label>Figure 83.</label><caption><p>
                <italic><tp:taxon-name><tp:taxon-name-part taxon-name-part-type="genus" reg="Epeolus">Epeolus</tp:taxon-name-part> <tp:taxon-name-part taxon-name-part-type="species" reg="scutellaris">scutellaris</tp:taxon-name-part></tp:taxon-name></italic> <bold>A</bold> female neotype, lateral habitus (scale bar 3 mm) <bold>B</bold> female neotype, dorsal habitus (scale bar 3 mm) <bold>C</bold> male, lateral habitus (scale bar 3 mm), and <bold>D</bold> female axillae and mesoscutellum, dorsal view (scale bar 0.5 mm; blue lines indicate the posterior extent of the axilla relative to the length of the mesoscutellum; red lines indicate the extent of the free portion of the axilla relative to its entire medial length).</p></caption><graphic xmlns:xlink="http://www.w3.org/1999/xlink" xlink:href="zookeys-755-001-g083.jpg" position="float" orientation="portrait" xlink:type="simple" id="oo_200851.jpg"/></fig><fig id="F20" position="float" orientation="portrait"><label>Figure 20.</label><caption><p>
                <italic><tp:taxon-name><tp:taxon-name-part taxon-name-part-type="genus" reg="Epeolus">Epeolus</tp:taxon-name-part> <tp:taxon-name-part taxon-name-part-type="species" reg="banksi">banksi</tp:taxon-name-part></tp:taxon-name></italic> <bold>A</bold> female, lateral habitus (scale bar 3 mm) <bold>B</bold> female, dorsal habitus (scale bar 3 mm) <bold>C</bold> male, lateral habitus (scale bar 3 mm), and <bold>D</bold> female axillae and mesoscutellum, dorsal view (scale bar 0.5 mm; blue lines indicate the posterior extent of the axilla relative to the length of the mesoscutellum; red lines indicate the extent of the free portion of the axilla relative to its entire medial length).</p></caption><graphic xmlns:xlink="http://www.w3.org/1999/xlink" xlink:href="zookeys-755-001-g020.jpg" position="float" orientation="portrait" xlink:type="simple" id="oo_200774.jpg"/></fig><fig id="F6" position="float" orientation="portrait"><label>Figure 6.</label><caption><p>
                <italic><tp:taxon-name><tp:taxon-name-part taxon-name-part-type="genus" reg="Epeolus">Epeolus</tp:taxon-name-part> <tp:taxon-name-part taxon-name-part-type="species" reg="americanus">americanus</tp:taxon-name-part></tp:taxon-name></italic> <bold>A</bold> female, lateral habitus (scale bar 3 mm) <bold>B</bold> female, dorsal habitus (scale bar 3 mm) <bold>C</bold> male, lateral habitus (scale bar 3 mm), and <bold>D</bold> female axillae and mesoscutellum, dorsal view (scale bar 0.5 mm; blue lines indicate the posterior extent of the axilla relative to the length of the mesoscutellum; red lines indicate the extent of the free portion of the axilla relative to its entire medial length).</p></caption><graphic xmlns:xlink="http://www.w3.org/1999/xlink" xlink:href="zookeys-755-001-g006.jpg" position="float" orientation="portrait" xlink:type="simple" id="oo_200760.jpg"/></fig><fig id="F10" position="float" orientation="portrait"><label>Figure 10.</label><caption><p>
                <italic><tp:taxon-name><tp:taxon-name-part taxon-name-part-type="genus" reg="Epeolus">Epeolus</tp:taxon-name-part> <tp:taxon-name-part taxon-name-part-type="species" reg="asperatus">asperatus</tp:taxon-name-part></tp:taxon-name></italic> <bold>A</bold> female, lateral habitus (scale bar 3 mm) <bold>B</bold> female holotype, dorsal habitus (scale bar 3 mm) <bold>C</bold> male, lateral habitus (scale bar 3 mm), and <bold>D</bold> female axillae and mesoscutellum, dorsal view (scale bar 0.5 mm; blue lines indicate the posterior extent of the axilla relative to the length of the mesoscutellum; red lines indicate the extent of the free portion of the axilla relative to its entire medial length).</p></caption><graphic xmlns:xlink="http://www.w3.org/1999/xlink" xlink:href="zookeys-755-001-g010.jpg" position="float" orientation="portrait" xlink:type="simple" id="oo_200764.jpg"/></fig><fig id="F14" position="float" orientation="portrait"><label>Figure 14.</label><caption><p>
                <italic><tp:taxon-name><tp:taxon-name-part taxon-name-part-type="genus" reg="Epeolus">Epeolus</tp:taxon-name-part> <tp:taxon-name-part taxon-name-part-type="species" reg="australis">australis</tp:taxon-name-part></tp:taxon-name></italic> <bold>A</bold> female, lateral habitus (scale bar 3 mm) <bold>B</bold> female, dorsal habitus (scale bar 3 mm) <bold>C</bold> male, lateral habitus (scale bar 3 mm), and <bold>D</bold> female axillae and mesoscutellum, dorsal view (scale bar 0.5 mm; blue lines indicate the posterior extent of the axilla relative to the length of the mesoscutellum; red lines indicate the extent of the free portion of the axilla relative to its entire medial length).</p></caption><graphic xmlns:xlink="http://www.w3.org/1999/xlink" xlink:href="zookeys-755-001-g014.jpg" position="float" orientation="portrait" xlink:type="simple" id="oo_200768.jpg"/></fig><fig id="F22" position="float" orientation="portrait"><label>Figure 22.</label><caption><p>
                <italic><tp:taxon-name><tp:taxon-name-part taxon-name-part-type="genus" reg="Epeolus">Epeolus</tp:taxon-name-part> <tp:taxon-name-part taxon-name-part-type="species" reg="barberiellus">barberiellus</tp:taxon-name-part></tp:taxon-name></italic> <bold>A</bold> female, lateral habitus (scale bar 3 mm) <bold>B</bold> female holotype, dorsal habitus (scale bar 3 mm) <bold>C</bold> male, lateral habitus (scale bar 3 mm), and <bold>D</bold> female holotype axillae and mesoscutellum, dorsal view (scale bar 0.5 mm; blue lines indicate the posterior extent of the axilla relative to the length of the mesoscutellum; red lines indicate the extent of the free portion of the axilla relative to its entire medial length).</p></caption><graphic xmlns:xlink="http://www.w3.org/1999/xlink" xlink:href="zookeys-755-001-g022.jpg" position="float" orientation="portrait" xlink:type="simple" id="oo_200776.jpg"/></fig><fig id="F28" position="float" orientation="portrait"><label>Figure 28.</label><caption><p>
                <italic><tp:taxon-name><tp:taxon-name-part taxon-name-part-type="genus" reg="Epeolus">Epeolus</tp:taxon-name-part> <tp:taxon-name-part taxon-name-part-type="species" reg="brumleyi">brumleyi</tp:taxon-name-part></tp:taxon-name></italic> <bold>A</bold> female paratype, lateral habitus (scale bar 3 mm) <bold>B</bold> female holotype, dorsal habitus (scale bar 3 mm) <bold>C</bold> male paratype, lateral habitus (scale bar 3 mm), and <bold>D</bold> female paratype axillae and mesoscutellum, dorsal view (scale bar 0.5 mm; blue lines indicate the posterior extent of the axilla relative to the length of the mesoscutellum; red lines indicate the extent of the free portion of the axilla relative to its entire medial length).</p></caption><graphic xmlns:xlink="http://www.w3.org/1999/xlink" xlink:href="zookeys-755-001-g028.jpg" position="float" orientation="portrait" xlink:type="simple" id="oo_200782.jpg"/></fig><fig id="F30" position="float" orientation="portrait"><label>Figure 30.</label><caption><p>
                <italic><tp:taxon-name><tp:taxon-name-part taxon-name-part-type="genus" reg="Epeolus">Epeolus</tp:taxon-name-part> <tp:taxon-name-part taxon-name-part-type="species" reg="canadensis">canadensis</tp:taxon-name-part></tp:taxon-name></italic> <bold>A</bold> female, lateral habitus (scale bar 3 mm) <bold>B</bold> female holotype, dorsal habitus (scale bar 3 mm) <bold>C</bold> male, lateral habitus (scale bar 3 mm), and <bold>D</bold> female axillae and mesoscutellum, dorsal view (scale bar 0.5 mm; blue lines indicate the posterior extent of the axilla relative to the length of the mesoscutellum; red lines indicate the extent of the free portion of the axilla relative to its entire medial length).</p></caption><graphic xmlns:xlink="http://www.w3.org/1999/xlink" xlink:href="zookeys-755-001-g030.jpg" position="float" orientation="portrait" xlink:type="simple" id="oo_200784.jpg"/></fig><fig id="F34" position="float" orientation="portrait"><label>Figure 34.</label><caption><p>
                <italic><tp:taxon-name><tp:taxon-name-part taxon-name-part-type="genus" reg="Epeolus">Epeolus</tp:taxon-name-part> <tp:taxon-name-part taxon-name-part-type="species" reg="chamaesarachae">chamaesarachae</tp:taxon-name-part></tp:taxon-name></italic> <bold>A</bold> female paratype, lateral habitus (scale bar 3 mm) <bold>B</bold> female holotype, dorsal habitus (scale bar 3 mm) <bold>C</bold> male paratype, lateral habitus (scale bar 3 mm), and <bold>D</bold> female paratype axillae and mesoscutellum, dorsal view (scale bar 0.5 mm; blue lines indicate the posterior extent of the axilla relative to the length of the mesoscutellum; red lines indicate the extent of the free portion of the axilla relative to its entire medial length).</p></caption><graphic xmlns:xlink="http://www.w3.org/1999/xlink" xlink:href="zookeys-755-001-g034.jpg" position="float" orientation="portrait" xlink:type="simple" id="oo_200788.jpg"/></fig><fig id="F36" position="float" orientation="portrait"><label>Figure 36.</label><caption><p>
                <italic><tp:taxon-name><tp:taxon-name-part taxon-name-part-type="genus" reg="Epeolus">Epeolus</tp:taxon-name-part> <tp:taxon-name-part taxon-name-part-type="species" reg="compactus">compactus</tp:taxon-name-part></tp:taxon-name></italic> <bold>A</bold> female, lateral habitus (scale bar 3 mm) <bold>B</bold> female lectotype, dorsal habitus (scale bar 3 mm) <bold>C</bold> male, lateral habitus (scale bar 3 mm), and <bold>D</bold> female axillae and mesoscutellum, dorsal view (scale bar 0.5 mm; blue lines indicate the posterior extent of the axilla relative to the length of the mesoscutellum; red lines indicate the extent of the free portion of the axilla relative to its entire medial length).</p></caption><graphic xmlns:xlink="http://www.w3.org/1999/xlink" xlink:href="zookeys-755-001-g036.jpg" position="float" orientation="portrait" xlink:type="simple" id="oo_200790.jpg"/></fig><fig id="F41" position="float" orientation="portrait"><label>Figure 41.</label><caption><p>
                <italic><tp:taxon-name><tp:taxon-name-part taxon-name-part-type="genus" reg="Epeolus">Epeolus</tp:taxon-name-part> <tp:taxon-name-part taxon-name-part-type="species" reg="diadematus">diadematus</tp:taxon-name-part></tp:taxon-name></italic> <bold>A</bold> female holotype, lateral habitus (scale bar 3 mm) <bold>B</bold> female holotype, dorsal habitus (scale bar 3 mm) <bold>C</bold> male paratype, lateral habitus (scale bar 3 mm), and <bold>D</bold> female paratype axillae and mesoscutellum, dorsal view (scale bar 0.5 mm; blue lines indicate the posterior extent of the axilla relative to the length of the mesoscutellum; red lines indicate the extent of the free portion of the axilla relative to its entire medial length).</p></caption><graphic xmlns:xlink="http://www.w3.org/1999/xlink" xlink:href="zookeys-755-001-g041.jpg" position="float" orientation="portrait" xlink:type="simple" id="oo_200795.jpg"/></fig><fig id="F43" position="float" orientation="portrait"><label>Figure 43.</label><caption><p>
                <italic><tp:taxon-name><tp:taxon-name-part taxon-name-part-type="genus" reg="Epeolus">Epeolus</tp:taxon-name-part> <tp:taxon-name-part taxon-name-part-type="species" reg="erigeronis">erigeronis</tp:taxon-name-part></tp:taxon-name></italic> <bold>A</bold> female, lateral habitus (scale bar 3 mm) <bold>B</bold> female, dorsal habitus (scale bar 3 mm) <bold>C</bold> male, lateral habitus (scale bar 3 mm), and <bold>D</bold> female axillae and mesoscutellum, dorsal view (scale bar 0.5 mm; blue lines indicate the posterior extent of the axilla relative to the length of the mesoscutellum; red lines indicate the extent of the free portion of the axilla relative to its entire medial length).</p></caption><graphic xmlns:xlink="http://www.w3.org/1999/xlink" xlink:href="zookeys-755-001-g043.jpg" position="float" orientation="portrait" xlink:type="simple" id="oo_200797.jpg"/></fig><fig id="F45" position="float" orientation="portrait"><label>Figure 45.</label><caption><p>
                <italic><tp:taxon-name><tp:taxon-name-part taxon-name-part-type="genus" reg="Epeolus">Epeolus</tp:taxon-name-part> <tp:taxon-name-part taxon-name-part-type="species" reg="ferrarii">ferrarii</tp:taxon-name-part></tp:taxon-name></italic> <bold>A</bold> female allotype, lateral habitus (scale bar 3 mm) <bold>B</bold> female allotype, dorsal habitus (scale bar 3 mm) <bold>C</bold> male holotype, lateral habitus (scale bar 3 mm), and <bold>D</bold> female paratype axillae and mesoscutellum, dorsal view (scale bar 0.5 mm; blue lines indicate the posterior extent of the axilla relative to the length of the mesoscutellum; red lines indicate the extent of the free portion of the axilla relative to its entire medial length).</p></caption><graphic xmlns:xlink="http://www.w3.org/1999/xlink" xlink:href="zookeys-755-001-g045.jpg" position="float" orientation="portrait" xlink:type="simple" id="oo_200799.jpg"/></fig><fig id="F47" position="float" orientation="portrait"><label>Figure 47.</label><caption><p>
                <italic><tp:taxon-name><tp:taxon-name-part taxon-name-part-type="genus" reg="Epeolus">Epeolus</tp:taxon-name-part> <tp:taxon-name-part taxon-name-part-type="species" reg="flavofasciatus">flavofasciatus</tp:taxon-name-part></tp:taxon-name></italic> <bold>A</bold> female, lateral habitus (scale bar 3 mm) <bold>B</bold> female, dorsal habitus (scale bar 3 mm) <bold>C</bold> male, lateral habitus (scale bar 3 mm), and <bold>D</bold> female axillae and mesoscutellum, dorsal view (scale bar 0.5 mm; blue lines indicate the posterior extent of the axilla relative to the length of the mesoscutellum; red lines indicate the extent of the free portion of the axilla relative to its entire medial length).</p></caption><graphic xmlns:xlink="http://www.w3.org/1999/xlink" xlink:href="zookeys-755-001-g047.jpg" position="float" orientation="portrait" xlink:type="simple" id="oo_200801.jpg"/></fig><fig id="F51" position="float" orientation="portrait"><label>Figure 51.</label><caption><p>
                <italic><tp:taxon-name><tp:taxon-name-part taxon-name-part-type="genus" reg="Epeolus">Epeolus</tp:taxon-name-part> <tp:taxon-name-part taxon-name-part-type="species" reg="gibbsi">gibbsi</tp:taxon-name-part></tp:taxon-name></italic> <bold>A</bold> female holotype, lateral habitus (scale bar 3 mm) <bold>B</bold> female holotype, dorsal habitus (scale bar 3 mm) <bold>C</bold> male allotype, lateral habitus (scale bar 3 mm), and <bold>D</bold> female holotype axillae and mesoscutellum, dorsal view (scale bar 0.5 mm; blue lines indicate the posterior extent of the axilla relative to the length of the mesoscutellum; red lines indicate the extent of the free portion of the axilla relative to its entire medial length).</p></caption><graphic xmlns:xlink="http://www.w3.org/1999/xlink" xlink:href="zookeys-755-001-g051.jpg" position="float" orientation="portrait" xlink:type="simple" id="oo_200805.jpg"/></fig><fig id="F57" position="float" orientation="portrait"><label>Figure 57.</label><caption><p>
                <italic><tp:taxon-name><tp:taxon-name-part taxon-name-part-type="genus" reg="Epeolus">Epeolus</tp:taxon-name-part> <tp:taxon-name-part taxon-name-part-type="species" reg="ilicis">ilicis</tp:taxon-name-part></tp:taxon-name></italic> <bold>A</bold> female, lateral habitus (scale bar 3 mm) <bold>B</bold> female holotype, dorsal habitus (scale bar 3 mm) <bold>C</bold> male paratype, lateral habitus (scale bar 3 mm), and <bold>D</bold> female axillae and mesoscutellum (photo of <italic><tp:taxon-name><tp:taxon-name-part taxon-name-part-type="genus" reg="Epeolus">E.</tp:taxon-name-part> <tp:taxon-name-part taxon-name-part-type="species" reg="vernalis">vernalis</tp:taxon-name-part></tp:taxon-name></italic> holotype [herein synonymized under <italic><tp:taxon-name><tp:taxon-name-part taxon-name-part-type="genus" reg="Epeolus">E.</tp:taxon-name-part> <tp:taxon-name-part taxon-name-part-type="species" reg="ilicis">ilicis</tp:taxon-name-part></tp:taxon-name></italic>]), dorsal view (scale bar 0.5 mm; blue lines indicate the posterior extent of the axilla relative to the length of the mesoscutellum; red lines indicate the extent of the free portion of the axilla relative to its entire medial length).</p></caption><graphic xmlns:xlink="http://www.w3.org/1999/xlink" xlink:href="zookeys-755-001-g057.jpg" position="float" orientation="portrait" xlink:type="simple" id="oo_200811.jpg"/></fig><fig id="F59" position="float" orientation="portrait"><label>Figure 59.</label><caption><p>
                <italic><tp:taxon-name><tp:taxon-name-part taxon-name-part-type="genus" reg="Epeolus">Epeolus</tp:taxon-name-part> <tp:taxon-name-part taxon-name-part-type="species" reg="inornatus">inornatus</tp:taxon-name-part></tp:taxon-name></italic> <bold>A</bold> female holotype, lateral habitus (scale bar 3 mm) <bold>B</bold> female holotype, dorsal habitus (scale bar 3 mm) <bold>C</bold> male allotype, lateral habitus (scale bar 3 mm), and <bold>D</bold> female paratype axillae and mesoscutellum, dorsal view (scale bar 0.5 mm; blue lines indicate the posterior extent of the axilla relative to the length of the mesoscutellum; red lines indicate the extent of the free portion of the axilla relative to its entire medial length).</p></caption><graphic xmlns:xlink="http://www.w3.org/1999/xlink" xlink:href="zookeys-755-001-g059.jpg" position="float" orientation="portrait" xlink:type="simple" id="oo_200815.jpg"/></fig><fig id="F61" position="float" orientation="portrait"><label>Figure 61.</label><caption><p>
                <italic><tp:taxon-name><tp:taxon-name-part taxon-name-part-type="genus" reg="Epeolus">Epeolus</tp:taxon-name-part> <tp:taxon-name-part taxon-name-part-type="species" reg="interruptus">interruptus</tp:taxon-name-part></tp:taxon-name></italic> <bold>A</bold> female, lateral habitus (scale bar 3 mm) <bold>B</bold> female, dorsal habitus (scale bar 3 mm) <bold>C</bold> male, lateral habitus (scale bar 3 mm), and <bold>D</bold> female axillae and mesoscutellum, dorsal view (scale bar 0.5 mm; blue arrow indicates blunt median process of metanotum; blue lines indicate the posterior extent of the axilla relative to the length of the mesoscutellum; red lines indicate the extent of the free portion of the axilla relative to its entire medial length).</p></caption><graphic xmlns:xlink="http://www.w3.org/1999/xlink" xlink:href="zookeys-755-001-g061.jpg" position="float" orientation="portrait" xlink:type="simple" id="oo_200819.jpg"/></fig><fig id="F65" position="float" orientation="portrait"><label>Figure 65.</label><caption><p>
                <italic><tp:taxon-name><tp:taxon-name-part taxon-name-part-type="genus" reg="Epeolus">Epeolus</tp:taxon-name-part> <tp:taxon-name-part taxon-name-part-type="species" reg="lectus">lectus</tp:taxon-name-part></tp:taxon-name></italic> <bold>A</bold> female, lateral habitus (scale bar 3 mm) <bold>B</bold> female holotype, dorsal habitus (scale bar 3 mm) <bold>C</bold> male, lateral habitus (scale bar 3 mm), and <bold>D</bold> female axillae and mesoscutellum, dorsal view (scale bar 0.5 mm; blue lines indicate the posterior extent of the axilla relative to the length of the mesoscutellum; red lines indicate the extent of the free portion of the axilla relative to its entire medial length).</p></caption><graphic xmlns:xlink="http://www.w3.org/1999/xlink" xlink:href="zookeys-755-001-g065.jpg" position="float" orientation="portrait" xlink:type="simple" id="oo_200828.jpg"/></fig><fig id="F67" position="float" orientation="portrait"><label>Figure 67.</label><caption><p>
                <italic><tp:taxon-name><tp:taxon-name-part taxon-name-part-type="genus" reg="Epeolus">Epeolus</tp:taxon-name-part> <tp:taxon-name-part taxon-name-part-type="species" reg="mesillae">mesillae</tp:taxon-name-part></tp:taxon-name></italic> <bold>A</bold> female, lateral habitus (scale bar 3 mm) <bold>B</bold> female, dorsal habitus (scale bar 3 mm) <bold>C</bold> male (photo of <italic><tp:taxon-name><tp:taxon-name-part taxon-name-part-type="genus" reg="Phileremus">P.</tp:taxon-name-part> <tp:taxon-name-part taxon-name-part-type="species" reg="mesillae">mesillae</tp:taxon-name-part></tp:taxon-name></italic> neotype), lateral habitus (scale bar 3 mm), and <bold>D</bold> female axillae and mesoscutellum, dorsal view (scale bar 0.5 mm; blue lines indicate the posterior extent of the axilla relative to the length of the mesoscutellum; red lines indicate the extent of the free portion of the axilla relative to its entire medial length).</p></caption><graphic xmlns:xlink="http://www.w3.org/1999/xlink" xlink:href="zookeys-755-001-g067.jpg" position="float" orientation="portrait" xlink:type="simple" id="oo_200832.jpg"/></fig><fig id="F69" position="float" orientation="portrait"><label>Figure 69.</label><caption><p>
                <italic><tp:taxon-name><tp:taxon-name-part taxon-name-part-type="genus" reg="Epeolus">Epeolus</tp:taxon-name-part> <tp:taxon-name-part taxon-name-part-type="species" reg="minimus">minimus</tp:taxon-name-part></tp:taxon-name></italic> <bold>A</bold> female, lateral habitus (scale bar 3 mm) <bold>B</bold> female, dorsal habitus (scale bar 3 mm) <bold>C</bold> male, lateral habitus (scale bar 3 mm), and <bold>D</bold> female axillae and mesoscutellum, dorsal view (scale bar 0.5 mm; blue lines indicate the posterior extent of the axilla relative to the length of the mesoscutellum; red lines indicate the extent of the free portion of the axilla relative to its entire medial length).</p></caption><graphic xmlns:xlink="http://www.w3.org/1999/xlink" xlink:href="zookeys-755-001-g069.jpg" position="float" orientation="portrait" xlink:type="simple" id="oo_200835.jpg"/></fig><fig id="F75" position="float" orientation="portrait"><label>Figure 75.</label><caption><p>
                <italic><tp:taxon-name><tp:taxon-name-part taxon-name-part-type="genus" reg="Epeolus">Epeolus</tp:taxon-name-part> <tp:taxon-name-part taxon-name-part-type="species" reg="olympiellus">olympiellus</tp:taxon-name-part></tp:taxon-name></italic> <bold>A</bold> female, lateral habitus (scale bar 3 mm) <bold>B</bold> female, dorsal habitus (scale bar 3 mm) <bold>C</bold> male, lateral habitus (scale bar 3 mm), and <bold>D</bold> female axillae and mesoscutellum, dorsal view (scale bar 0.5 mm; blue lines indicate the posterior extent of the axilla relative to the length of the mesoscutellum; red lines indicate the extent of the free portion of the axilla relative to its entire medial length).</p></caption><graphic xmlns:xlink="http://www.w3.org/1999/xlink" xlink:href="zookeys-755-001-g075.jpg" position="float" orientation="portrait" xlink:type="simple" id="oo_200842.jpg"/></fig><fig id="F85" position="float" orientation="portrait"><label>Figure 85.</label><caption><p>
                <italic><tp:taxon-name><tp:taxon-name-part taxon-name-part-type="genus" reg="Epeolus">Epeolus</tp:taxon-name-part> <tp:taxon-name-part taxon-name-part-type="species" reg="splendidus">splendidus</tp:taxon-name-part></tp:taxon-name></italic> <bold>A</bold> female holotype, lateral habitus (scale bar 3 mm) <bold>B</bold> female holotype, dorsal habitus (scale bar 3 mm) <bold>C</bold> male paratype, lateral habitus (scale bar 3 mm), and <bold>D</bold> female paratype axillae and mesoscutellum, dorsal view (scale bar 0.5 mm; blue lines indicate the posterior extent of the axilla relative to the length of the mesoscutellum; red lines indicate the extent of the free portion of the axilla relative to its entire medial length).</p></caption><graphic xmlns:xlink="http://www.w3.org/1999/xlink" xlink:href="zookeys-755-001-g085.jpg" position="float" orientation="portrait" xlink:type="simple" id="oo_200853.jpg"/></fig><fig id="F87" position="float" orientation="portrait"><label>Figure 87.</label><caption><p>
                <italic><tp:taxon-name><tp:taxon-name-part taxon-name-part-type="genus" reg="Epeolus">Epeolus</tp:taxon-name-part> <tp:taxon-name-part taxon-name-part-type="species" reg="tessieris">tessieris</tp:taxon-name-part></tp:taxon-name></italic> <bold>A</bold> female holotype, lateral habitus (scale bar 3 mm) <bold>B</bold> female paratype, dorsal habitus (scale bar 3 mm) <bold>C</bold> male paratype, lateral habitus (scale bar 3 mm), and <bold>D</bold> female paratype axillae and mesoscutellum, dorsal view (scale bar 0.5 mm; blue lines indicate the posterior extent of the axilla relative to the length of the mesoscutellum; red lines indicate the extent of the free portion of the axilla relative to its entire medial length).</p></caption><graphic xmlns:xlink="http://www.w3.org/1999/xlink" xlink:href="zookeys-755-001-g087.jpg" position="float" orientation="portrait" xlink:type="simple" id="oo_200855.jpg"/></fig><fig id="F3" position="float" orientation="portrait"><label>Figure 3.</label><caption><p>Mandible (in frontal view) of female <bold>A</bold> <italic><tp:taxon-name><tp:taxon-name-part taxon-name-part-type="genus" reg="Epeolus">E.</tp:taxon-name-part> <tp:taxon-name-part taxon-name-part-type="species" reg="ainsliei">ainsliei</tp:taxon-name-part></tp:taxon-name></italic> without a preapical angulation or tooth <bold>B</bold> <italic><tp:taxon-name><tp:taxon-name-part taxon-name-part-type="genus" reg="Epeolus">E.</tp:taxon-name-part> <tp:taxon-name-part taxon-name-part-type="species" reg="attenboroughi">attenboroughi</tp:taxon-name-part></tp:taxon-name></italic> holotype with an inconspicuous, obtuse preapical tooth <bold>C</bold> <italic><tp:taxon-name><tp:taxon-name-part taxon-name-part-type="genus" reg="Epeolus">E.</tp:taxon-name-part> <tp:taxon-name-part taxon-name-part-type="species" reg="carolinus">carolinus</tp:taxon-name-part></tp:taxon-name></italic> with an inconspicuous, obtuse preapical tooth <bold>D</bold> <italic><tp:taxon-name><tp:taxon-name-part taxon-name-part-type="genus" reg="Epeolus">E.</tp:taxon-name-part> <tp:taxon-name-part taxon-name-part-type="species" reg="gibbsi">gibbsi</tp:taxon-name-part></tp:taxon-name></italic> paratype with an obtuse angle appearing like a tooth <bold>E</bold> <italic><tp:taxon-name><tp:taxon-name-part taxon-name-part-type="genus" reg="Epeolus">E.</tp:taxon-name-part> <tp:taxon-name-part taxon-name-part-type="species" reg="vernalis">vernalis</tp:taxon-name-part></tp:taxon-name></italic> holotype (herein synonymized under <italic><tp:taxon-name><tp:taxon-name-part taxon-name-part-type="genus" reg="Epeolus">E.</tp:taxon-name-part> <tp:taxon-name-part taxon-name-part-type="species" reg="ilicis">ilicis</tp:taxon-name-part></tp:taxon-name></italic>) without a preapical angulation or tooth, and <bold>F</bold> <italic><tp:taxon-name><tp:taxon-name-part taxon-name-part-type="genus" reg="Epeolus">E.</tp:taxon-name-part> <tp:taxon-name-part taxon-name-part-type="species" reg="compactus">compactus</tp:taxon-name-part></tp:taxon-name></italic> with a distinct preapical tooth with sides forming a right triangle. Scale bars 0.5 mm.</p></caption><graphic xmlns:xlink="http://www.w3.org/1999/xlink" xlink:href="zookeys-755-001-g003.jpg" position="float" orientation="portrait" xlink:type="simple" id="oo_200757.jpg"/></fig><fig id="F1" position="float" orientation="portrait"><label>Figure 1.</label><caption><p>Female <italic><tp:taxon-name><tp:taxon-name-part taxon-name-part-type="genus" reg="Epeolus">E.</tp:taxon-name-part> <tp:taxon-name-part taxon-name-part-type="species" reg="chamaesarachae">chamaesarachae</tp:taxon-name-part></tp:taxon-name></italic> sp. n. illustrating mesosomal and metasomal bands of tomentum commonly present in North American <tp:taxon-name><tp:taxon-name-part taxon-name-part-type="tribe">Epeolini</tp:taxon-name-part></tp:taxon-name>.</p></caption><graphic xmlns:xlink="http://www.w3.org/1999/xlink" xlink:href="zookeys-755-001-g001.jpg" position="float" orientation="portrait" xlink:type="simple" id="oo_200755.jpg"/></fig><fig id="F38" position="float" orientation="portrait"><label>Figure 38.</label><caption><p>
                <bold>A</bold> <italic><tp:taxon-name><tp:taxon-name-part taxon-name-part-type="genus" reg="Epeolus">E.</tp:taxon-name-part> <tp:taxon-name-part taxon-name-part-type="species" reg="crucis">crucis</tp:taxon-name-part></tp:taxon-name></italic> female holotype (herein synonymized under <italic><tp:taxon-name><tp:taxon-name-part taxon-name-part-type="genus" reg="Epeolus">E.</tp:taxon-name-part> <tp:taxon-name-part taxon-name-part-type="species" reg="compactus">compactus</tp:taxon-name-part></tp:taxon-name></italic>), dorsal habitus, and <bold>B</bold> <italic><tp:taxon-name><tp:taxon-name-part taxon-name-part-type="genus" reg="Epeolus">E.</tp:taxon-name-part> <tp:taxon-name-part taxon-name-part-type="species" reg="compactus">compactus</tp:taxon-name-part></tp:taxon-name></italic> typical female, dorsal habitus, in which the axilla, mesoscutellum, and discs of the metasomal terga (in terms of integument coloration and pubescence) are black or nearly black. Scale bars 3 mm.</p></caption><graphic xmlns:xlink="http://www.w3.org/1999/xlink" xlink:href="zookeys-755-001-g038.jpg" position="float" orientation="portrait" xlink:type="simple" id="oo_200792.jpg"/></fig><fig id="F2" position="float" orientation="portrait"><label>Figure 2.</label><caption><p>Pygidial plate (in dorsal view) of male <bold>A</bold> <italic><tp:taxon-name><tp:taxon-name-part taxon-name-part-type="genus" reg="Epeolus">E.</tp:taxon-name-part> <tp:taxon-name-part taxon-name-part-type="species" reg="australis">australis</tp:taxon-name-part></tp:taxon-name></italic> (longer than wide and apically narrowed) <bold>B</bold> <italic><tp:taxon-name><tp:taxon-name-part taxon-name-part-type="genus" reg="Epeolus">E.</tp:taxon-name-part> <tp:taxon-name-part taxon-name-part-type="species" reg="brumleyi">brumleyi</tp:taxon-name-part></tp:taxon-name></italic> paratype (nearly as long as wide and apically rounded) <bold>C</bold> <italic><tp:taxon-name><tp:taxon-name-part taxon-name-part-type="genus" reg="Epeolus">E.</tp:taxon-name-part> <tp:taxon-name-part taxon-name-part-type="species" reg="flavofasciatus">flavofasciatus</tp:taxon-name-part></tp:taxon-name></italic> (longer than wide, with the lateral margins parallel) <bold>D</bold> <italic><tp:taxon-name><tp:taxon-name-part taxon-name-part-type="genus" reg="Epeolus">E.</tp:taxon-name-part> <tp:taxon-name-part taxon-name-part-type="species" reg="asperatus">asperatus</tp:taxon-name-part></tp:taxon-name></italic> (longer than wide and apically narrowed) <bold>E</bold> <italic><tp:taxon-name><tp:taxon-name-part taxon-name-part-type="genus" reg="Epeolus">E.</tp:taxon-name-part> <tp:taxon-name-part taxon-name-part-type="species" reg="barberiellus">barberiellus</tp:taxon-name-part></tp:taxon-name></italic> (somewhat longer than wide and apically narrowed), and <bold>F</bold> <italic><tp:taxon-name><tp:taxon-name-part taxon-name-part-type="genus" reg="Triepeolus">T.</tp:taxon-name-part> <tp:taxon-name-part taxon-name-part-type="species" reg="concavus">concavus</tp:taxon-name-part></tp:taxon-name></italic> (longer than wide, with the lateral margins somewhat concave). Scale bars 1 mm.</p></caption><graphic xmlns:xlink="http://www.w3.org/1999/xlink" xlink:href="zookeys-755-001-g002.jpg" position="float" orientation="portrait" xlink:type="simple" id="oo_200756.jpg"/></fig></tp:treatment-sec><ref-list><ref id="B51"><mixed-citation xmlns:xlink="http://www.w3.org/1999/xlink" xlink:type="simple">
          <person-group><name name-style="western"><surname>Mitchell</surname><given-names>TB</given-names></name></person-group> (<year>1962</year>) <article-title>Bees of the eastern United States. Volume II.</article-title> <source>North Carolina Agricultural Experiment Station Technical Bulletin</source> <volume>152</volume>: <fpage>1</fpage>–<lpage>557</lpage>.</mixed-citation></ref><ref id="B70"><mixed-citation xmlns:xlink="http://www.w3.org/1999/xlink" xlink:type="simple">
          <person-group><name name-style="western"><surname>Smith</surname><given-names>F</given-names></name></person-group> (<year>1854</year>) Catalogue of Hymenopterous Insects in the Collection of the British Museum. Part II. <tp:taxon-name><tp:taxon-name-part taxon-name-part-type="family">Apidae</tp:taxon-name-part></tp:taxon-name>. British Museum, London, 199–465.</mixed-citation></ref><ref id="B28"><mixed-citation xmlns:xlink="http://www.w3.org/1999/xlink" xlink:type="simple">
          <person-group><name name-style="western"><surname>Deyrup</surname><given-names>M</given-names></name><name name-style="western"><surname>Eisner</surname><given-names>T</given-names></name></person-group> (<year>2003</year>) Red and black coloration in Florida <tp:taxon-name><tp:taxon-name-part taxon-name-part-type="order">Hymenoptera</tp:taxon-name-part></tp:taxon-name>. Southeastern Naturalist 2(4): 511–522. <ext-link xlink:type="simple" ext-link-type="doi" xlink:href="10.1656/1528-7092(2003)002[0511:RABCIF]2.0.CO;2">https://doi.org/10.1656/1528-7092(2003)002[0511:RABCIF]2.0.CO;2</ext-link></mixed-citation></ref></ref-list></tp:taxon-treatment>
