# Supplementary material for: A revision of the cleptoparasitic bee genus Epeolus Latreille for Nearctic species, north of Mexico (Hymenoptera, Apidae)
Source: Zookeys. 2018 May 8;(755):1–185. doi: 10.3897/zookeys.755.23939 (PMC5953965; doi:10.3897/zookeys.755.23939)
Supplement: Supplementary material 1 — Database of Epeolus records [file zookeys-755-001-s001.xlsx]

## Sheet: NA records
Genus	Species	Females	Males	Total	dd/mm/yyyy	Country	Province/State/Department	Locality	Latitude	Longitude	Floral association	Collector	Record type	Source (institution or literature)	Det. (for literature record)	Specimen designation	DNA barcode	Sample ID (if barcoding attempted)	GenBank accession number (for sequenced specimens)	GPS coordinates (source)
Epeolus	ainsliei	0	1	1	17.vii.1917	Canada	Alberta	Medicine Hat	50.041	-110.676	None	Sladen	Observed collection	BBSL	N/A	Non-type	None			Approximated from given locality
Epeolus	ainsliei	10	0	10	20.viii.1916	Canada	Alberta	Medicine Hat	50.041	-110.676	None	Sladen	Observed collection	CNC	N/A	Non-type	None			Approximated from given locality
Epeolus	ainsliei	1	0	1	01.viii.1983	Canada	Manitoba	Bald Head Hills, Spruce Woods Provincial Park	49.6624	-99.2669	None	W.E. Ralley	Observed collection	JBWM	N/A	Non-type	None			Approximated from given locality
Epeolus	ainsliei	1	0	1	05.viii.2017	Canada	Manitoba	Division 12, Birds Hill Provincial Park	50.019	-96.882	None	J. Gibbs and Nozoe	Observed collection	JBWM	N/A	Non-type	BOLD:ACZ1957	CCDB-30345 B08	MH089881	Specimen label
Epeolus	ainsliei	0	1	1	15.vii.2017	Canada	Manitoba	Division 12, Birds Hill Provincial Park	50.01	-96.91	None	J. Gibbs and Nozoe	Observed collection	JBWM	N/A	Non-type	None	CCDB-30345 B10	N/A (sequencing failed)	Specimen label
Epeolus	ainsliei	1	0	1	05.viii.2017	Canada	Manitoba	Division 12, Birds Hill Provincial Park	50.0115	-96.9065	Dalea purpurea	J. Gibbs and Nozoe	Observed collection	JBWM	N/A	Non-type	None			Specimen label
Epeolus	ainsliei	1	0	1	05.viii.2017	Canada	Manitoba	Division 12, Birds Hill Provincial Park	50.0115	-96.9065	None	J. Gibbs and Nozoe	Observed collection	JBWM	N/A	Non-type	None			Specimen label
Epeolus	ainsliei	1	0	1	vii.2007	Canada	Manitoba	Spruce Woods Provincial Park (Spirit Sands Trail), 6 km N Glenboro	49.715	-99.39	None	L. Packer	Observed collection	PCYU	N/A	Non-type	BOLD:ACZ1957	CCDB-28237 D09	MH089933	Specimen label
Epeolus	ainsliei	1	0	1	17.vii.2006	Canada	Manitoba	Yellow Quill Mixed Grass Prairie Preserve (near Treesbank)	49.6911	-99.5747	None	A.M. Patenaude	Observed collection	JBWM	N/A	Non-type	None			Specimen label
Epeolus	ainsliei	0	1	1	08.viii.2017	Canada	Ontario	Rondeau Provincial Park (Beach Access #10, near Visitor Centre)	42.2814	-81.8427	None	R. Ferrari	Observed collection	PCYU	N/A	Non-type	BOLD:ACZ1957	CCDB-30345 B12	MH089843	Specimen label
Epeolus	ainsliei	0	1	1	21.vii.1936	United States of America	Colorado	Longmont, Boulder County	40.1672	-105.102	None	R. Bauer	Observed collection	CUM	N/A	Non-type	None			Approximated from given locality
Epeolus	ainsliei	0	1	1	08.vii.1933	United States of America	Colorado	Roggen	40.1688	-104.372	None	M. and H. James and L. Ireland	Observed collection	CUM	N/A	Non-type	None			Approximated from given locality
Epeolus	ainsliei	1	0	1	03.ix.1927	United States of America	Iowa	Sioux City	42.5	-96.4	None	C.N. Ainslie	Observed collection	AMNH	N/A	Non-type	None			Approximated from given locality
Epeolus	ainsliei	1	0	1	15.vii.1922	United States of America	Iowa	Sioux City	42.5	-96.4	None	C.N. Ainslie	Observed collection	USNM [Catalog number: 534035]	N/A	Holotype	None			Approximated from given locality
Epeolus	ainsliei	1	0	1	12.viii.1960	United States of America	Michigan	Edwin S. George Reserve, Livingston County	42.4585	-84.0114	None	U.N. Lanham	Observed collection	CUM	N/A	Non-type	None			Approximated from given locality
Epeolus	ainsliei	1	0	1	03.ix.1975	United States of America	Minnesota	8 mi W Hitterdal, Clay County	46.9771	-96.4288	None	J.R. Powers	Observed collection	EMEC	N/A	Non-type	None			Approximated from given locality
Epeolus	ainsliei	1	0	1	11.viii.1971	United States of America	Nebraska	Fort Robinson, Dawes County	42.667	-103.466	None	J.G., B.L., and K.C. Rozen	Observed collection	AMNH	N/A	Non-type	None			Approximated from given locality
Epeolus	ainsliei	1	0	1	01.viii.1961	United States of America	North Dakota	1 mi SE McLeod, Ransom County	46.3852	-97.2828	None	J.R. Powers	Observed collection	EMEC	N/A	Non-type	None			Approximated from given locality
Epeolus	ainsliei	1	0	1	20.vii.1985	United States of America	North Dakota	1 mi SE McLeod, Ransom County	46.3852	-97.2828	None	J.R. Powers	Observed collection	EMEC	N/A	Non-type	None			Approximated from given locality
Epeolus	ainsliei	1	0	1	24.vii.1963	United States of America	North Dakota	11 mi W Walcott, Richland County	46.5437	-97.1768	Dalea villosa	J.R. Powers	Observed collection	AMNH	N/A	Non-type	None			Approximated from given locality
Epeolus	ainsliei	1	1	2	17.vii.1981	United States of America	North Dakota	11 mi W Walcott, Richland County	46.5437	-97.1768	None	J.R. Powers	Observed collection	EMEC	N/A	Non-type	None			Approximated from given locality
Epeolus	ainsliei	1	0	1	30.vi.1973	United States of America	North Dakota	11 mi W Walcott, Richland County	46.5437	-97.1768	None	J.R. Powers	Observed collection	EMEC	N/A	Non-type	None			Approximated from given locality
Epeolus	ainsliei	0	1	1	18.vii.1984	United States of America	North Dakota	11 mi W Walcott, Richland County	46.5437	-97.1768	None	J.R. Powers	Observed collection	EMEC	N/A	Non-type	None			Approximated from given locality
Epeolus	ainsliei	0	1	1	26.vii.1985	United States of America	North Dakota	7 mi SE Sheldon, Ransom County	46.5288	-97.6154	Dalea villosa	J.R. Powers	Observed collection	EMEC	N/A	Non-type	None			Approximated from given locality
Epeolus	ainsliei	1	0	1	18.viii.1935	United States of America	North Dakota	Denbigh	48.335	-100.553	Dalea villosa	O.A. Stevens	Observed collection	AMNH	N/A	Non-type	None			Approximated from given locality
Epeolus	ainsliei	1	0	1	25.vii.1949	United States of America	North Dakota	Sheldon	46.586	-97.491	Dalea villosa	O.A. Stevens	Observed collection	AMNH	N/A	Non-type	None			Approximated from given locality
Epeolus	ainsliei	0	1	1	12-13.vi.1983	United States of America	Texas	6 mi E Bastrop, Bastrop County	30.096	-97.22	None	W.J. Pulawski	Observed collection	CAS	N/A	Non-type	None			Approximated from given locality
Epeolus	ainsliei	0	1	1	02.vi.2009	United States of America	Texas	Camp Swift – Texas Army National Guard, Bastrop County	35.533	-102.417	None	J.L. Neff	Observed collection	CTMI	N/A	Non-type	None	CCDB-28313 B09	N/A (sequencing failed)	Specimen label
Epeolus	ainsliei	1	0	1	20.iv.2001	United States of America	Texas	San Pedro Kenedy Ranch, Kenedy County	26.951	-97.657	None	J.L. Neff	Observed collection	CTMI	N/A	Non-type	None			Specimen label
Epeolus	ainsliei	2	0	2	11.v.1952	United States of America	Texas	Weser, Goliad County	28.865	-97.367	None	M. Cazier, W. Gertsch, and R. Schrammel	Observed collection	AMNH	N/A	Non-type	None			Approximated from given locality
Epeolus	ainsliei			1	25.vii.2006	United States of America	Wisconsin	Spring Green Preserve, Sauk County	43.1753	-90.0679	None	A.T. Wolf	Literature	Wolf and Ascher (2009)	A.T. Wolf	Non-type	None			Approximated from given locality
Epeolus	ainsliei	1	0	1	15.vii.1966	United States of America	Wyoming	Dwyer	42.2422	-104.956	None	R.J. Lavigne	Observed collection	USNM	N/A	Non-type	None			Approximated from given locality
Epeolus	americanus	0	1	1	05-14.vii.1991	Canada	Alberta	Waterton Lakes National Park	49.1	-113.93	None	H. Goulet	Observed collection	PCYU	N/A	Non-type	None			Specimen label
Epeolus	americanus	0	1	1	05.vii.1955	Canada	British Columbia	Atlin	59.578	-133.69	None	H.J. Huckel	Observed collection	CNC	N/A	Non-type	None			Approximated from given locality
Epeolus	americanus	1	0	1	04.vi.1923	Canada	British Columbia	Oliver	49.1823	-119.55	None	C.B. Garrett	Observed collection	CNC	N/A	Non-type	None			Approximated from given locality
Epeolus	americanus	0	1	1	23.v.1959	Canada	British Columbia	Vaseaux Lake, Oliver	49.2937	-119.528	None	R.E. Leech	Observed collection	CNC	N/A	Non-type	None			Approximated from given locality
Epeolus	americanus	1	0	1	27.vi.1987	Canada	Manitoba	Adam Lake, Turtle Mountain Provincial Park	49.0304	-100.057	None	T.D. Galloway	Observed collection	JBWM	N/A	Non-type	None			Approximated from given locality
Epeolus	americanus	1	0	1	21.vi.1962	Canada	Manitoba	Beaver Creek, Lake Winnipeg	51.3861	-96.9054	None	J.A. Garland	Observed collection	JBWM	N/A	Non-type	None			Approximated from given locality
Epeolus	americanus	1	0	1	29.vii.1950	Canada	Manitoba	Gillam	56.348	-94.7091	None	J.F. McAlpine	Observed collection	CNC	N/A	Non-type	None			Approximated from given locality
Epeolus	americanus	1	0	1	10.vii.1964	Canada	Ontario	Black Sturgeon Lake	49.3786	-88.8598	Leucanthemum vulgare	Not indicated	Observed collection	CNC	N/A	Non-type	None			Approximated from given locality
Epeolus	americanus	4	2	6	24.vi.1960	Canada	Ontario	Rainy River	48.7217	-94.5695	None	S.M. Clark	Observed collection	CNC	N/A	Non-type	None			Approximated from given locality
Epeolus	americanus	1	0	1	07.vii.1889	Canada	Ontario	Sudbury	46.5221	-80.953	None	Not indicated	Observed collection	CAS	N/A	Non-type	None			Approximated from given locality
Epeolus	americanus	0	1	1	09.vii.2015	Canada	Quebec	Cap-aux-Meules (Grindstone Island, Magdalen Islands)	47.35	-61.948	None	J. Heron and C. Sheffield	Observed collection	RSKM	N/A	Non-type	BOLD:AAB9110	CCDB-28315 E05	MH089893	Specimen label
Epeolus	americanus	1	0	1	24.vi.1905	Canada	Quebec	Montreal Island	45.5126	-73.6802	None	Not indicated	Observed collection	USNM	N/A	Non-type	None			Approximated from given locality
Epeolus	americanus	2	0	2	21-29.vi.1988	Canada	Saskatchewan	Athabasca Sand Dunes Provincial Park (Yakow Lake)	59.1943	-108.015	None	M. Polak and M. Wood	Observed collection	CNC	N/A	Non-type	None			Approximated from given locality
Epeolus	americanus	0	1	1	13.vii.2006	Canada	Yukon	Kluane National Park and Reserve of Canada	60.75	-139.5	None	L. Packer	Observed collection	PCYU	N/A	Non-type	BOLD:AAB9110	06-YT-0263	MH089955	Approximated from given locality
Epeolus	americanus	1	0	1	13.vii.2006	Canada	Yukon	Kluane National Park and Reserve of Canada	60.75	-139.5	None	L. Packer	Observed collection	PCYU	N/A	Non-type	BOLD:AAB9110	06-YT-0262	MH089987	Approximated from given locality
Epeolus	americanus	1	0	1	13.vii.2006	Canada	Yukon	Kluane National Park and Reserve of Canada	60.75	-139.5	None	L. Packer	Observed collection	PCYU	N/A	Non-type	None			Approximated from given locality
Epeolus	americanus	1	0	1	06.vi.2009	Canada	Yukon	N Riverdale (Whitehorse)	60.7116	-135.032	None	S.G. Cannings	Observed collection	PCYU	N/A	Non-type	BOLD:AAB9110	CCDB - 01565 G11	GU708020	Specimen label
Epeolus	americanus	1	0	1	06.vi.2009	Canada	Yukon	N Riverdale (Whitehorse)	60.7116	-135.032	None	S.G. Cannings	Observed collection	PCYU	N/A	Non-type	BOLD:AAB9110	CCDB - 01565 G8	GU708021	Specimen label
Epeolus	americanus	1	0	1	06.vi.2009	Canada	Yukon	N Riverdale (Whitehorse)	60.7116	-135.032	None	S.G. Cannings	Observed collection	PCYU	N/A	Non-type	BOLD:AAB9110	CCDB - 01565 G6	GU708023	Specimen label
Epeolus	americanus	1	0	1	06.vii.2009	Canada	Yukon	Riverdale (Whitehorse)	60.7107	-135.058	None	S. Cannings	Observed collection	PCYU	N/A	Non-type	None			Specimen label
Epeolus	americanus	2	0	2	30.vi.2009	Canada	Yukon	Riverdale (Whitehorse)	60.7107	-135.058	None	S. Cannings	Observed collection	PCYU	N/A	Non-type	None			Specimen label
Epeolus	americanus	1	0	1	06.vi.2009	Canada	Yukon	Schwatka Lake (Whitehorse)	60.6941	-134.033	None	L. Mennell	Observed collection	PCYU	N/A	Non-type	BOLD:AAB9110	CCDB - 01565 H2	GU708015	Specimen label
Epeolus	americanus	1	0	1	06.vi.2009	Canada	Yukon	Schwatka Lake (Whitehorse)	60.6941	-134.033	None	L. Mennell	Observed collection	PCYU	N/A	Non-type	BOLD:AAB9110	CCDB - 01565 G12	GU708017	Specimen label
Epeolus	americanus	1	0	1	06.vi.2009	Canada	Yukon	Schwatka Lake (Whitehorse)	60.6941	-134.033	None	L. Mennell	Observed collection	PCYU	N/A	Non-type	BOLD:AAB9110	CCDB - 01565 G9	GU708022	Specimen label
Epeolus	americanus	1	0	1	06.vi.2009	Canada	Yukon	Schwatka Lake (Whitehorse)	60.6941	-134.033	None	L. Mennell	Observed collection	PCYU	N/A	Non-type	BOLD:AAB9110	CCDB - 01565 G7	GU708024	Specimen label
Epeolus	americanus	1	0	1	06.vi.2009	Canada	Yukon	Schwatka Lake (Whitehorse)	60.6941	-134.033	None	L. Mennell	Observed collection	PCYU	N/A	Non-type	BOLD:AAB9110	CCDB - 01565 G5	GU708026	Specimen label
Epeolus	americanus	1	0	1	06.vi.2009	Canada	Yukon	Schwatka Lake (Whitehorse)	60.6941	-134.033	None	L. Mennell	Observed collection	PCYU	N/A	Non-type	BOLD:AAB9110	CCDB - 01565 G3	GU708028	Specimen label
Epeolus	americanus	1	0	1	30.vi.2009	Canada	Yukon	Schwatka Lake (Whitehorse)	60.6941	-134.033	None	L. Mennell	Observed collection	PCYU	N/A	Non-type	None			Specimen label
Epeolus	americanus	0	1	1	26.vi.2009	Canada	Yukon	Schwatka Lake (Whitehorse)	60.6941	-134.033	None	L. Mennell	Observed collection	RSKM	N/A	Non-type	None			Specimen label
Epeolus	americanus	1	0	1	06.vi.2009	Canada	Yukon	Schwatka Lake (Whitehorse)	60.6941	-134.033	None	S.G. Cannings	Observed collection	PCYU	N/A	Non-type	BOLD:AAB9110	CCDB - 01565 H1	GU708018	Specimen label
Epeolus	americanus	1	0	1	06.vi.2009	Canada	Yukon	Schwatka Lake (Whitehorse)	60.6941	-134.033	None	S.G. Cannings	Observed collection	PCYU	N/A	Non-type	BOLD:AAB9110	CCDB - 01565 G10	GU708019	Specimen label
Epeolus	americanus	0	1	1	06.vi.2009	Canada	Yukon	Schwatka Lake (Whitehorse)	60.6941	-134.033	None	S.G. Cannings	Observed collection	PCYU	N/A	Non-type	BOLD:AAB9110	CCDB - 01565 G4	GU708025	Specimen label
Epeolus	americanus	1	0	1	26.vi.1951	United States of America	Alaska	Big Delta	64.1525	-145.842	None	W.R.M. Mason	Observed collection	CNC	N/A	Non-type	None			Approximated from given locality
Epeolus	americanus	1	3	4	01-05.vii.1989	United States of America	Alaska	Nogahabara Sand Dunes, 65 mi N Galena	65.6861	-157.459	None	M. Polak and D.M. Wood	Observed collection	CNC	N/A	Non-type	None			Approximated from given locality
Epeolus	americanus	0	1	1	14.iv.1961	United States of America	California	2 mi S Hilmar, Merced County	37.3757	-120.851	None	R.R. Snelling	Observed collection	LACM	N/A	Non-type	None			Approximated from given locality
Epeolus	americanus	1	0	1	16.vi.1974	United States of America	California	3 mi SW Ash Creek, Siskiyou County	41.3021	-122.045	None	D. Green	Observed collection	EMEC	N/A	Non-type	None			Approximated from given locality
Epeolus	americanus	0	1	1	07-09.vi.1974	United States of America	California	Ash Creek Ranger Station (9 mi E McCloud), Siskiyou County	41.2615	-121.95	None	J. Powell	Observed collection	EMEC	N/A	Non-type	None			Approximated from given locality
Epeolus	americanus	4	1	5	10-12.vi.1974	United States of America	California	Ash Creek Ranger Station (9 mi E McCloud), Siskiyou County	41.2615	-121.95	None	R. Coville	Observed collection	EMEC	N/A	Non-type	None			Approximated from given locality
Epeolus	americanus	0	1	1	19.v.1973	United States of America	California	Hayfork Ranger Station, Trinity County	40.5486	-123.164	Plagiobothrys	J. Doyen	Observed collection	EMEC	N/A	Non-type	None			Approximated from given locality
Epeolus	americanus	1	0	1	23.v.1973	United States of America	California	Hayfork Ranger Station, Trinity County	40.5486	-123.164	None	J. Powell	Observed collection	EMEC	N/A	Non-type	None			Approximated from given locality
Epeolus	americanus	0	1	1	24.iv.1974	United States of America	California	Independence Lake, Sierra County	39.4397	-120.306	None	R.M. Bohart	Observed collection	UCBME	N/A	Non-type	None			Approximated from given locality
Epeolus	americanus	1	0	1	13.v.1969	United States of America	California	Lone Pine, Inyo County	36.606	-118.063	None	J.A. Chemsak	Observed collection	EMEC	N/A	Non-type	None			Approximated from given locality
Epeolus	americanus	0	1	1	18-22.vi.1985	United States of America	California	Sagehen Creek Field Station, Nevada County	39.4329	-120.251	None	D.C. Darling	Observed collection	PCYU	N/A	Non-type	None			Specimen label
Epeolus	americanus	0	1	1	23.vi.1976	United States of America	California	Sagehen Creek, Nevada County	39.4388	-120.236	None	C.M. Bortfeid	Observed collection	UCBME	N/A	Non-type	None			Approximated from given locality
Epeolus	americanus	0	1	1	28.vi.1978	United States of America	California	Sagehen Creek, Nevada County	39.4388	-120.236	None	D.R. Smart	Observed collection	UCBME	N/A	Non-type	None			Approximated from given locality
Epeolus	americanus	0	2	2	23.vi.1976	United States of America	California	Sagehen Creek, Nevada County	39.4388	-120.236	None	G.M. Streett	Observed collection	UCBME	N/A	Non-type	None			Approximated from given locality
Epeolus	americanus	2	0	2	28.vi.1978	United States of America	California	Sagehen Creek, Nevada County	39.4388	-120.236	None	L.S. Kimsey	Observed collection	UCBME	N/A	Non-type	None			Approximated from given locality
Epeolus	americanus	0	1	1	01.vii.??70	United States of America	California	Sagehen Creek, Nevada County	39.4388	-120.236	None	M.G. Axtman	Observed collection	LACM	N/A	Non-type	None			Approximated from given locality
Epeolus	americanus	1	0	1	23.vi.1976	United States of America	California	Sagehen Creek, Nevada County	39.4388	-120.236	None	N.J. Smith	Observed collection	UCBME	N/A	Non-type	None			Approximated from given locality
Epeolus	americanus	1	0	1	30.vi.1976	United States of America	California	Sagehen Creek, Nevada County	39.4388	-120.236	None	N.J. Smith	Observed collection	UCBME	N/A	Non-type	None			Approximated from given locality
Epeolus	americanus	0	1	1	23.vi.1976	United States of America	California	Sagehen Creek, Nevada County	39.4388	-120.236	None	R.E. Otondo	Observed collection	UCBME	N/A	Non-type	None			Approximated from given locality
Epeolus	americanus	1	0	1	04.vii.??62	United States of America	California	Sagehen Creek, Nevada County	39.4388	-120.236	None	R.L. Westcott	Observed collection	LACM	N/A	Non-type	None			Approximated from given locality
Epeolus	americanus	4	0	4	19.vi.1974	United States of America	California	Sagehen Creek, Nevada County	39.4388	-120.236	None	R.M. Bohart	Observed collection	UCBME	N/A	Non-type	None			Approximated from given locality
Epeolus	americanus	3	2	5	23.vi.1976	United States of America	California	Sagehen Creek, Nevada County	39.4388	-120.236	None	R.M. Bohart	Observed collection	UCBME	N/A	Non-type	None			Approximated from given locality
Epeolus	americanus	1	1	2	22.vi.1972	United States of America	California	Sagehen Creek, Nevada County	39.4388	-120.236	None	R.M. Bohart	Observed collection	UCBME	N/A	Non-type	None			Approximated from given locality
Epeolus	americanus	1	0	1	16.vii.1980	United States of America	California	Sagehen Creek, Nevada County	39.4388	-120.236	None	R.M. Bohart	Observed collection	UCBME	N/A	Non-type	None			Approximated from given locality
Epeolus	americanus	1	0	1	14.vii.1976	United States of America	California	Sagehen Creek, Nevada County	39.4388	-120.236	None	R.M. Bohart	Observed collection	UCBME	N/A	Non-type	None			Approximated from given locality
Epeolus	americanus	3	1	4	23.vi.1976	United States of America	California	Sagehen Creek, Nevada County	39.4388	-120.236	None	R.M. Giblin	Observed collection	UCBME	N/A	Non-type	None			Approximated from given locality
Epeolus	americanus	0	1	1	01.vii.1978	United States of America	Colorado	Cirque Meadows, Larimer County	40.562	-105.605	None	S. Hart	Observed collection	EMEC	N/A	Non-type	None			Approximated from given locality
Epeolus	americanus	1	0	1	02.vii.1967	United States of America	Colorado	Davenport Camp	38.055	-105.069	None	F., P., and M. Rindge	Observed collection	AMNH	N/A	Non-type	None			Approximated from given locality
Epeolus	americanus	1	0	1	28.vi.-01.vii.1919	United States of America	Colorado	Electra Lake	37.33	-107.48	None	Not indicated	Observed collection	AMNH	N/A	Non-type	None			Approximated from given locality
Epeolus	americanus	1	0	1	26.vi.2012	United States of America	Colorado	Gunnison County	38.956	-106.988	Linum lewisii	R. Brennan	Observed collection	PCYU	N/A	Non-type	None	CCDB-28230 F03	N/A (sequencing failed)	Specimen label
Epeolus	americanus	1	0	1	13.vi.2012	United States of America	Colorado	Gunnison County	38.9616	-106.994	None	R. Brennan	Observed collection	PCYU	N/A	Non-type	None	CCDB-28230 E12	N/A (sequencing failed)	Specimen label
Epeolus	americanus	1	0	1	10.vii.2012	United States of America	Colorado	Gunnison County	38.9241	-107.041	None	S. Turner and S. Ehlman	Observed collection	PCYU	N/A	Non-type	None	CCDB-28230 F01	N/A (sequencing failed)	Specimen label
Epeolus	americanus	1	0	1	vi.1917	United States of America	Colorado	Illegible	?	?	None	Illegible	Observed collection	AMNH	N/A	Non-type	None			N/A (locality not indicated or unclear)
Epeolus	americanus	0	1	1	23.v.2012	United States of America	Colorado	Longmont, Weld County	40.1507	-105.038	Salix exigua and S. interior	V. Scott	Observed collection	CUM	N/A	Non-type	None	CCDB-24581 B04	N/A (sequencing failed)	Specimen label
Epeolus	americanus	1	0	1	28.vii.2007	United States of America	Colorado	Near Wolf Creek, Mineral County	37.499	-106.769	None	J. Gibbs and C. Sheffield	Observed collection	PCYU	N/A	Non-type	None	CCDB-06705 G12	MH089958	Specimen label
Epeolus	americanus	1	0	1	28.vii.2007	United States of America	Colorado	Near Wolf Creek, Mineral County	37.499	-106.769	None	J. Gibbs and C. Sheffield	Observed collection	PCYU	N/A	Non-type	None	CCDB-06705 G11	MH090005	Specimen label
Epeolus	americanus	1	0	1	Not indicated	United States of America	Colorado	Not indicated	?	?	None	H.K. Morrison	Observed collection	ANSP [Catalog number: 2235]	N/A	P. americanus lectotype	None			N/A (locality not indicated or unclear)
Epeolus	americanus	1	0	1	Not indicated	United States of America	Colorado	Not indicated	?	?	None	J. Gibbs and C. Sheffield	Observed collection	PCYU	N/A	Non-type	BOLD:AAB9110	07-CO-1596	MH089891	N/A (locality not indicated or unclear)
Epeolus	americanus	1	0	1	Not indicated	United States of America	Colorado	Not indicated	?	?	None	J. Gibbs and C. Sheffield	Observed collection	PCYU	N/A	Non-type	BOLD:AAB9110	07-CO-1597	MH089983	N/A (locality not indicated or unclear)
Epeolus	americanus	0	1	1	13.vii.1919	United States of America	Colorado	Summit road, Ouray	38.0228	-107.671	None	Not indicated	Observed collection	AMNH	N/A	Non-type	None			Approximated from given locality
Epeolus	americanus	1	0	1	14.vii.1982	United States of America	Colorado	Ward, Boulder County	40.1	-105.5	None	L. Packer	Observed collection	PCYU	N/A	Non-type	None			Approximated from given locality
Epeolus	americanus	0	1	1	27.v.1929	United States of America	Idaho	Buhl	42.5991	-114.76	None	C.F. Henderson	Observed collection	USNM	N/A	Non-type	None			Approximated from given locality
Epeolus	americanus	1	0	1	26.vi.1954	United States of America	Michigan	Near Saline	42.1667	-83.7816	None	U.N. Lanham	Observed collection	CUM [Catalog number: 0000041]	N/A	E. lanhami holotype	None			Approximated from given locality
Epeolus	americanus	0	1	1	26.vi.1954	United States of America	Michigan	Near Saline	42.1667	-83.7816	None	U.N. Lanham	Observed collection	CUM [Catalog number: 0000042]	N/A	E. lanhami allotype	None			Approximated from given locality
Epeolus	americanus	0	1	1	Not indicated	United States of America	Nevada	Not indicated	?	?	None	H. Edwards	Observed collection	ANSP [Catalog number: 2231]	N/A	P. montanus holotype	None			N/A (locality not indicated or unclear)
Epeolus	americanus	1	0	1	v.1940	United States of America	Nevada	Reno	39.5296	-119.814	None	U.N. Lar	Observed collection	CUM	N/A	Non-type	None			Approximated from given locality
Epeolus	americanus	1	0	1	24.vii.2008	United States of America	Utah	1.46 km SE Mount Naomi, Cache County	41.908	-111.658	None	H. Ikerd	Observed collection	BBSL	N/A	Non-type	BOLD:AAB9110	CCDB-28239 G06	MH089945	Specimen label
Epeolus	americanus	1	0	1	26.vi.1999	United States of America	Utah	Pelican Canyon (Fish Lake)	38.6	-111.7	None	L. Packer	Observed collection	PCYU	N/A	Non-type	None			Approximated from given locality
Epeolus	americanus	1	0	1	29.vi.1999	United States of America	Utah	Warner Lake (La Sal Mountains), Grand County	38.5	-109.3	None	L. Packer	Observed collection	PCYU	N/A	Non-type	None			Approximated from given locality
Epeolus	americanus	1	0	1	26.vi.1936	United States of America	Virginia	Skyland	38.593	-78.3802	None	R.C. Shannon	Observed collection	USNM	N/A	Non-type	None			Approximated from given locality
Epeolus	americanus	1	0	1	27.vii.1962	United States of America	Wyoming	13 mi SE Cooke City	44.991	-109.708	None	F., P., and M. Rindge	Observed collection	AMNH	N/A	Non-type	None			Approximated from given locality
Epeolus	americanus	0	1	1	24.vi.1979	United States of America	Wyoming	Yellowstone River between Knowles Falls and Gardiner (Yellowstone National Park)	44.9911	-110.643	None	R.E. Dietz	Observed collection	EMEC	N/A	Non-type	None			Approximated from given locality
Epeolus	andriyi	0	1	1	31.viii.2004	United States of America	Maryland	Jug Bay Wetlands Sanctuary, Anne Arundel County	38.7839	-76.7014	None	B. Hollister	Observed collection	RSKM	N/A	Allotype	BOLD:AAX7179	04-MD-1691	MH089963	Specimen label
Epeolus	andriyi	1	0	1	31.viii.2004	United States of America	Maryland	Jug Bay Wetlands Sanctuary, Anne Arundel County	38.7839	-76.7014	None	B. Hollister	Observed collection	RSKM	N/A	Holotype	BOLD:AAX7179	04-MD-1692	MH089972	Specimen label
Epeolus	asperatus	1	0	1	19.iv.1960	United States of America	California	2 mi S Hilmar, Merced County	37.375	-120.85	None	R.R. Snelling	Observed collection	AMNH	N/A	Non-type	None			Approximated from given locality
Epeolus	asperatus	0	1	1	01-02.v.1977	United States of America	California	2 mi S Pearblossom, Los Angeles County	34.4815	-117.913	None	R.R. Snelling	Observed collection	LACM	N/A	Non-type	None			Approximated from given locality
Epeolus	asperatus	0	1	1	01.v.1960	United States of America	California	Arroyo Seco Campground, Monterey County	36.2317	-121.485	None	F.D. Parker	Observed collection	UCBME	N/A	Non-type	None			Approximated from given locality
Epeolus	asperatus	3	2	5	11.v.1971	United States of America	California	Arroyo Seco Campground, Monterey County	36.2317	-121.485	None	R.M. Bohart	Observed collection	UCBME	N/A	Non-type	None			Approximated from given locality
Epeolus	asperatus	0	1	1	19.v.1964	United States of America	California	Arroyo Seco Campground, Monterey County	36.2317	-121.485	None	R.M. Bohart	Observed collection	UCBME	N/A	Non-type	None			Approximated from given locality
Epeolus	asperatus	0	1	1	Not indicated	United States of America	California	Claremont, Los Angeles County	34.097	-117.72	None	Baker	Observed collection	USNM	N/A	Non-type	None			Approximated from given locality
Epeolus	asperatus	1	0	1	Not indicated	United States of America	California	Claremont, Los Angeles County	34.097	-117.72	None	Metz	Observed collection	AMNH	N/A	Non-type	None			Approximated from given locality
Epeolus	asperatus	0	1	1	21.vi.1974	United States of America	California	Devore, San Bernardino County	34.233	-117.411	None	J.C. and E.M. Hall	Observed collection	UCR	N/A	Non-type	None			Approximated from given locality
Epeolus	asperatus	1	0	1	02.vii.1976	United States of America	California	East Fork Kaweah River, Tulare County	36.4515	-118.79	None	T.L. Griswold	Observed collection	BBSL	N/A	Non-type	None			Approximated from given locality
Epeolus	asperatus	0	1	1	07.vii.1919	United States of America	California	Huntington Lake, Fresno County	37.24	-119.18	None	E.P. Van Duzee	Observed collection	CAS [Catalog number: 01612]	N/A	E. melectimimus holotype	None			Approximated from given locality
Epeolus	asperatus	1	0	1	24.iv.1909	United States of America	California	Los Angeles, Los Angeles County	34.052	-118.244	None	F. Grinnell, Jr.	Observed collection	USNM [Catalog number: 534036]	N/A	Holotype	None			Approximated from given locality
Epeolus	asperatus	1	0	1	07.iv.1974	United States of America	California	Millard Canyon, Riverside County	33.944	-116.796	None	J.C. and E.M. Hall	Observed collection	UCR	N/A	Non-type	None			Approximated from given locality
Epeolus	asperatus	1	0	1	26.iv.1992	United States of America	California	Moreno Valley (base of Box Springs Mountains), Riverside County	33.962	-117.268	Lasthenia	R.K. Velten	Observed collection	UCR	N/A	Non-type	None			Approximated from given locality
Epeolus	asperatus	1	0	1	18.iv.2002	United States of America	California	Robert J. Bernard Biological Field Station (Claremont), Los Angeles County	34.11	-117.71	Plagiobothrys	M.G. Rightmyer	Observed collection	KUNHM	N/A	Non-type	BOLD:ACZ2142	CCDB-28237 E06	MH089989	Approximated from given locality
Epeolus	asperatus	0	1	1	13.iv.2016	United States of America	California	Robert J. Bernard Biological Field Station (Claremont), Los Angeles County	34.1083	-117.71	None	T.M. Onuferko	Observed collection	PCYU	N/A	Non-type	BOLD:ACZ2142	CCDB-24580 D11	MH089995	Specimen label
Epeolus	asperatus	0	1	1	13.iv.2016	United States of America	California	Robert J. Bernard Biological Field Station (Claremont), Los Angeles County	34.1083	-117.71	None	T.M. Onuferko	Observed collection	PCYU	N/A	Non-type	BOLD:ACZ2142	CCDB-24580 B09	MH090008	Specimen label
Epeolus	asperatus	2	1	3	13.iv.2016	United States of America	California	Robert J. Bernard Biological Field Station (Claremont), Los Angeles County	34.1083	-117.71	None	T.M. Onuferko	Observed collection	PCYU	N/A	Non-type	None			Specimen label
Epeolus	asperatus	1	0	1	14.iv.2016	United States of America	California	Robert J. Bernard Biological Field Station (Claremont), Los Angeles County	34.1083	-117.71	None	T.M. Onuferko	Observed collection	PCYU	N/A	Non-type	None			Specimen label
Epeolus	asperatus	0	3	3	26.iv.2016	United States of America	California	Robert J. Bernard Biological Field Station (Claremont), Los Angeles County	34.1083	-117.71	None	T.M. Onuferko	Observed collection	PCYU	N/A	Non-type	None			Specimen label
Epeolus	asperatus	0	1	1	20.v.1983	United States of America	California	W L Jepson Prairie Preserve, TNC (13 mi S Dixon), Solano County	38.2754	-121.824	None	J.D. Barbour	Observed collection	UCBME	N/A	Non-type	None			Approximated from given locality
Epeolus	attenboroughi	0	1	1	11.vii.1991	United States of America	Colorado	Great Sand Dunes National Monument, Alamosa County	37.7916	-105.594	None	B. Alexander and B. Cutler	Observed collection	KUNHM	N/A	Paratype	None	CCDB-28237 E02	MH089913	Approximated from given locality
Epeolus	attenboroughi	0	1	1	11.vii.1991	United States of America	Colorado	Great Sand Dunes National Monument, Alamosa County	37.7916	-105.594	None	B. Alexander and B. Cutler	Observed collection	KUNHM	N/A	Allotype	None			Approximated from given locality
Epeolus	attenboroughi	0	2	2	11.vii.1991	United States of America	Colorado	Great Sand Dunes National Monument, Alamosa County	37.7916	-105.594	None	B. Alexander and B. Cutler	Observed collection	KUNHM	N/A	Paratypes	None			Approximated from given locality
Epeolus	attenboroughi	1	0	1	10.vii.1991	United States of America	Colorado	Great Sand Dunes National Monument, Alamosa County	37.7916	-105.594	None	B. Cutler	Observed collection	KUNHM	N/A	Paratype	None	CCDB-28237 D11	MH089899	Approximated from given locality
Epeolus	attenboroughi	1	0	1	03-13.vii.1989	United States of America	Colorado	Great Sand Dunes National Monument, Alamosa County	37.7916	-105.594	None	W.J. Bell	Observed collection	KUNHM	N/A	Holotype	None			Approximated from given locality
Epeolus	attenboroughi	1	1	2	03-13.vii.1989	United States of America	Colorado	Great Sand Dunes National Monument, Alamosa County	37.7916	-105.594	None	W.J. Bell	Observed collection	KUNHM	N/A	Paratypes	None			Approximated from given locality
Epeolus	attenboroughi	1	0	1	02.ix.1990	United States of America	New Mexico	24 km W Quemado, Catron County	34.3	-108.706	None	T.L. Griswold	Observed collection	BBSL	N/A	Paratype	None			Approximated from given locality
Epeolus	australis	2	0	2	29.iv.1974	United States of America	Florida	Alachua, Alachua County	29.7938	-82.4944	None	E.E. Grissell	Observed collection	UCBME	N/A	Non-type	None			Approximated from given locality
Epeolus	australis	1	0	1	18.v.1959	United States of America	Georgia	Augusta, Richmond County	33.4735	-82.0105	None	R.R. Snelling	Observed collection	LACM	N/A	Non-type	None			Approximated from given locality
Epeolus	australis	1	0	1	17.v.1959	United States of America	Georgia	Augusta, Richmond County	33.4735	-82.0105	None	R.R. Snelling	Observed collection	LACM	N/A	Non-type	None			Approximated from given locality
Epeolus	australis	0	1	1	03.v.1959	United States of America	Georgia	Augusta, Richmond County	33.4735	-82.0105	None	R.R. Snelling	Observed collection	LACM	N/A	Non-type	None			Approximated from given locality
Epeolus	australis	0	1	1	26.iv.1959	United States of America	Georgia	Augusta, Richmond County	33.4735	-82.0105	None	R.R. Snelling	Observed collection	LACM	N/A	Paratype	None			Approximated from given locality
Epeolus	australis	1	0	1	08.v.1958	United States of America	Georgia	Fort Gordon, Richmond County	33.421	-82.1621	None	R.R. Snelling	Observed collection	LACM	N/A	Paratype	None			Approximated from given locality
Epeolus	australis	0	1	1	08.vi.1968	United States of America	Maryland	Bowie, Prince George's County	39.0068	-76.7791	None	R.R. Snelling	Observed collection	LACM	N/A	Non-type	None			Approximated from given locality
Epeolus	australis	1	0	1	01-30.vi.2008	United States of America	New Jersey	Forsythe, Atlantic and Ocean counties	39.5296	-74.3421	None	M. Springer	Observed collection	BIML	N/A	Non-type	None	CCDB-30383 D12	MH089930	Specimen label
Epeolus	australis	1	0	1	19.v.1950	United States of America	North Carolina	Raleigh	35.7721	-78.6386	None	T.B. Mitchell	Observed collection	NCSU	N/A	Holotype	None			Approximated from given locality
Epeolus	australis	1	0	1	09.v.1948	United States of America	North Carolina	Raleigh	35.7721	-78.6386	None	T.B. Mitchell	Observed collection	NHMUK	N/A	Paratype	None			Approximated from given locality
Epeolus	australis	1	0	1	19.v.1950	United States of America	North Carolina	Raleigh	35.7721	-78.6386	None	T.B. Mitchell	Observed collection	USNM	N/A	Paratype	None			Approximated from given locality
Epeolus	australis	0	1	1	18-19.v.2006	United States of America	South Carolina	Carolina Sandhills National Wildlife Refuge, Chesterfield County	34.6043	-80.2469	None	S.W. Droege	Observed collection	BIML	N/A	Non-type	None	CCDB-30383 E03	MH089924	Specimen label
Epeolus	australis	0	1	1	21.iv.1973	United States of America	Texas	10.7 mi S Dryden, Terrell County	29.9084	-102.075	Sphaeralcea	R.R. Snelling	Observed collection	LACM	N/A	Non-type	None			Approximated from given locality
Epeolus	australis	1	0	1	03.v.2014	United States of America	Texas	12 mi S Seguin (TX-123), Guadalupe County	29.406	-97.855	None	J.L. Neff	Observed collection	CTMI	N/A	Non-type	None	CCDB-28313 C12	N/A (sequencing failed)	Specimen label
Epeolus	australis	1	0	1	12.v.1988	United States of America	Texas	8-25 km N Castroville, Medina County	29.5	-98.886	None	B.N. Danforth	Observed collection	KUNHM	N/A	Non-type	None	CCDB-28315 C05	N/A (sequencing failed)	Approximated from given locality
Epeolus	australis	1	0	1	24.iv.2003	United States of America	Texas	Camp Swift, Bastrop County	30.291	-97.306	Hymenopappus artemisiifolius	J.L. Neff	Observed collection	CTMI	N/A	Non-type	None	CCDB-24580 C12	N/A (sequencing failed)	Specimen label
Epeolus	australis	0	2	2	28.iii.1946	United States of America	Texas	Eagle Pass, Maverick County	28.709	-100.5	None	C.D. Michener	Observed collection	AMNH	N/A	Non-type	None			Approximated from given locality
Epeolus	australis	1	0	1	21.iv.1973	United States of America	Texas	Hwy 83 (14 mi S Jct. Texas State Hwy 44), Webb County	27.8427	-99.4671	None	R.R. Snelling	Observed collection	LACM	N/A	Non-type	None			Approximated from given locality
Epeolus	australis	1	0	1	14.iv.1960	United States of America	Texas	Nacogdoches, Nacogdoches County	31.6035	-94.6555	None	Not indicated	Observed collection	KUNHM	N/A	Non-type	None			Approximated from given locality
Epeolus	australis	1	0	1	02.iv.2006	United States of America	Texas	Stengl Lost Pines Research Station, Bastrop County	30.08	-97.183	Chaetopappa asteroides	J.L. Neff	Observed collection	CTMI	N/A	Non-type	None	CCDB-28313 D01	N/A (sequencing failed)	Specimen label
Epeolus	autumnalis	0	1	1	13.ix.2001	Canada	Nova Scotia	Avonport, Kings County	45.1198	-64.273	None	C. Sheffield	Observed collection	RSKM	N/A	Non-type	BOLD:AAF2361	?	?	Specimen label
Epeolus	autumnalis	1	0	1	10.ix.2000	Canada	Nova Scotia	Avonport, Kings County	45.1189	-64.2634	None	C. Sheffield	Observed collection	RSKM	N/A	Non-type	BOLD:AAF2361	sheffT-53	FJ582213	Specimen label
Epeolus	autumnalis	1	0	1	10.ix.2000	Canada	Nova Scotia	Avonport, Kings County	45.1189	-64.2634	None	C. Sheffield	Observed collection	RSKM	N/A	Non-type	BOLD:AAF2361	sheffT-52	FJ582216	Specimen label
Epeolus	autumnalis	1	0	1	10.ix.2000	Canada	Nova Scotia	Avonport, Kings County	45.1189	-64.2634	None	C. Sheffield	Observed collection	PCYU	N/A	Non-type	None			Specimen label
Epeolus	autumnalis	1	0	1	28.viii.2000	Canada	Nova Scotia	Avonport, Kings County	45.1189	-64.2634	None	C. Sheffield	Observed collection	RSKM	N/A	Non-type	None			Specimen label
Epeolus	autumnalis	0	1	1	27.viii.2000	Canada	Nova Scotia	Avonport, Kings County	45.1189	-64.2634	Solidago	C. Sheffield	Observed collection	PCYU	N/A	Non-type	None			Specimen label
Epeolus	autumnalis	0	2	2	01.ix.2001	Canada	Ontario	Alderville	44.18	-78.07	None	S. Paiero	Observed collection	DEBU	N/A	Non-type	None			Approximated from given locality
Epeolus	autumnalis	1	0	1	07.x.2015	Canada	Ontario	Black Creek Parkland, Toronto	43.7702	-79.5153	None	T.M. Onuferko	Observed collection	PCYU	N/A	Non-type	BOLD:AAF2361	CCDB-24580 D09	MH089931	Specimen label
Epeolus	autumnalis	0	1	1	29.viii.1969	Canada	Ontario	Caledon (Forks of the Credit Provincial Park)	43.8	-80	None	P. MacKay	Observed collection	ROM	N/A	Non-type	None			Approximated from given locality
Epeolus	autumnalis	0	1	1	12.ix.1969	Canada	Ontario	Caledon (Forks of the Credit Provincial Park)	43.8	-80	Solidago	P. MacKay	Observed collection	PCYU	N/A	Non-type	None			Approximated from given locality
Epeolus	autumnalis	1	1	2	02.ix.2003	Canada	Ontario	Caledon Village, Gschwendter Property	43.8247	-79.9836	Solidago altissima	J. Grixti	Observed collection	PCYU	N/A	Non-type	None			Specimen label
Epeolus	autumnalis	3	0	3	08.ix.2003	Canada	Ontario	Caledon Village, Gschwendter Property	43.8247	-79.9836	Symphyotrichum lanceolatum	J. Grixti	Observed collection	PCYU	N/A	Non-type	None			Specimen label
Epeolus	autumnalis	0	1	1	06.ix.2003	Canada	Ontario	King	44.0431	-79.5411	None	A. Gravel	Observed collection	PCYU	N/A	Non-type	None			Specimen label
Epeolus	autumnalis	0	2	2	06.ix.2003	Canada	Ontario	King	44.0431	-79.5411	Solidago altissima	A. Gravel	Observed collection	PCYU	N/A	Non-type	None			Specimen label
Epeolus	autumnalis	0	1	1	06.ix.2003	Canada	Ontario	King	44.0431	-79.5411	Solidago nemoralis	A. Gravel	Observed collection	PCYU	N/A	Non-type	None			Specimen label
Epeolus	autumnalis	1	0	1	06.ix.2003	Canada	Ontario	King	44.0431	-79.5411	Symphyotrichum ericoides	A. Gravel	Observed collection	PCYU	N/A	Non-type	None			Specimen label
Epeolus	autumnalis	0	1	1	23.vii.2002	Canada	Ontario	King	44.0431	-79.5411	Melilotus albus	J. Grixti	Observed collection	PCYU	N/A	Non-type	None			Specimen label
Epeolus	autumnalis	1	0	1	14.ix.2002	Canada	Ontario	King	44.0431	-79.5411	None	J. Grixti	Observed collection	PCYU	N/A	Non-type	None			Specimen label
Epeolus	autumnalis	1	1	2	06.ix.2003	Canada	Ontario	King	44.0431	-79.5411	None	J. Grixti	Observed collection	PCYU	N/A	Non-type	None			Specimen label
Epeolus	autumnalis	1	1	2	12.ix.2000	Canada	Ontario	King	44.0431	-79.5411	Solidago altissima	J. Grixti	Observed collection	PCYU	N/A	Non-type	None			Specimen label
Epeolus	autumnalis	1	2	3	28.viii.2002	Canada	Ontario	King	44.0431	-79.5411	Solidago bicolor	J. Grixti	Observed collection	PCYU	N/A	Non-type	None			Specimen label
Epeolus	autumnalis	0	3	3	29.viii.2001	Canada	Ontario	King	44	-79.54	None	M. Somers	Observed collection	PCYU	N/A	Non-type	None			Approximated from given locality
Epeolus	autumnalis	0	1	1	21.viii.2001	Canada	Ontario	King	44	-79.54	Solidago altissima	M. Somers	Observed collection	PCYU	N/A	Non-type	None			Approximated from given locality
Epeolus	autumnalis	1	0	1	16.ix.2001	Canada	Ontario	King	44	-79.54	Symphyotrichum puniceum	M. Somers	Observed collection	PCYU	N/A	Non-type	None			Approximated from given locality
Epeolus	autumnalis	0	1	1	28.viii.2002	Canada	Ontario	King	44.0431	-79.5411	Solidago bicolor	V. Kushnir	Observed collection	PCYU	N/A	Non-type	None			Specimen label
Epeolus	autumnalis	0	1	1	06.ix.2003	Canada	Ontario	King (Joker's Hill)	44.043	-79.541	Solidago altissima	J. Grixti	Observed collection	PCYU	N/A	Non-type	None			Specimen label
Epeolus	autumnalis	0	1	1	23.viii.2000	Canada	Ontario	King (Joker's Hill)	44.041	-79.506	Melilotus albus	V. Kushnir	Observed collection	PCYU	N/A	Non-type	None			Specimen label
Epeolus	autumnalis	0	1	1	28.viii.2002	Canada	Ontario	King (Joker's Hill)	44.043	-79.31	Solidago altissima	V. Kushnir	Observed collection	PCYU	N/A	Non-type	None			Specimen label
Epeolus	autumnalis	2	0	2	05.ix.1987	Canada	Ontario	Kingston	44.23	-76.48	None	C. Shilton	Observed collection	DEBU	N/A	Non-type	None			Approximated from given locality
Epeolus	autumnalis	0	5	5	11.ix.2004	Canada	Ontario	Niagara Falls (Niagara Whirlpool), Welland County	43.121	-79.07	None	M. Buck	Observed collection	DEBU	N/A	Non-type	None			Approximated from given locality
Epeolus	autumnalis	1	0	1	22.ix.2001	Canada	Ontario	Ojibway Prairie, Windsor	42.2597	-83.0699	None	S.A. Marshall	Observed collection	DEBU	N/A	Non-type	None			Specimen label
Epeolus	autumnalis	1	0	1	15.ix.2006	Canada	Ontario	York University Campus, Toronto	43.77	-79.508	None	E. Willis	Observed collection	PCYU	N/A	Non-type	None			Approximated from given locality
Epeolus	autumnalis	1	0	1	Not indicated	United States of America	Illinois	Carlinville, Macoupin County	39.2797	-89.8817	None	C.A. Robertson	Observed collection	INHS [Catalog number: 44381]	N/A	Lectotype	None			Approximated from given locality
Epeolus	autumnalis	0	1	1	Not indicated	United States of America	Illinois	Carlinville, Macoupin County	39.2797	-89.8817	None	C.A. Robertson	Observed collection	INHS [Catalog number: 44382]	N/A	Lectoallotype	None			Approximated from given locality
Epeolus	autumnalis	0	1	1	01.x.2004	United States of America	Maryland	Jug Bay Wetlands Sanctuary, Anne Arundel County	38.7839	-76.7014	None	B. Hollister	Observed collection	BIML	N/A	Non-type	None			Specimen label
Epeolus	autumnalis	0	1	1	15.ix.2007	United States of America	Maryland	Jug Bay Wetlands Sanctuary, Anne Arundel County	38.7847	-76.7003	None	S.W. Droege	Observed collection	BIML	N/A	Non-type	None			Specimen label
Epeolus	autumnalis	0	1	1	09-10.ix.2011	United States of America	Massachusetts	Long Point Wildlife Refuge (West Tisbury), Dukes County	41.359	-70.634	None	P.Z. Goldstein	Observed collection	AMNH	N/A	Non-type	None			Approximated from given locality
Epeolus	autumnalis	1	0	1	22.ix.2010	United States of America	Massachusetts	Middle Moors, Nantucket County	41.275	-70.034	None	J.M. Karberg	Observed collection	AMNH	N/A	Non-type	None			Approximated from given locality
Epeolus	autumnalis	0	1	1	14-15.ix.2010	United States of America	Massachusetts	Suffolk County	42.3273	-70.9255	None	J. Rykken	Observed collection	BIML	N/A	Non-type	None			Specimen label
Epeolus	autumnalis			Not indicated	30.vii.1958	United States of America	Minnesota	Eagles Nest (or Eaglesnest), St. Louis County	47.84	-92.0962	None	Not indicated	Literature	INHS (Ascher and Pickering 2015)	K.V. Krombein	Non-type	None			Approximated from given locality
Epeolus	autumnalis			Not indicated	Not indicated	United States of America	Nebraska	Ashland, Saunders County	41.0393	-96.3683	None	Not indicated	Literature	Brumley (1965)	R.L. Brumley	Non-type	None			Approximated from given locality
Epeolus	autumnalis	1	0	1	28.ix.2007	United States of America	New York	Gardiner's Island, Suffolk County	41.0936	-72.1001	None	R.G. Goelet	Observed collection	AMNH	N/A	Non-type	BOLD:AAF2361	CCDB-24580 D01	MH089898	Approximated from given locality
Epeolus	autumnalis	1	0	1	07.x.2005	United States of America	New York	Gardiner's Island, Suffolk County	41.094	-72.1	None	R.G. Goelet	Observed collection	AMNH	N/A	Non-type	None			Approximated from given locality
Epeolus	autumnalis	0	1	1	13.ix.1968	United States of America	New York	Lancaster	42.9	-78.7	None	M.C. VanDuzee	Observed collection	CAS	N/A	Non-type	None			Approximated from given locality
Epeolus	autumnalis	0	1	1	03.ix.2011	United States of America	New York	Lime Hollow, Cortland County	42.565	-76.255	None	J. Gibbs	Observed collection	JBWM	N/A	Non-type	None			Specimen label
Epeolus	autumnalis	1	0	1	05.x.2008	United States of America	North Carolina	Warren Wilson College, Buncombe County	35.6162	-82.4519	None	E. Soderholm	Literature	Ascher and Pickering (2015)	S. Droege	Non-type	None			Approximated from given locality
Epeolus	autumnalis	0	1	1	06.ix.????	United States of America	Virginia	Glencarlyn	38.8638	-77.1269	None	Not indicated	Observed collection	CUM	N/A	Non-type	None			Approximated from given locality
Epeolus	axillaris	0	1	1	x.1938	United States of America	California	Antioch	38.0049	-121.806	None	J.A. Downes	Observed collection	CNC	N/A	Paratype	None			Approximated from given locality
Epeolus	axillaris	0	1	1	10.ix.1947	United States of America	California	Antioch, Contra Costa County	38.005	-121.806	None	P.D. Hurd	Observed collection	BBSL	N/A	Paratype	None			Approximated from given locality
Epeolus	axillaris	1	0	1	10.ix.1947	United States of America	California	Antioch, Contra Costa County	38.005	-121.806	None	U.N. Lanham	Observed collection	CUM	N/A	Paratype	None			Approximated from given locality
Epeolus	axillaris	1	0	1	21.ix.1958	United States of America	California	Bodie, Mono County	38.2128	-119.013	None	A.S. Menke and L.A. Stange	Observed collection	LACM	N/A	Paratype	None			Approximated from given locality
Epeolus	axillaris	3	0	3	29.viii.1969	United States of America	California	Hot Creek, Mono County	37.6736	-118.841	None	E.E. Grissell	Observed collection	UCBME	N/A	Paratypes	None			Approximated from given locality
Epeolus	axillaris	0	1	1	29.viii.1969	United States of America	California	Hot Creek, Mono County	37.6736	-118.841	None	R.M. Bohart	Observed collection	UCBME	N/A	Paratype	None			Approximated from given locality
Epeolus	axillaris	0	1	1	02.ix.2009	United States of America	California	Parker Creek at Walker Lake Road, Mono County	37.8768	-119.12	Ericameria nauseosa var. nauseosa	G.R. Ballmer	Observed collection	UCR	N/A	Paratype	BOLD:ACZ2412	CCDB-28313 H08	MH089840	Specimen label
Epeolus	axillaris	0	1	1	02.ix.2009	United States of America	California	Parker Creek at Walker Lake Road, Mono County	37.8768	-119.12	Ericameria nauseosa var. nauseosa	G.R. Ballmer	Observed collection	UCR	N/A	Allotype	BOLD:ACZ2412	CCDB-28313 H10	MH089918	Specimen label
Epeolus	axillaris	0	1	1	02.ix.2009	United States of America	California	Parker Creek at Walker Lake Road, Mono County	37.8768	-119.12	Ericameria nauseosa var. nauseosa	G.R. Ballmer	Observed collection	UCR	N/A	Paratype	None			Approximated from given locality
Epeolus	axillaris	0	1	1	22.ix.1946	United States of America	California	Upper Santa Ana River, San Bernardino County	34.1009	-117.106	Ericameria parryi	G.H. and J.L. Sperry	Observed collection	KUNHM	N/A	Paratype	None			Approximated from given locality
Epeolus	axillaris	1	0	1	02.ix.1957	United States of America	Nevada	17 mi N Sparks, Washoe County	39.7688	-119.685	Ericameria nauseosa var. oreophila	E.G. Linsley	Observed collection	BBSL	N/A	Paratype	None			Approximated from given locality
Epeolus	axillaris	1	0	1	02.ix.1957	United States of America	Nevada	17 mi N Sparks, Washoe County	39.7688	-119.685	Ericameria nauseosa var. oreophila	E.G. Linsley	Observed collection	USNM [Catalog number: 534052]	N/A	Paratype	None			Approximated from given locality
Epeolus	axillaris	1	0	1	10.ix.1957	United States of America	Nevada	3 mi N Minden, Douglas County	39.005	-119.769	Chrysothamnus	R.C. Bechtel	Observed collection	AMNH	N/A	Paratype	None			Approximated from given locality
Epeolus	axillaris	1	0	1	14.viii.1998	United States of America	Nevada	Cottonwood Creek, Mineral County	38.6013	-118.828	None	F.D. Parker	Observed collection	BBSL	N/A	Holotype	BOLD:ACZ2412	CCDB-28237 D01	MH089957	Specimen label
Epeolus	axillaris	0	1	1	09.ix.1961	United States of America	Nevada	Reno	39.5296	-119.814	None	F.D. Parker	Observed collection	UCBME	N/A	Paratype	None			Approximated from given locality
Epeolus	banksi	0	1	1	30.viii.1923	United States of America	Maryland	Glen Echo, Montgomery County	38.9696	-77.1419	None	J.R. Malloch	Observed collection	USNM	N/A	Non-type	None			Approximated from given locality
Epeolus	banksi	0	1	1	30.ix.1906	United States of America	North Carolina	Valley of Black Mountains	35.794	-82.257	None	W. Beutenmuller	Observed collection	AMNH	N/A	Non-type	None			Approximated from given locality
Epeolus	banksi	0	1	1	10.ix.1922	United States of America	Virginia	Chain Bridge	38.93	-77.114	Solidago	J.R. Malloch	Observed collection	USNM	N/A	Non-type	None			Approximated from given locality
Epeolus	banksi	0	1	1	Not indicated	United States of America	Virginia	Falls Church	38.882	-77.171	None	G.G. Rohwer	Observed collection	USNM	N/A	Non-type	None			Approximated from given locality
Epeolus	banksi	0	1	1	07.ix.????	United States of America	Virginia	Falls Church	38.882	-77.171	None	N. Banks	Observed collection	CAS	N/A	Paratype	None			Approximated from given locality
Epeolus	banksi	0	1	1	26.viii.????	United States of America	Virginia	Falls Church	38.882	-77.171	None	N. Banks	Observed collection	USNM [Catalog number: 534038]	N/A	Holotype	None			Approximated from given locality
Epeolus	banksi	0	1	1	20.ix.??30	United States of America	Virginia	Glencarlyn?	38.864	-77.127	Symphyotrichum ericoides	Illegible	Observed collection	USNM	N/A	Non-type	None			Approximated from given locality
Epeolus	banksi	2	0	2	Not clear	United States of America	Washington, D.C.	Not indicated	38.907	-77.037	None	Not indicated	Observed collection	BBSL	N/A	Non-type	None			Approximated from given locality
Epeolus	banksi	0	1	1	28.viii.1919	United States of America	Washington, D.C.	Rock Creek Park	38.955	-77.0471	None	J.C. Crawford	Observed collection	AMNH	N/A	Non-type	None			Approximated from given locality
Epeolus	barberiellus	1	0	1	19.iv.1961	United States of America	Arizona	2 mi SW Apache, Cochise County	35.162	-109.452	Sphaeralcea	Gertsch, Rozen, and Schrammel	Observed collection	AMNH	N/A	Non-type	None			Approximated from given locality
Epeolus	barberiellus	0	1	1	21.iv.1967	United States of America	Arizona	31 mi N Wickenburg	34.2425	-113.079	Sphaeralcea	P. Torchio and N. Youssef	Observed collection	LACM	N/A	Non-type	None			Approximated from given locality
Epeolus	barberiellus	1	0	1	21.iv.1967	United States of America	Arizona	40 mi S Kingman, Mohave County	34.73	-114.14	Aster (possibly in a different genus now)	P. Torchio and N. Youssef	Observed collection	BBSL	N/A	Non-type	None			Approximated from given locality
Epeolus	barberiellus	0	1	1	11.iv.1965	United States of America	New Mexico	12 mi N Las Cruces, Doña Ana County	32.4374	-106.858	None	F.D. Parker	Observed collection	BBSL	N/A	Non-type	None			Approximated from given locality
Epeolus	barberiellus	1	0	1	22.iv.????	United States of America	New Mexico	Mesilla Park	32.273	-106.764	None	C.M. Barber	Observed collection	USNM [Catalog number: 534039]	N/A	Holotype	None			Approximated from given locality
Epeolus	barberiellus	0	1	1	01-10.v.2004	United States of America	New Mexico	Sagebrush Valley Rd (Artesia)	32.95	-104.833	None	M.E. Irwin	Observed collection	BBSL	N/A	Non-type	BOLD:AAB9110	CCDB-28237 C08	MH089915	Specimen label
Epeolus	barberiellus	1	0	1	27.iv.1998	United States of America	Texas	9.4 mi E Cornudas, Hudspeth County	31.78	-105.625	None	T., S., and L. Griswold	Observed collection	BBSL	N/A	Non-type	None	CCDB-28237 C06	MH090007	Approximated from given locality
Epeolus	basili	0	1	1	31.vii.1967	Mexico	Chihuahua	9 mi S Hidalgo del Parral	26.8618	-105.603	None	R.C. Gardner, C.R. Kovacic, and K. Lorenzen	Observed collection	UCBME	N/A	Paratype	None			Approximated from given locality
Epeolus	basili	1	1	2	01.viii.1951	Mexico	Durango	Nombre de Dios	23.8482	-104.244	None	P.D. Hurd	Observed collection	EMEC	N/A	Paratypes	None			Approximated from given locality
Epeolus	basili	1	0	1	11.viii.1947	Mexico	Durango	Otinapa	24.0539	-105.008	None	D. Rockefeller Exp. Michener	Observed collection	AMNH	N/A	Paratype	None			Approximated from given locality
Epeolus	basili	1	0	1	1933	Mexico	Durango	Tepehuanes	25.3379	-105.724	None	Wickham	Observed collection	USNM	N/A	Paratype	None			Approximated from given locality
Epeolus	basili	1	0	1	02.ix.2013	United States of America	Arizona	11 mi S San Simon	31.962	-109.233	None	G. Rowe	Observed collection	PCYU	N/A	Paratype	None	CCDB-24580 C08	N/A (sequencing failed)	Approximated from given locality
Epeolus	basili	0	1	1	25.viii.1994	United States of America	Arizona	1-3 mi SE Willcox, Cochise County	32.231	-109.809	None	J.G. Rozen and J.S. Ascher	Observed collection	AMNH	N/A	Paratype	None			Approximated from given locality
Epeolus	basili	1	0	1	05.ix.1986	United States of America	Arizona	2 mi SE Willcox, Cochise County	32.233	-109.808	None	J.G. and B.L. Rozen	Observed collection	AMNH	N/A	Paratype	None			Approximated from given locality
Epeolus	basili	0	1	1	02.ix.2013	United States of America	Arizona	4 mi E Willcox, Cochise County	32.2275	-109.781	None	C. Lin	Observed collection	AMNH	N/A	Paratype	None	CCDB-24580 D03	N/A (sequencing failed)	Approximated from given locality
Epeolus	basili	0	1	1	27.viii.2013	United States of America	Arizona	4 mi E Willcox, Cochise County	32.2275	-109.781	None	E.S. Wyman	Observed collection	AMNH	N/A	Allotype	BOLD:ACR5356	CCDB-22791 A11	MH089937	Approximated from given locality
Epeolus	basili	0	8	8	27.viii.2013	United States of America	Arizona	4 mi E Willcox, Cochise County	32.2275	-109.781	None	E.S. Wyman	Observed collection	AMNH	N/A	Paratypes	None			Approximated from given locality
Epeolus	basili	0	2	2	16.ix.2012	United States of America	Arizona	4 mi E Willcox, Cochise County	32.2275	-109.781	None	E.S. Wyman	Observed collection	AMNH	N/A	Paratypes	None			Approximated from given locality
Epeolus	basili	0	1	1	27.viii.2013	United States of America	Arizona	4 mi E Willcox, Cochise County	32.2275	-109.781	None	G. Rowe	Observed collection	PCYU	N/A	Paratype	None	CCDB-22013 G07	MH089965	Approximated from given locality
Epeolus	basili	0	1	1	27.viii.2013	United States of America	Arizona	4 mi E Willcox, Cochise County	32.2275	-109.781	Psorothamnus scoparius	G. Rowe	Observed collection	PCYU	N/A	Paratype	BOLD:ACR5356	CCDB-24580 G03	MH089994	Approximated from given locality
Epeolus	basili	0	1	1	27.viii.2013	United States of America	Arizona	4 mi E Willcox, Cochise County	32.2275	-109.781	None	G. Rowe	Observed collection	PCYU	N/A	Paratype	None	CCDB-24580 G05	N/A (sequencing failed)	Approximated from given locality
Epeolus	basili	0	1	1	27.viii.2013	United States of America	Arizona	4 mi E Willcox, Cochise County	32.2275	-109.781	Psorothamnus scoparius	G. Rowe	Observed collection	PCYU	N/A	Paratype	None	CCDB-22013 G09	N/A (sequencing failed)	Approximated from given locality
Epeolus	basili	0	2	2	27.viii.2013	United States of America	Arizona	4 mi E Willcox, Cochise County	32.2275	-109.781	None	G. Rowe	Observed collection	PCYU	N/A	Paratypes	None			Approximated from given locality
Epeolus	basili	0	1	1	27.viii.2013	United States of America	Arizona	4 mi E Willcox, Cochise County	32.2275	-109.781	Psorothamnus scoparius	G. Rowe	Observed collection	PCYU	N/A	Paratype	None			Approximated from given locality
Epeolus	basili	1	0	1	06.ix.2012	United States of America	Arizona	4 mi E Willcox, Cochise County	32.2275	-109.781	None	J.G Rozen	Observed collection	AMNH	N/A	Paratype	None	CCDB-24580 D07	N/A (sequencing failed)	Approximated from given locality
Epeolus	basili	1	0	1	06.ix.2012	United States of America	Arizona	4 mi E Willcox, Cochise County	32.2275	-109.781	None	J.G Rozen	Observed collection	AMNH	N/A	Paratype	None			Approximated from given locality
Epeolus	basili	1	0	1	09.ix.1991	United States of America	Arizona	4 mi E Willcox, Cochise County	32.2275	-109.781	None	J.G. and B.L. Rozen	Observed collection	AMNH	N/A	Paratype	None			Approximated from given locality
Epeolus	basili	1	2	3	11.ix.1991	United States of America	Arizona	4 mi E Willcox, Cochise County	32.2275	-109.781	None	J.G. and B.L. Rozen	Observed collection	AMNH	N/A	Paratypes	None			Approximated from given locality
Epeolus	basili	0	8	8	28.viii.1985	United States of America	Arizona	4 mi E Willcox, Cochise County	32.2275	-109.781	None	J.G. and B.L. Rozen	Observed collection	AMNH	N/A	Paratypes	None			Approximated from given locality
Epeolus	basili	1	0	1	16.ix.2012	United States of America	Arizona	4 mi E Willcox, Cochise County	32.2275	-109.781	None	J.G. and M.A. Rozen	Observed collection	AMNH	N/A	Paratype	None	CCDB-24580 D05	N/A (sequencing failed)	Approximated from given locality
Epeolus	basili	1	9	10	30.viii.1993	United States of America	Arizona	4 mi E Willcox, Cochise County	32.2275	-109.781	None	J.G. Rozen	Observed collection	AMNH	N/A	Paratypes	None			Approximated from given locality
Epeolus	basili	0	3	3	26.viii.1994	United States of America	Arizona	4 mi E Willcox, Cochise County	32.2275	-109.781	None	J.G. Rozen and J.S. Ascher	Observed collection	AMNH	N/A	Paratypes	None			Approximated from given locality
Epeolus	basili	1	0	1	29.viii.2013	United States of America	Arizona	4 mi E Willcox, Cochise County	32.2275	-109.781	Wislizenia	J.S. Ascher	Observed collection	AMNH	N/A	Holotype	BOLD:ACR5356	CCDB-22791 A05	MH090001	Approximated from given locality
Epeolus	basili	0	3	3	29.viii.2013	United States of America	Arizona	4 mi E Willcox, Cochise County	32.2275	-109.781	Wislizenia	J.S. Ascher	Observed collection	AMNH	N/A	Paratypes	None			Approximated from given locality
Epeolus	basili	0	1	1	03.ix.2015	United States of America	Arizona	4 mi E Willcox, Cochise County	32.2275	-109.781	None	R. González Vaquero	Observed collection	PCYU	N/A	Paratype	None	CCDB-28238 A06	N/A (sequencing failed)	Approximated from given locality
Epeolus	basili	0	1	1	27.viii.2013	United States of America	Arizona	4 mi E Willcox, Cochise County	32.2275	-109.781	Isocoma tenuisecta	W.J. Cromartie	Observed collection	AMNH	N/A	Paratype	None			Approximated from given locality
Epeolus	basili	0	2	2	02.ix.2013	United States of America	Arizona	4 mi E Willcox, Cochise County	32.2275	-109.781	Wislizenia refracta	Z. Soh	Observed collection	AMNH	N/A	Paratypes	None			Approximated from given locality
Epeolus	basili	1	0	1	29.viii.2017	United States of America	Arizona	E Moore Ranch Rd, Willcox	32.2391	-109.772	None	R. Oram	Observed collection	RSKM	N/A	Paratype	None			Specimen label
Epeolus	basili	0	1	1	13.x.1997	United States of America	Arizona	Phoenix, Maricopa County	33.4484	-112.074	None	K.C. Rozen	Observed collection	AMNH	N/A	Paratypes	None	CCDB-30383 F02	MH089991	Approximated from given locality
Epeolus	basili	0	2	2	13.x.1997	United States of America	Arizona	Phoenix, Maricopa County	33.4484	-112.074	None	K.C. Rozen	Observed collection	AMNH	N/A	Paratypes	None			Approximated from given locality
Epeolus	basili	0	1	1	01.ix.1976	United States of America	Arizona	San Simon, Cochise County	32.2676	-109.227	None	R.M. Bohart	Observed collection	UCBME	N/A	Paratype	None			Approximated from given locality
Epeolus	basili	1	0	1	30.ix.2016	United States of America	Arizona	SE Willcox, Cochise County	32.235	-109.778	None	L. Packer	Observed collection	PCYU	N/A	Paratype	None			Approximated from given locality
Epeolus	basili	1	0	1	22.ix.1984	United States of America	Arizona	Willcox, Cochise County	32.253	-109.832	None	J.G. Rozen	Observed collection	AMNH	N/A	Paratype	None			Approximated from given locality
Epeolus	basili	6	0	6	26.ix.1980	United States of America	Arizona	Willcox, Cochise County	32.253	-109.832	None	J.G. Rozen	Observed collection	AMNH	N/A	Paratypes	None			Approximated from given locality
Epeolus	basili	0	2	2	02.ix.2003	United States of America	Arizona	Willcox, Cochise County	32.253	-109.832	Wislizenia refracta	J.G. Rozen, J.S. Ascher, R.L. Staff, and R.E. Edwards	Observed collection	AMNH	N/A	Paratypes	None			Approximated from given locality
Epeolus	basili	0	1	1	28-29.viii.1988	United States of America	Arizona	Willcox, Cochise County	32.253	-109.832	None	K.V. Krombein and B. Norden	Observed collection	USNM	N/A	Paratype	None			Approximated from given locality
Epeolus	basili	0	1	1	28.viii.1958	United States of America	Arizona	Willcox, Cochise County	32.253	-109.832	Isocoma hartwegii	P.D. Hurd	Observed collection	UCBME	N/A	Paratype	None			Approximated from given locality
Epeolus	basili	1	0	1	05.ix.1981	United States of America	New Mexico	20 mi N Animas, Hidalgo County	32.2268	-108.791	None	R.M. Bohart	Observed collection	UCBME	N/A	Paratype	None			Approximated from given locality
Epeolus	basili	1	0	1	07.viii.1966	United States of America	New Mexico	5 mi E Laguna, Valencia County	35.018	-107.328	None	C.R. Kovacic	Observed collection	UCBME	N/A	Paratype	None			Approximated from given locality
Epeolus	basili	1	0	1	17.ix.????	United States of America	New Mexico	Mesilla Park	32.273	-106.764	Pectis papposa	T.D. Cockerell	Observed collection	USNM	N/A	Paratype	None			Approximated from given locality
Epeolus	bifasciatus	1	0	1	15.vii.1972	Canada	Ontario	Freelton	43.4	-80.04	None	B. Beam	Literature	DEBU (Romankova 2004)	T. Romankova	Non-type	None			Approximated from given locality
Epeolus	bifasciatus	0	1	1	26.vii.1997	Canada	Ontario	Hepworth	44.63	-81.13	None	S.A. Marshall	Literature	DEBU (Romankova 2004)	T. Romankova	Non-type	None			Approximated from given locality
Epeolus	bifasciatus	0	1	1	01.viii.1976	Canada	Ontario	Lanark	45.02	-76.37	None	S.A. Marshall	Literature	DEBU (Romankova 2004)	T. Romankova	Non-type	None			Approximated from given locality
Epeolus	bifasciatus	1	0	1	10.viii.1974	Canada	Ontario	Midland	44.75	-79.89	None	J. Huber	Literature	DEBU (Romankova 2004)	T. Romankova	Non-type	None			Approximated from given locality
Epeolus	bifasciatus	1	0	1	08.vii.1965	Canada	Ontario	Pelee Island	41.76	-82.69	None	J. Riotte	Literature	ROM (Romankova 2004)	T. Romankova	Non-type	None			Approximated from given locality
Epeolus	bifasciatus	0	1	1	29.vii.1920	Canada	Ontario	Point Pelee	41.96	-82.52	None	N. Bigelow	Literature	ROM (Romankova 2004)	T. Romankova	Non-type	None			Approximated from given locality
Epeolus	bifasciatus	0	1	1	10.vii. 1979	Canada	Ontario	Point Pelee	41.96	-82.52	None	W. Attwater	Literature	DEBU (Romankova 2004)	T. Romankova	Non-type	None			Approximated from given locality
Epeolus	bifasciatus	0	1	1	04.viii.1905	Canada	Ontario	Toronto	43.7	-79.4	None	Cosens	Literature	ROM (Romankova 2004)	T. Romankova	Non-type	None			Approximated from given locality
Epeolus	bifasciatus	0	1	1	11.vii.1977	Canada	Ontario	Walpole Island	42.57	-82.51	None	W. Attwater	Literature	DEBU (Romankova 2004)	T. Romankova	Non-type	None			Approximated from given locality
Epeolus	bifasciatus	4	0	4	08.viii.2004	Canada	Ontario	2 km N Shiloh, Wellington County	43.74	-80.2675	None	M. Buck	Observed collection	DEBU	N/A	Non-type	None			Specimen label
Epeolus	bifasciatus	5	1	6	14.vii.2006	Canada	Ontario	6 km NW Saint Williams (Hard.Norfolk Reg., Manestar Tract)	42.705	-80.4606	None	S.M. Paiero	Observed collection	DEBU	N/A	Non-type	None			Specimen label
Epeolus	bifasciatus	1	0	1	07.viii.2003	Canada	Ontario	Caledon Village, Gschwendter Property	43.8247	-79.9836	Sonchus arvensis	J. Grixti	Observed collection	PCYU	N/A	Non-type	None	CCDB-28237 A04	N/A (sequencing failed)	Specimen label
Epeolus	bifasciatus	1	0	1	29.vii.1944	Canada	Ontario	Grimsby	43.2	-79.6	None	Not indicated	Observed collection	CNC	N/A	Non-type	None			Approximated from given locality
Epeolus	bifasciatus	1	0	1	03.viii.2007	Canada	Ontario	Hillman Marsh Conservation Area, Essex County	42.042	-82.514	None	S.M. Paiero	Observed collection	DEBU	N/A	Non-type	None	CCDB-28238 E12	N/A (sequencing failed)	Specimen label
Epeolus	bifasciatus	1	0	1	03.viii.2007	Canada	Ontario	Hillman Marsh Conservation Area, Essex County	42.042	-82.514	None	S.M. Paiero	Observed collection	DEBU	N/A	Non-type	None			Specimen label
Epeolus	bifasciatus	0	1	1	15.viii.1955	Canada	Ontario	Ottawa	45.4	-75.7	None	P. Taschereau	Observed collection	CNC	N/A	Non-type	None			Approximated from given locality
Epeolus	bifasciatus	1	0	1	08.vii.1965	Canada	Ontario	Pelee Island, Essex County	41.7559	-82.6883	None	J.C.E. Riotte and P. Hebert	Observed collection	ROM	N/A	Non-type	None			Approximated from given locality
Epeolus	bifasciatus	0	1	1	29.vii.1920	Canada	Ontario	Point Pelee National Park, Essex County	41.9628	-82.5184	None	N.K. Bigelow	Observed collection	ROM	N/A	Non-type	None			Approximated from given locality
Epeolus	bifasciatus	1	0	1	26.vii.2016	Canada	Ontario	Point Pelee National Park, Essex County	41.9395	-82.5156	None	R. Ferrari	Observed collection	PCYU	N/A	Non-type	BOLD:ADD5310	CCDB-24580 B03	MH089866	Specimen label
Epeolus	bifasciatus	0	1	1	27.vii.2016	Canada	Ontario	Point Pelee National Park, Essex County	41.9395	-82.5156	None	T.M. Onuferko	Observed collection	PCYU	N/A	Non-type	BOLD:ADD5310	CCDB-24580 B01	MH089986	Specimen label
Epeolus	bifasciatus	0	2	2	17.vii.1962	Canada	Ontario	Rondeau Park	42.3	-81.9	None	S.M. Clark	Observed collection	CNC	N/A	Non-type	None			Approximated from given locality
Epeolus	bifasciatus	0	2	2	18.vii.1962	Canada	Ontario	Rondeau Park	42.3	-81.9	None	S.M. Clark	Observed collection	CNC	N/A	Non-type	None			Approximated from given locality
Epeolus	bifasciatus	4	1	5	29.vi.2002	Canada	Ontario	Rondeau Park (South Point Trail), Kent County	42.3	-81.9	None	M. Buck	Observed collection	DEBU	N/A	Non-type	None			Approximated from given locality
Epeolus	bifasciatus	0	1	1	04.viii.2005	Canada	Ontario	Toronto	43.6532	-79.3832	None	A. Cosens	Observed collection	PCYU	N/A	Non-type	None			Approximated from given locality
Epeolus	bifasciatus	0	1	1	03.vii.1975	United States of America	Colorado	Hasty, Bent County	38.1125	-102.957	None	H.E. Evans	Observed collection	CUM	N/A	Non-type	None			Approximated from given locality
Epeolus	bifasciatus	0	1	1	17.viii.2012	United States of America	Colorado	Longmont, Boulder County	40.1627	-105.144	Verbena hastata	V. Scott	Observed collection	CUM	N/A	Non-type	None	CCDB-24581 C02	N/A (sequencing failed)	Specimen label
Epeolus	bifasciatus	1	0	1	16.vi.1999	United States of America	Florida	Caverns State Park, Jackson County	30.8085	-85.2126	None	C. Porter and L. Stange	Observed collection	FSCA	N/A	Non-type	None			Approximated from given locality
Epeolus	bifasciatus	0	1	1	23.vi.2011	United States of America	Florida	Lake City, Columbia County	30.1897	-82.6393	None	S. Lenberger	Observed collection	FSCA	N/A	Non-type	None	CCDB-24583 G05	N/A (sequencing failed)	Approximated from given locality
Epeolus	bifasciatus	0	1	1	05.iv.2014	United States of America	Florida	Lake Louisa State Park (12 km S Clermont), Lake County	28.4738	-81.7168	None	K.A. Williams	Observed collection	FSCA	N/A	Non-type	BOLD:ADD5310	CCDB-24583 E11	MH089841	Approximated from given locality
Epeolus	bifasciatus	1	0	1	12.v.2008	United States of America	Florida	Lovers Key State Rec Area, Lee County	26.452	-81.9481	None	C. Porter and L. Stange	Observed collection	FSCA	N/A	Non-type	None			Approximated from given locality
Epeolus	bifasciatus	0	1	1	Not indicated	United States of America	Florida	Ormond	29.286	-81.056	None	A.T. Solsson	Observed collection	AMNH	N/A	Non-type	None			Approximated from given locality
Epeolus	bifasciatus	1	0	1	09-12.v.1979	United States of America	Florida	San Felasco Hammock Preserve State Park, Alachua County	29.7147	-82.4607	None	G.B. Fairchild	Observed collection	FSCA	N/A	Non-type	None			Approximated from given locality
Epeolus	bifasciatus	0	1	1	20.x.1983	United States of America	Florida	Sarasota	27.3	-82.5	None	L. Packer	Observed collection	PCYU	N/A	Non-type	None	CCDB-28237 B01	N/A (sequencing failed)	Approximated from given locality
Epeolus	bifasciatus	0	1	1	24.v.1992	United States of America	Florida	St Augustine Beach, St. Johns County	29.844	-81.2712	Palm blossoms	F.J. Santana	Observed collection	FSCA	N/A	Non-type	None			Approximated from given locality
Epeolus	bifasciatus	1	0	1	Not indicated	United States of America	Florida	St. Johns Bluff	30.3849	-81.5007	None	Not indicated	Observed collection	NHMUK [Catalog number: 010812211]	N/A	E. zonatus paralectotype	None			Approximated from given locality
Epeolus	bifasciatus	0	1	1	14-19.v.1979	United States of America	Georgia	Athens (Whitehall Preserve), Clarke County	33.8848	-83.3577	None	R.H. Turnbow, Jr.	Observed collection	FSCA	N/A	Non-type	None			Approximated from given locality
Epeolus	bifasciatus	0	1	1	Not indicated	United States of America	Illinois	Not indicated	?	?	None	Not indicated	Observed collection	ANSP [Catalog number: 2658]	N/A	Lectotype	None			N/A (locality not indicated or unclear)
Epeolus	bifasciatus	2	0	2	14.viii.1964	United States of America	Illinois	W Arthur, Moultrie County	39.715	-88.472	None	A.R. Moldenke	Observed collection	AMNH	N/A	Non-type	None			Approximated from given locality
Epeolus	bifasciatus	1	0	1	18.viii.1934	United States of America	Iowa	Ames	42.0308	-93.6319	None	H.A. Scullen	Observed collection	CUM	N/A	Non-type	None			Approximated from given locality
Epeolus	bifasciatus	1	0	1	vii.????	United States of America	Kansas	Baldwin	38.775	-95.1864	None	J.C. Bridwell	Observed collection	CUM	N/A	Non-type	None			Approximated from given locality
Epeolus	bifasciatus	1	0	1	18.viii.1914	United States of America	Maryland	Cabin John	38.975	-77.158	None	J.C. Crawford	Observed collection	AMNH	N/A	Non-type	None			Approximated from given locality
Epeolus	bifasciatus	1	0	1	12.viii.2011	United States of America	Maryland	Fulton, Howard County	39.1535	-76.9015	None	C. White	Observed collection	BIML	N/A	Non-type	None			Specimen label
Epeolus	bifasciatus	1	0	1	24.viii.2014	United States of America	Michigan	5 km N West Olive, Ottawa County	42.9884	-86.1423	None	J. Gibbs	Observed collection	JBWM	N/A	Non-type	None	CCDB-30345 D10	N/A (sequencing failed)	Specimen label
Epeolus	bifasciatus	0	1	1	25.viii.2013	United States of America	Michigan	East Lansing, Ingham County	42.754	-84.486	None	J. Gibbs	Observed collection	JBWM	N/A	Non-type	None			Specimen label
Epeolus	bifasciatus	0	1	1	26.vi.1954	United States of America	Michigan	Near Saline	42.1667	-83.7816	None	U.N. Lanham	Observed collection	CUM	N/A	Non-type	None			Approximated from given locality
Epeolus	bifasciatus	2	0	2	26.viii.1962	United States of America	Missouri	Rolla, Phelps County	37.9485	-91.7715	None	B. Vogel	Observed collection	CUM	N/A	Non-type	None			Approximated from given locality
Epeolus	bifasciatus	0	1	1	22.vi.1930	United States of America	New York	Patchogue, Suffolk County	40.7633	-73.0178	None	N.K. Bigelow	Literature	Ascher and Pickering (2015)	J.S. Ascher	Non-type	None			Approximated from given locality
Epeolus	bifasciatus	0	1	1	04.viii.2011	United States of America	New York	Elba, Genesee County	43.0447	-78.1945	Eupatorium	D. Green	Observed collection	BIML	N/A	Non-type	None	CCDB-24583 D12	N/A (sequencing failed)	Specimen label
Epeolus	bifasciatus	0	1	1	26.v.1948	United States of America	North Carolina	Kill Devil Hills	36.031	-75.676	None	K.V. Krombein	Observed collection	AMNH	N/A	Non-type	None			Approximated from given locality
Epeolus	bifasciatus	0	1	1	10.vii.2012	United States of America	North Dakota	Badlands National Park, Pennington County	43.8827	-102.422	None	Not indicated	Literature	Ascher and Pickering (2015)	S. Droege	Non-type	None			Approximated from given locality
Epeolus	bifasciatus	2	0	2	Not indicated	United States of America	Ohio	West Jefferson	39.9448	-83.2688	None	G. Salt	Observed collection	NHMUK	N/A	Non-type	None			Approximated from given locality
Epeolus	bifasciatus	0	1	1	05.viii.2016	United States of America	Pennsylvania	Rock Springs, Centre County	40.8766	-77.8367	None	L. Russo	Observed collection	BIML	N/A	Non-type	None			Approximated from given locality
Epeolus	bifasciatus	0	1	1	11-17.ix.2007	United States of America	South Carolina	Hobcaw Barony (5 km E Georgetown), Georgetown County	33.364	-79.227	None	S.M. Paiero	Observed collection	DEBU	N/A	Non-type	None			Approximated from given locality
Epeolus	bifasciatus	1	0	1	08.viii.2005	United States of America	South Dakota	Oacoma (1 km W Chamberlain), Lyman County	43.7961	-99.3957	None	R.E. Wrigley	Observed collection	JBWM	N/A	Non-type	None			Approximated from given locality
Epeolus	bifasciatus	0	1	1	01-13.vi.1976	United States of America	Texas	Bentsen-Rio Grande Valley State Park	26.1855	-98.3794	None	C.C. Porter	Observed collection	FSCA	N/A	Non-type	None			Approximated from given locality
Epeolus	bifasciatus	0	1	1	03.vi.1976	United States of America	Texas	McAllen Botanical Gardens (McAllen)	26.2085	-98.2658	None	C.C. Porter	Observed collection	FSCA	N/A	Non-type	None			Approximated from given locality
Epeolus	bifasciatus	1	0	1	29.viii.-28.ix.2002	United States of America	Wisconsin	Kettle Moraine State Forest, Waukesha County	42.8725	-88.5128	None	C.M. Brabant	Observed collection	PCYU	N/A	Non-type	None	CCDB-15284 E11	N/A (sequencing failed)	Specimen label
Epeolus	brumleyi	1	0	1	08.v.1989	United States of America	Arizona	1 mi E Douglas, Cochise County	31.35	-109.523	None	J.G. Rozen	Observed collection	AMNH	N/A	Paratype	BOLD:ACZ9234	CCDB-28315 G10	MH089883	Approximated from given locality
Epeolus	brumleyi	1	0	1	14.v.1988	United States of America	Arizona	14 mi SW Apache, Cochise County	35.034	-109.527	None	J.G. Rozen	Observed collection	AMNH	N/A	Paratype	None			Approximated from given locality
Epeolus	brumleyi	0	1	1	18.viii.1970	United States of America	Arizona	3 mi NE Portal, Cochise County	31.945	-109.106	Physalis	J.G. Rozen	Observed collection	AMNH	N/A	Paratype	None			Approximated from given locality
Epeolus	brumleyi	1	0	1	21.v.1988	United States of America	Arizona	3-7 mi S San Simon, Cochise County	32.196	-109.227	None	J.G. Rozen	Observed collection	AMNH	N/A	Paratype	None			Approximated from given locality
Epeolus	brumleyi	0	1	1	17.ix.1976	United States of America	Arizona	9 mi E Douglas, Cochise County	31.348	-109.386	None	J.G. Rozen	Observed collection	AMNH	N/A	Paratype	None			Approximated from given locality
Epeolus	brumleyi	1	0	1	10.v.2016	United States of America	Arizona	Hwy 80 (~8 mi NE Douglas), Cochise County	31.445	-109.472	Chamaesaracha	T.M. Onuferko	Observed collection	PCYU	N/A	Paratype	BOLD:ACZ9234	CCDB-24580 B11	MH089901	Specimen label
Epeolus	brumleyi	0	1	1	10.v.2016	United States of America	Arizona	Hwy 80 (~8 mi NE Douglas), Cochise County	31.445	-109.472	None	T.M. Onuferko	Observed collection	PCYU	N/A	Allotype	None			Specimen label
Epeolus	brumleyi	1	1	2	10.v.2016	United States of America	Arizona	Hwy 80 (~8 mi NE Douglas), Cochise County	31.445	-109.472	None	T.M. Onuferko	Observed collection	PCYU	N/A	Paratypes	None			Specimen label
Epeolus	brumleyi	0	1	1	30.viii.2015	United States of America	Arizona	S Blue Sky Road (4 mi E Willcox), Cochise County	32.2275	-109.781	None	J.S. Francis	Observed collection	PCYU	N/A	Paratype	BOLD:ACZ9234	CCDB-28238 A04	MH089880	Approximated from given locality
Epeolus	brumleyi	1	0	1	22.vi.2010	United States of America	New Mexico	0.7 km E Longview Spring, Eddy County	32.1007	-104.614	None	A. Druk and J.D. Herndon	Observed collection	BBSL	N/A	Paratype	None			Specimen label
Epeolus	brumleyi	1	0	1	30.viii.1977	United States of America	New Mexico	1 mi W Animas, Hidalgo County	31.952	-108.79	None	R.W. Brooks	Observed collection	KUNHM	N/A	Paratype	None			Approximated from given locality
Epeolus	brumleyi	1	0	1	11.viii.2010	United States of America	New Mexico	1.1 km SW by W Oak Spring, Eddy County	32.1743	-104.458	None	J.D. Herndon	Observed collection	BBSL	N/A	Paratype	None			Specimen label
Epeolus	brumleyi	0	1	1	24.viii.1974	United States of America	New Mexico	4 mi S Animas, Hidalgo County	31.892	-108.805	None	Rozen and Favreau	Observed collection	AMNH	N/A	Paratype	None			Approximated from given locality
Epeolus	brumleyi	0	1	1	28.v.1945	United States of America	New Mexico	Loving, Eddy County	32.2862	-104.096	None	J.W. MacSwain	Observed collection	BBSL	N/A	Paratype	None			Approximated from given locality
Epeolus	brumleyi	1	0	1	03.vi.2010	United States of America	New Mexico	Walnut Canyon (2.6 km SE by S Cottonwood Spring), Eddy County	32.1872	-104.394	None	A. Druk and J.D. Herndon	Observed collection	BBSL	N/A	Paratype	None			Specimen label
Epeolus	brumleyi	1	0	1	01.vi.1989	United States of America	Texas	18 km N Coleman, Coleman County	31.9781	-99.4137	None	B.N. Danforth	Observed collection	KUNHM	N/A	Paratype	BOLD:ACZ9234	CCDB-28315 C09	MH089968	Approximated from given locality
Epeolus	brumleyi	0	1	1	13.iii.1999	United States of America	Texas	2 mi S Falfurrias, Brooks County	27.197	-98.141	None	J.L. Neff, A. Hook, and C. R. Riley	Observed collection	CTMI	N/A	Paratype	None			Approximated from given locality
Epeolus	brumleyi	1	0	1	10.vii.1942	United States of America	Texas	Davis Mountains	30.75	-104.084	None	E. Van Dyke	Observed collection	CAS	N/A	Holotype	None			Approximated from given locality
Epeolus	brumleyi	0	1	1	28.vi.1942	United States of America	Texas	Davis Mountains	30.75	-104.084	None	E.C. Van Dyk	Observed collection	BBSL	N/A	Paratype	None			Approximated from given locality
Epeolus	brumleyi	0	1	1	17.iv.1954	United States of America	Texas	Davis Mountains	30.75	-104.084	Chamaesaracha coniodes	R.H. Beamer	Observed collection	BBSL	N/A	Paratype	None			Approximated from given locality
Epeolus	brumleyi	1	0	1	15.iv.1976	United States of America	Texas	Sarita, Kenedy County	27.222	-97.789	None	J.E. Gillaspy	Observed collection	BBSL	N/A	Paratype	None			Approximated from given locality
Epeolus	canadensis	1	0	1	07.viii.1928	Canada	Nova Scotia	Ingonish (Cape Breton Island)	46.71	-60.37	None	G. Fairchild	Observed collection	MCZ [Catalog number: 32859]	N/A	Holotype	None			Approximated from given locality
Epeolus	canadensis	3	4	7	23-24.vii.1931	Canada	Nova Scotia	Kings County	45.1	-64.7	None	C.E. Atwood	Observed collection	CNC	N/A	Non-type	None			Approximated from given locality
Epeolus	canadensis	1	0	1	14.vii.1951	Canada	Ontario	Belleville	44.16	-77.38	None	J. Martin	Literature	CNC (Romankova 2004)	T. Romankova	Non-type	None			Approximated from given locality
Epeolus	canadensis	0	3	3	12.vii.2002	Canada	Ontario	Brantford, Railway Prairie	43.14	-80.26	None	S. Paiero	Literature	DEBU (Romankova 2004)	T. Romankova	Non-type	None			Approximated from given locality
Epeolus	canadensis	0	1	1	07.vii.1978	Canada	Ontario	Guelph	43.54	-80.25	None	B. Werner	Literature	DEBU (Romankova 2004)	T. Romankova	Non-type	None			Approximated from given locality
Epeolus	canadensis	1	0	1	29.vii. 1961	Canada	Ontario	Kendal	44.03	-78.53	None	W. Attwater	Literature	DEBU (Romankova 2004)	T. Romankova	Non-type	None			Approximated from given locality
Epeolus	canadensis	1	0	1	07.viii.2001	Canada	Ontario	Ojibway Prairie, Windsor	42.2597	-83.0699	None	S. Paiero	Literature	DEBU (Romankova 2004)	T. Romankova	Non-type	None			Approximated from given locality
Epeolus	canadensis	0	1	1	01.vii.1970	Canada	Ontario	Picton, Smith's Bay	44	-77.14	None	J. MacAlpine	Literature	CNC (Romankova 2004)	T. Romankova	Non-type	None			Approximated from given locality
Epeolus	canadensis	1	0	1	26.vii.1979	Canada	Ontario	Point Pelee	41.96	-82.52	None	C. Atwood	Literature	DEBU (Romankova 2004)	T. Romankova	Non-type	None			Approximated from given locality
Epeolus	canadensis	0	1	1	18.vii.1978	Canada	Ontario	Point Pelee	41.96	-82.52	None	K. Barber	Literature	DEBU (Romankova 2004)	T. Romankova	Non-type	None			Approximated from given locality
Epeolus	canadensis	1	0	1	27.vi. 1962	Canada	Ontario	Rondeau Park	42.3	-81.9	None	S. Clark	Literature	CNC (Romankova 2004)	T. Romankova	Non-type	None			Approximated from given locality
Epeolus	canadensis	1	0	1	18.vii.1888	Canada	Ontario	Toronto	43.7	-79.4	None	Not indicated	Literature	CNC (Romankova 2004)	T. Romankova	Non-type	None			Approximated from given locality
Epeolus	canadensis	0	1	1	13.vii.1980	Canada	Ontario	Walpole Island	42.57	-82.51	None	K. Barber	Literature	DEBU (Romankova 2004)	T. Romankova	Non-type	None			Approximated from given locality
Epeolus	canadensis	1	0	1	08.viii.2004	Canada	Ontario	2 km N Shiloh, Wellington County	43.74	-80.2675	None	M. Buck	Observed collection	DEBU	N/A	Non-type	BOLD:ADA0845	CCDB-28315 F09	MH089854	Specimen label
Epeolus	canadensis	0	1	1	28.vi.1965	Canada	Ontario	Caledon (Forks of the Credit Provincial Park)	43.8177	-80.0116	Melilotus	G. Knerer	Observed collection	ROM	N/A	Non-type	None			Approximated from given locality
Epeolus	canadensis	1	0	1	09.vii.1968	Canada	Ontario	Caledon (Forks of the Credit Provincial Park)	43.8177	-80.0116	Melilotus	P. MacKay	Observed collection	ROM	N/A	Non-type	None			Approximated from given locality
Epeolus	canadensis	0	1	1	19.vii.1953	Canada	Ontario	Dyer's Bay	45.2	-81.3	None	D.H. Pengelly	Observed collection	CNC	N/A	Non-type	None			Approximated from given locality
Epeolus	canadensis	0	1	1	29.vii.1952	Canada	Ontario	Dyer's Bay	45.2	-81.3	None	D.H. Pengelly	Observed collection	CNC	N/A	Non-type	None			Approximated from given locality
Epeolus	canadensis	0	1	1	vii.2002?	Canada	Ontario	Forks of the Credit Provincial Park	43.8177	-80.0116	None	J. Grixti	Observed collection	PCYU	N/A	Non-type	None	CCDB-28237 A08	MH089909	Approximated from given locality
Epeolus	canadensis	0	1	1	10.vii.2002	Canada	Ontario	King	44.0431	-79.5411	None	V. Kushnir	Observed collection	PCYU	N/A	Non-type	None			Specimen label
Epeolus	canadensis	0	1	1	02.vii.2017	Canada	Ontario	Navan (Caroltodd Dr & Whispering Willow Dr)	45.3982	-75.3623	None	T.M. Onuferko	Observed collection	PCYU	N/A	Non-type	BOLD:ADA0845	CCDB-24581 D09	MH089911	Specimen label
Epeolus	canadensis	1	0	1	03.vii.2017	Canada	Ontario	Navan (Caroltodd Dr & Whispering Willow Dr)	45.3982	-75.3623	None	T.M. Onuferko	Observed collection	PCYU	N/A	Non-type	BOLD:ADA0845	CCDB-24581 C12	MH089950	Specimen label
Epeolus	canadensis	6	9	15	07.vii.1913	Canada	Ontario	Ottawa	45.4	-75.7	None	F.W.L. Sladen	Observed collection	CNC	N/A	Non-type	None			Approximated from given locality
Epeolus	canadensis	2	0	2	11.vii.1913	Canada	Ontario	Ottawa	45.4	-75.7	None	F.W.L. Sladen	Observed collection	CNC	N/A	Non-type	None			Approximated from given locality
Epeolus	canadensis	0	1	1	15.vii.1913	Canada	Ontario	Ottawa	45.4	-75.7	None	F.W.L. Sladen	Observed collection	CNC	N/A	Non-type	None			Approximated from given locality
Epeolus	canadensis	1	0	1	11.vii.2005	Canada	Ontario	Rondeau Park, Kent County	42.293	-81.848	None	M. Buck	Observed collection	DEBU	N/A	Non-type	None	CCDB-28238 F09	N/A (sequencing failed)	Specimen label
Epeolus	canadensis	0	1	1	21.viii.2004	Canada	Ontario	Sixteen Mile Creek, Oakville, Halton	43.457	-79.728	None	M. Buck	Observed collection	DEBU	N/A	Non-type	BOLD:ADA0845	CCDB-28315 F03	MH089906	Approximated from given locality
Epeolus	canadensis	0	1	1	04.viii.2006	Canada	Ontario	Walpole Island, Lambton County	42.661	-82.496	None	S.M. Paiero	Observed collection	DEBU	N/A	Non-type	None	CCDB-28238 F05	N/A (sequencing failed)	Specimen label
Epeolus	canadensis	1	0	1	05.viii.1940	Canada	Prince Edward Island	Dalvay by the Sea	46.4	-63.1	None	J. McDunnough	Observed collection	CNC	N/A	Non-type	None			Approximated from given locality
Epeolus	canadensis	2	0	2	03-17.viii.1924	Canada	Quebec	Aylmer, Gatineau	45.4	-75.8	None	C.H. Curran	Observed collection	CNC	N/A	Non-type	None			Approximated from given locality
Epeolus	canadensis	1	0	1	09.viii.1924	Canada	Quebec	Aylmer, Queens Park, Gatineau	45.4	-75.9	None	A.R. Graham	Observed collection	CNC	N/A	Non-type	None			Approximated from given locality
Epeolus	canadensis	0	1	1	03.ix.2009	United States of America	Arizona	3 km SW Nicksville, Cochise County	31.424	-110.299	None	C. Sheffield and S. Dumesh	Observed collection	PCYU	N/A	Non-type	None	CCDB-22015 C10	N/A (sequencing failed)	Specimen label
Epeolus	canadensis	0	1	1	03.ix.2009	United States of America	Arizona	3 km SW Nicksville, Cochise County	31.424	-110.299	None	C. Sheffield and S. Dumesh	Observed collection	PCYU	N/A	Non-type	None	CCDB-28230 E02	N/A (sequencing failed)	Specimen label
Epeolus	canadensis	0	1	1	01.ix.2015	United States of America	Arizona	AZ-366 (Mount Graham)	32.629	-109.825	None	C. Nicholson	Observed collection	PCYU	N/A	Non-type	BOLD:ADA0845	CCDB-28238 B03	MH089848	Specimen label
Epeolus	canadensis	0	1	1	24.viii.1966	United States of America	Arizona	Chiricahua Mountains, Cochise County	31.93	-109.382	None	V.O. Roth	Observed collection	AMNH	N/A	Non-type	None			Approximated from given locality
Epeolus	canadensis	1	0	1	01-03.vi.2017	United States of America	Arizona	Flagstaff, Coconino County	35.1737	-111.676	Erigeron	T.M. Onuferko	Observed collection	PCYU	N/A	Non-type	BOLD:ADA0845	CCDB-30344 B02	MH089846	Specimen label
Epeolus	canadensis	1	0	1	01-03.vi.2017	United States of America	Arizona	Flagstaff, Coconino County	35.1737	-111.676	Erigeron	T.M. Onuferko	Observed collection	PCYU	N/A	Non-type	None			Specimen label
Epeolus	canadensis	1	1	2	14.ix.1938	United States of America	Arizona	Huachuca Mountains	31.489	-110.408	None	R.H. Crandall	Observed collection	LACM	N/A	Non-type	None			Approximated from given locality
Epeolus	canadensis	1	0	1	30.v.1968	United States of America	Arizona	Huachuca Mountains – Ash Canyon (19 mi S Sierra Vista)	?	?	None	R.F. Sternitzky	Observed collection	CNC	N/A	Non-type	None			N/A (locality not indicated or unclear)
Epeolus	canadensis	1	0	1	1966	United States of America	Arizona	Huachuca Mountains – Garden Canyon, Cochise County	31.5426	-110.336	None	R.F. Sternitzky	Observed collection	CNC	N/A	Non-type	None			Approximated from given locality
Epeolus	canadensis	1	0	1	15.viii.1934	United States of America	Arizona	San Francisco Peaks (Flagstaff), Coconino County	35.347	-111.678	None	E.L. Bell	Observed collection	AMNH	N/A	Non-type	None			Approximated from given locality
Epeolus	canadensis	1	0	1	10.viii.1932	United States of America	Arizona	San Francisco Peaks (Flagstaff), Coconino County	35.347	-111.678	None	F.E. Lutz	Observed collection	AMNH	N/A	Non-type	None			Approximated from given locality
Epeolus	canadensis	1	0	1	18-24.vii.1979	United States of America	Arizona	San Francisco Peaks (Flagstaff), Coconino County	35.3467	-111.678	None	S. and J. Peck	Observed collection	CNC	N/A	Non-type	None			Approximated from given locality
Epeolus	canadensis	0	1	1	Not indicated	United States of America	Arizona	Santa Catalina Mountains, Pima County	32.443	-110.788	None	J.L. Neff	Observed collection	LACM	N/A	Non-type	None			Approximated from given locality
Epeolus	canadensis	1	0	1	10.ix.1967	United States of America	Arkansas	5 mi S Fayetteville	36.0451	-94.1903	None	R. Heitzman	Observed collection	FSCA	N/A	Non-type	None			Approximated from given locality
Epeolus	canadensis			1	21.vii.2008	United States of America	Colorado	Pike National Forest, El Paso County	38.8409	-105.042	Not clear	H. Eaton	Image	BugGuide.Net	T.M. Onuferko	Non-type	None			Approximated from given locality
Epeolus	canadensis	1	0	1	12.ix.1965	United States of America	Colorado	Boulder, Boulder County	40.015	-105.27	Grindelia	U.N. Lanham	Observed collection	CUM	N/A	Non-type	None			Approximated from given locality
Epeolus	canadensis	1	0	1	20.viii.1940	United States of America	Illinois	Roseville	40.7323	-90.6646	None	R.I. Sailer	Observed collection	KUNHM	N/A	Non-type	None			Approximated from given locality
Epeolus	canadensis	1	0	1	12.viii.1950	United States of America	Indiana	State Forest, Clark County	38.45	-85.73	None	Not indicated	Literature	Mitchell (1962)	T.B. Mitchell	Paratype	None			Approximated from given locality
Epeolus	canadensis	1	0	1	v.-vi.1987	United States of America	Kansas	Breidenthal Biological Reserve (Baldwin Woods area), Douglas County	38.81	-95.19	None	S.G. Reyes	Observed collection	KUNHM	N/A	Non-type	None	CCDB-28237 D07	N/A (sequencing failed)	Approximated from given locality
Epeolus	canadensis	1	0	1	06.ix.1992	United States of America	Kansas	Tuttle Creek State Park, Pottawatomie County	39.26	-96.58	None	B. Alexander	Observed collection	KUNHM	N/A	Non-type	None	CCDB-28237 D05	N/A (sequencing failed)	Approximated from given locality
Epeolus	canadensis	1	0	1	20.viii.1953	United States of America	Missouri	Lebanon	37.7	-92.7	None	C.D. Michener	Observed collection	KUNHM	N/A	Non-type	None			Approximated from given locality
Epeolus	canadensis	0	1	1	02.ix.2010	United States of America	New Mexico	1.5 km NE McMillan Campground, Grant County	32.934	-108.203	Erigeron	T.L. Griswold	Observed collection	BBSL	N/A	Non-type	None			Approximated from given locality
Epeolus	canadensis	1	0	1	30.viii.2009	United States of America	New Mexico	7.8 km NE Silver City, Grant County	38.829	-108.236	None	T.L. Griswold	Observed collection	BBSL	N/A	Non-type	None			Approximated from given locality
Epeolus	canadensis	0	1	1	12.vii.1965	United States of America	New Mexico	Bear Trap Campground (28 mi SW Magdalena), Socorro County	33.791	-107.533	None	F., P., and M. Rindge	Observed collection	AMNH	N/A	Non-type	None			Approximated from given locality
Epeolus	canadensis	4	2	6	Not indicated	United States of America	New Mexico	Cherry Creek Campground (14 mi N Silver City), Grant County	32.918	-108.221	None	J.E. O'Hara	Observed collection	CNC	N/A	Non-type	None			Approximated from given locality
Epeolus	canadensis	0	1	1	26.v.1991	United States of America	New Mexico	Cherry Creek Campground (21 km N Silver City), Grant County	32.918	-108.221	None	J.E. O'Hara	Observed collection	CNC	N/A	Non-type	None			Approximated from given locality
Epeolus	canadensis	0	1	1	16.viii.2007	United States of America	New Mexico	Emory Pass (Gila National Forest)	32.9136	-107.766	None	M. Buck	Observed collection	DEBU	N/A	Non-type	BOLD:ADA0845	CCDB-24580 G11	MH089923	Approximated from given locality
Epeolus	canadensis	0	1	1	03.ix.2015	United States of America	New Mexico	NM-15 Scenic (Gila National Forest)	32.918	-108.221	None	R. Ferrari	Observed collection	PCYU	N/A	Non-type	BOLD:ADA0845	CCDB-28238 B05	MH089842	Specimen label
Epeolus	canadensis	0	1	1	10.vii.1937	United States of America	New York	9-Mile Creek (Ithaca)	42.4346	-76.4869	None	P.P. Babiy	Observed collection	CUIC [Catalog number: 00015611]	N/A	Allotype	None			Approximated from given locality
Epeolus	carolinus	2	0	2	11.x.1978	United States of America	Florida	Archbold Biological Station, Highlands County	27.1897	-81.3381	None	H.V. Weems, Jr. and S.J. Chance	Observed collection	LACM	N/A	Non-type	None			Approximated from given locality
Epeolus	carolinus	0	1	1	08.x.1964	United States of America	Florida	Archbold Biological Station, Highlands County	27.1897	-81.3381	None	P.H. Arnaud, Jr.	Observed collection	LACM	N/A	Non-type	None			Approximated from given locality
Epeolus	carolinus	3	1	4	27.x.1974	United States of America	Florida	Cedar Key, Levy County	29.1386	-83.0351	Euthamia graminifolia	E.E. Grissell	Observed collection	UCBME	N/A	Non-type	None			Approximated from given locality
Epeolus	carolinus	0	1	1	04.x.1995	United States of America	Florida	Doyle Conner Bldg (Gainesville), Alachua County	29.635	-82.3715	None	C. Porter	Observed collection	FSCA	N/A	Non-type	None			Approximated from given locality
Epeolus	carolinus	0	1	1	12.x.1995	United States of America	Florida	Doyle Conner Bldg (Gainesville), Alachua County	29.635	-82.3715	None	C. Porter	Observed collection	FSCA	N/A	Non-type	None			Approximated from given locality
Epeolus	carolinus	0	2	2	17.x.1995	United States of America	Florida	Doyle Conner Bldg (Gainesville), Alachua County	29.635	-82.3715	None	C. Porter	Observed collection	FSCA	N/A	Non-type	None			Approximated from given locality
Epeolus	carolinus	1	0	1	13.x.??48	United States of America	Florida	Gainesville, Alachua County	29.65	-82.325	Spermacoce	Not indicated	Observed collection	LACM	N/A	Non-type	None			Approximated from given locality
Epeolus	carolinus	0	1	1	25.viii.1976	United States of America	Florida	Gainesville, Alachua County	29.65	-82.325	None	W.H. Pierce	Observed collection	UCBME	N/A	Non-type	None			Approximated from given locality
Epeolus	carolinus	0	1	1	11.x.2009	United States of America	Florida	Mason Road (Melrose), Putnam County	29.713	-82.002	Heterotheca subaxillaris	J.S. Ascher and H.G. Hall	Observed collection	AMNH	N/A	Non-type	None	CCDB-22014 B02	N/A (sequencing failed)	Approximated from given locality
Epeolus	carolinus	1	0	1	1983	United States of America	Florida	Perry, Taylor County	30.112	-83.582	None	L. Packer	Observed collection	PCYU	N/A	Non-type	None	CCDB-28237 B03	N/A (sequencing failed)	Approximated from given locality
Epeolus	carolinus	0	1	1	15.x.2012	United States of America	Florida	Timucuan Ecological & Historic Preserve, Duval County	30.3842	-81.4857	None	C. Pontifet	Observed collection	BIML	N/A	Non-type	BOLD:ACM5698	CCDB-20944 D03	MH089997	Specimen label
Epeolus	carolinus	1	0	1	20.x.1983	United States of America	Florida	W Murdock, Charlotte County	27.01	-82.18	None	L. Packer	Observed collection	PCYU	N/A	Non-type	None	CCDB-28237 A12	N/A (sequencing failed)	Approximated from given locality
Epeolus	carolinus	1	2	3	20.x.1983	United States of America	Florida	W Murdock, Charlotte County	27.01	-82.18	None	L. Packer	Observed collection	PCYU	N/A	Non-type	None			Approximated from given locality
Epeolus	carolinus	0	1	1	13.ix.1956	United States of America	North Carolina	Kill Devil Hills	36.0307	-75.676	Eupatorium	T.B. Mitchell	Observed collection	NHMUK	N/A	Paratype	None			Approximated from given locality
Epeolus	carolinus	0	1	1	12.ix.1956	United States of America	North Carolina	Kill Devil Hills	36.0307	-75.676	Eupatorium	T.B. Mitchell	Observed collection	USNM [Catalog number: 534042]	N/A	Holotype	None			Approximated from given locality
Epeolus	carolinus	0	1	1	20-30.ix.1944	United States of America	North Carolina	New River	34.7178	-77.4214	None	G.E. Bohart	Observed collection	BBSL	N/A	Paratype	None			Approximated from given locality
Epeolus	carolinus	1	0	1	17.x.2016	United States of America	South Carolina	Aiken Savannah River Site	33.3449	-81.6614	None	S. Breland	Observed collection	JBWM	N/A	Non-type	None			Specimen label
Epeolus	carolinus	0	1	1	09.x.2006	United States of America	South Carolina	Prince George Estates (E Hwy 17), Georgetown County	33.3565	-79.153	None	S. Paiero and S.A. Marshall	Observed collection	DEBU	N/A	Non-type	BOLD:ACM5698	CCDB-28315 F01	MH089859	Approximated from given locality
Epeolus	carolinus	0	1	1	09.x.2006	United States of America	South Carolina	Prince George Estates (E Hwy 17), Georgetown County	33.3565	-79.153	None	S. Paiero and S.A. Marshall	Observed collection	DEBU	N/A	Non-type	None	CCDB-28238 E06	N/A (sequencing failed)	Approximated from given locality
Epeolus	chamaesarachae	0	1	1	14.viii.1947	Mexico	Durango	Durango	24.03	-104.65	None	D. Rockefeller Exp. Michener	Observed collection	AMNH	N/A	Paratype	None			Approximated from given locality
Epeolus	chamaesarachae	1	0	1	30.vii.1947	Mexico	Durango	San Juan del Río	24.782	-104.465	Margaranthus solanaceous	D. Rockefeller Exp. Michener	Observed collection	AMNH	N/A	Paratype	None			Approximated from given locality
Epeolus	chamaesarachae	1	0	1	27.viii.2007	United States of America	Arizona	1 mi E Douglas, Cochise County	31.3356	-109.495	None	H.T. Ngo	Observed collection	PCYU	N/A	Paratype	BOLD:ACP9403	CCDB-22013 G05	MH089948	Approximated from given locality
Epeolus	chamaesarachae	1	0	1	23.viii.2003	United States of America	Arizona	1 mi E Douglas, Cochise County	31.3356	-109.495	None	J.G. Rozen	Observed collection	AMNH	N/A	Paratype	None			Specimen label
Epeolus	chamaesarachae	0	1	1	16.viii.1962	United States of America	Arizona	1 mi E Douglas, Cochise County	31.3356	-109.495	None	M. Statham	Observed collection	AMNH	N/A	Paratype	None			Approximated from given locality
Epeolus	chamaesarachae	1	0	1	30.viii.1989	United States of America	Arizona	12 mi NW Douglas, Cochise County	31.477	-109.681	None	J.G. and B.L. Rozen and R. Foster	Observed collection	AMNH	N/A	Paratype	None			Approximated from given locality
Epeolus	chamaesarachae	1	0	1	04.viii.1961	United States of America	Arizona	14 mi SW Apache, Cochise County	31.5449	-109.284	Kallstroemia grandiflora	J.G. Rozen	Observed collection	AMNH	N/A	Paratype	None			Approximated from given locality
Epeolus	chamaesarachae	0	1	1	21.viii.2008	United States of America	Arizona	14 mi SW Apache, Cochise County	31.5449	-109.284	None	J.S. Ascher, J.G. Rozen, and M.A. Rozen	Observed collection	AMNH	N/A	Paratype	BOLD:ACP9403	CCDB-22791 A09	MH089885	Approximated from given locality
Epeolus	chamaesarachae	0	1	1	14.viii.1972	United States of America	Arizona	25 mi SE Sanders, Apache County	34.926	-109.053	None	J.G. Rozen and R. McGinley	Observed collection	AMNH	N/A	Paratype	None			Approximated from given locality
Epeolus	chamaesarachae	1	0	1	14.viii.1990	United States of America	Arizona	8 mi NE Portal, Cochise County	31.986	-109.248	None	J.G. Rozen and J. Krieger	Observed collection	AMNH	N/A	Paratype	None			Approximated from given locality
Epeolus	chamaesarachae	0	1	1	24.viii.2010	United States of America	Arizona	Douglas Model Plane Airport, Cochise County	31.3433	-109.498	Kallstroemia	T.L. Griswold	Observed collection	BBSL	N/A	Allotype	BOLD:ACP9403	CCDB-28239 F09	MH089863	Specimen label
Epeolus	chamaesarachae	1	0	1	24.viii.2010	United States of America	Arizona	Douglas Model Plane Airport, Cochise County	31.3433	-109.498	Chamaesaracha	T.L. Griswold	Observed collection	BBSL	N/A	Holotype	BOLD:ACP9403	CCDB-28239 F07	MH089875	Specimen label
Epeolus	chamaesarachae	0	1	1	24.viii.2010	United States of America	Arizona	Douglas Model Plane Airport, Cochise County	31.3433	-109.498	None	T.L. Griswold	Observed collection	BBSL	N/A	Paratype	None			Specimen label
Epeolus	chamaesarachae	1	0	1	28.viii.2016	United States of America	Arizona	Geronimo Trail at Sycamore Creek, Cochise County	31.4432	-109.139	Baccharis	L. Packer	Observed collection	PCYU	N/A	Paratype	None			Specimen label
Epeolus	chamaesarachae	1	0	1	17.viii.1975	United States of America	Arizona	Tombstone, Cochise County	31.713	-110.068	None	J.G. Rozen	Observed collection	AMNH	N/A	Paratype	None			Approximated from given locality
Epeolus	chamaesarachae	1	0	1	03.ix.2011	United States of America	New Mexico	16 mi S Animas, Hidalgo County	31.7211	-108.822	None	J.G. Rozen and E.S. Wyman	Observed collection	AMNH	N/A	Paratype	BOLD:ACP9403	CCDB-22791 A07	MH089974	Specimen label
Epeolus	chamaesarachae	1	2	3	11.viii.1972	United States of America	New Mexico	2.6 mi E Animas (NM Hwy 9, 2.6 mi E NM Hwy 338)	31.9542	-108.763	Tidestromia lanuginosa	T.J. Zavortink	Observed collection	UCBME	N/A	Paratypes	None			Specimen label
Epeolus	chamaesarachae	0	1	1	18-25.viii.2002	United States of America	New Mexico	5.5 mi E Animas, Hidalgo County	31.9558	-108.714	Sphaeralcea angustifolia	E. Elle	Observed collection	AMNH	N/A	Paratype	None			Specimen label
Epeolus	compactus	1	0	1	06.viii.1978	Canada	Alberta	Lethbridge	49.6935	-112.842	Chrysopsis villosa	C.D. Michener	Observed collection	KUNHM	N/A	Non-type	None			Approximated from given locality
Epeolus	compactus	0	1	1	29.v.1958	Canada	British Columbia	McIntyre Road (Oliver)	49.1823	-119.55	None	H. and A. Howden	Observed collection	CNC	N/A	Non-type	None			Approximated from given locality
Epeolus	compactus	1	0	1	25.vii.1955	Canada	British Columbia	Robson	49.3	-117.7	None	H.R. Foxlee	Observed collection	CNC	N/A	Non-type	None			Approximated from given locality
Epeolus	compactus	0	1	1	28.vi.1958	Canada	British Columbia	Summit Creek, Creston	49.1	-116.6	None	H. and A. Howden	Observed collection	CNC	N/A	Non-type	None			Approximated from given locality
Epeolus	compactus	1	0	1	26.vi.1906	Canada	British Columbia	Vernon	50.3	-119.3	None	Not indicated	Observed collection	CNC	N/A	Non-type	None			Approximated from given locality
Epeolus	compactus	0	1	1	15.vii.2017	Canada	Manitoba	Division 12, Birds Hill Provincial Park	50.0114	-96.9028	None	J. Gibbs	Observed collection	JBWM	N/A	Non-type	BOLD:ACU6228	CCDB-30345 C01	MH089985	Specimen label
Epeolus	compactus	0	1	1	23.vii.1959	Canada	Saskatchewan	Prince Albert	53.2033	-105.753	None	A. and J. Brooks	Observed collection	CNC	N/A	Non-type	None			Approximated from given locality
Epeolus	compactus	1	0	1	12-13.vi.1967	Mexico	Baja California	1 mi W San Borja	28.78	-113.922	None	E.L. Sleeper and E.M. Fisher	Observed collection	LACM	N/A	Non-type	None			Approximated from given locality
Epeolus	compactus	1	0	1	24.iv.1975	Mexico	Baja California Sur	6 km E Insurgentes	25.2798	-111.729	None	E.M. Fisher	Observed collection	LACM	N/A	Non-type	None			Approximated from given locality
Epeolus	compactus	1	0	1	11-14.vi.1975	Mexico	Baja California Sur	La Paz and vicinity	24.1426	-110.313	None	H. Evans, W. Rubink, and D. Gwynne	Observed collection	CUM	N/A	Non-type	None			Approximated from given locality
Epeolus	compactus	1	0	1	13.viii.1962	Mexico	Durango	Durango	24.03	-104.65	None	A.E. Michelbacher	Observed collection	EMEC	N/A	Non-type	None			Approximated from given locality
Epeolus	compactus	0	1	1	29.iii.1965	Mexico	Sonora	16 mi NW Puerto Peñasco	31.5089	-113.649	None	C.J. McCoy	Observed collection	CUM	N/A	Non-type	None			Approximated from given locality
Epeolus	compactus	0	1	1	10.v.1962	United States of America	Arizona	1 mi NE Portal, Cochise County	31.924	-109.129	Baileya multiradiata	W.J. Gertsch and J.A. Woods	Observed collection	AMNH	N/A	Non-type	None			Approximated from given locality
Epeolus	compactus	1	0	1	07.iv.1977	United States of America	Arizona	15 mi S Bullhead City, Mohave County	34.9568	-114.598	Sphaeralcea	L. Bezark	Observed collection	UCBME	N/A	Non-type	None			Approximated from given locality
Epeolus	compactus	1	0	1	23.iv.2016	United States of America	Arizona	Douglas R/C Flying Field, Cochise County	31.343	-109.498	None	T.M. Onuferko	Observed collection	PCYU	N/A	Non-type	None	CCDB-24580 C02	N/A (sequencing failed)	Specimen label
Epeolus	compactus	1	0	1	16.vi.1978	United States of America	Arizona	Oak Creek Valley Road, Yavapai County	34.7564	-111.929	None	R.C. Miller	Observed collection	UCBME	N/A	Non-type	None			Approximated from given locality
Epeolus	compactus	1	0	1	12.v.1977	United States of America	Arizona	Skeleton Canyon, Cochise County	31.651	-109.088	None	J.G. Rozen	Observed collection	AMNH	N/A	Non-type	None			Approximated from given locality
Epeolus	compactus	0	1	1	14.iv.2008	United States of America	California	1 mi S Desert Studies Center at Zzyzx Springs, San Bernardino County	35.128	-116.104	None	J.S. Ascher	Observed collection	AMNH	N/A	Non-type	None	CCDB-28230 E02	N/A (sequencing failed)	Approximated from given locality
Epeolus	compactus	0	1	1	30.iii.1977	United States of America	California	Andreas Canyon, Riverside County	37.1048	-122.049	None	R.M. Bohart	Observed collection	UCBME	N/A	Non-type	None			Approximated from given locality
Epeolus	compactus	1	0	1	19.v.1964	United States of America	California	Arroyo Seco Campground, Monterey County	36.2317	-121.485	None	F.D. Parker	Observed collection	UCBME	N/A	Non-type	None			Approximated from given locality
Epeolus	compactus	1	0	1	23.vii.1967	United States of America	California	Arroyo Seco Campground, Monterey County	36.2317	-121.485	None	R.F. Denno	Observed collection	UCBME	N/A	Non-type	None			Approximated from given locality
Epeolus	compactus	0	1	1	19.v.1964	United States of America	California	Arroyo Seco Campground, Monterey County	36.2317	-121.485	None	R.M. Bohart	Observed collection	UCBME	N/A	Non-type	None			Approximated from given locality
Epeolus	compactus	1	0	1	08.ix.1977	United States of America	California	Charlton Flats, San Gabriel Mountains	34.2951	-118.014	None	A.S. Menke	Observed collection	UCBME	N/A	Non-type	None			Approximated from given locality
Epeolus	compactus	0	1	1	16.vi.1973	United States of America	California	Felton Springs, Santa Cruz County	?	?	None	R.M. Bohart	Observed collection	UCBME	N/A	Non-type	None			N/A (locality not indicated or unclear)
Epeolus	compactus	1	0	1	10.x.1977	United States of America	California	Granite Mountains, San Bernardino County	35.5136	-116.738	None	N.J. Smith	Observed collection	UCBME	N/A	Non-type	None			Approximated from given locality
Epeolus	compactus	1	0	1	10.x.1977	United States of America	California	Granite Mountains, San Bernardino County	35.5136	-116.738	None	R.M. Bohart	Observed collection	UCBME	N/A	Non-type	None			Approximated from given locality
Epeolus	compactus	1	0	1	05.vii.2007	United States of America	California	Hwy 20, Mendocino County	39.3523	-123.558	None	J. Gibbs and C. Sheffield	Observed collection	PCYU	N/A	Non-type	BOLD:ACU6228	CCDB-22015 G07	MH089865	Specimen label
Epeolus	compactus	1	0	1	12.ix.1923	United States of America	California	Mill Creek Canyon, San Bernardino County	34.1	-117	None	E.P. Van Duzee	Observed collection	CAS [Catalog number: 01610]	N/A	E. geminatus holotype	None			Approximated from given locality
Epeolus	compactus	0	2	2	23.v.1978	United States of America	California	Mojave, Kern County	35.0525	-118.174	None	R.P. Meyer	Observed collection	UCBME	N/A	Non-type	None			Approximated from given locality
Epeolus	compactus	1	0	1	14.vi.1921	United States of America	California	Monrovia	34.144	-118.002	None	F.E. Lutz	Observed collection	AMNH	N/A	Non-type	None			Approximated from given locality
Epeolus	compactus	0	1	1	26.iii.1960	United States of America	California	Palm Springs station, Riverside County	33.896	-116.547	Encelia farinosa	M. Wasbauer	Observed collection	AMNH	N/A	Non-type	None			Approximated from given locality
Epeolus	compactus	1	0	1	Not indicated	United States of America	California	Peña Spring, San Diego County	33.2259	-116.465	None	Not indicated	Observed collection	BBSL	N/A	Non-type	None			Approximated from given locality
Epeolus	compactus	0	1	1	19.vii.????	United States of America	California	Point Molate (Richmond)	37.9158	-122.339	None	F.J. Santana	Observed collection	FSCA	N/A	Non-type	None			Approximated from given locality
Epeolus	compactus	0	1	1	15.vii.1909	United States of America	California	San Gabriel Mountains (near Pasadena)	34.205	-117.979	None	F. Grinnell, Jr.	Observed collection	USNM [Catalog number: 534044]	N/A	T. gabrielis holotype	None			Approximated from given locality
Epeolus	compactus	1	0	1	11.iv.1970	United States of America	California	Thousand Palms, Riverside County	33.82	-116.39	None	E.E. Grissell	Observed collection	UCBME	N/A	Non-type	None			Approximated from given locality
Epeolus	compactus	1	0	1	06.ix.1907	United States of America	Colorado	Copeland Park, Boulder County	40.1819	-105.646	None	G.M. Hite	Observed collection	USNM [Catalog number: 534045]	N/A	E. hitei holotype	None			Approximated from given locality
Epeolus	compactus	1	0	1	23.vii.2013	United States of America	Colorado	I-70 W Silverthorne Scenic Area, Summit County	39.6014	-106.089	None	A. Payne	Observed collection	AMNH	N/A	Non-type	None	CCDB-22014 B10	N/A (sequencing failed)	Approximated from given locality
Epeolus	compactus	1	0	1	Not indicated	United States of America	Colorado	Not indicated	39.55	-105.782	None	Not indicated	Observed collection	AMNH	N/A	Non-type	None			Approximated from given locality
Epeolus	compactus	1	0	1	Not indicated	United States of America	Colorado	Not indicated	39.55	-105.782	None	Not indicated	Observed collection	AMNH	N/A	Paralectotype	None			Approximated from given locality
Epeolus	compactus	1	0	1	14.vii.1982	United States of America	Colorado	Ward, Boulder County	40.1	-105.5	None	L. Packer	Observed collection	PCYU	N/A	Non-type	None			Approximated from given locality
Epeolus	compactus	1	0	1	31.v.2013	United States of America	Missouri	Kansas City, Jackson County	39.0997	-94.5786	Not clear	KCWildlife	Image	BugGuide.Net	T.M. Onuferko	Non-type	None			Approximated from given locality
Epeolus	compactus	0	1	1	07.viii.1975	United States of America	Nevada	Kings Canyon (5 mi W Carson City)	39.161	-119.799	None	B. Villegas	Observed collection	UCBME	N/A	Non-type	None			Approximated from given locality
Epeolus	compactus	0	5	5	01.v.1969	United States of America	New Mexico	11 mi N Rodeo, Hidalgo County	31.995	-109.031	None	Rozen and Favreau	Observed collection	AMNH	N/A	Non-type	None			Approximated from given locality
Epeolus	compactus	1	0	1	07.ix.1976	United States of America	New Mexico	Granite Gap (18 mi N Rodeo), Hidalgo County	32.0887	-108.974	None	R.M. Bohart	Observed collection	UCBME	N/A	Non-type	None			Approximated from given locality
Epeolus	compactus	1	0	1	Not indicated	United States of America	New Mexico	Las Cruces	32.3199	-106.764	None	C.H. Townsend	Observed collection	USNM [Catalog number: 534043]	N/A	E. crucis holotype	None			Approximated from given locality
Epeolus	compactus	0	1	1	30.iv.2016	United States of America	New Mexico	NM-146 (N Hachita), Grant County	32.1221	-108.318	Sphaeralcea	T.M. Onuferko	Observed collection	PCYU	N/A	Non-type	None	CCDB-24580 C04	N/A (sequencing failed)	Specimen label
Epeolus	compactus	0	1	1	30.iv.2016	United States of America	New Mexico	NM-146 (N Hachita), Grant County	32.1221	-108.318	Sphaeralcea	T.M. Onuferko	Observed collection	PCYU	N/A	Non-type	None	CCDB-24583 H10	N/A (sequencing failed)	Specimen label
Epeolus	compactus	0	1	1	30.iv.2016	United States of America	New Mexico	NM-146 (N Hachita), Grant County	32.1221	-108.318	Sphaeralcea	T.M. Onuferko	Observed collection	PCYU	N/A	Non-type	None	CCDB-30383 F10	N/A (sequencing failed)	Specimen label
Epeolus	compactus	1	0	1	06.vii.1962	United States of America	Oklahoma	Garfield County	36.4361	-97.8722	None	J.F. Reinert	Observed collection	FSCA	N/A	Non-type	None			Approximated from given locality
Epeolus	compactus	0	1	1	02.vii.2007	United States of America	Oregon	Hwy 140, Jackson County	42.3835	-122.4	None	J. Gibbs and C. Sheffield	Observed collection	PCYU	N/A	Non-type	BOLD:ACU6228	CCDB-22015 F11	MH089867	Specimen label
Epeolus	compactus	0	1	1	02.vii.2007	United States of America	Oregon	Hwy 140, Jackson County	42.3835	-122.4	None	J. Gibbs and C. Sheffield	Observed collection	PCYU	N/A	Non-type	BOLD:ACU6228	CCDB-24580 H10	MH089876	Specimen label
Epeolus	compactus	0	1	1	02.vii.2007	United States of America	Oregon	Hwy 140, Jackson County	42.3835	-122.4	None	J. Gibbs and C. Sheffield	Observed collection	PCYU	N/A	Non-type	BOLD:ACU6228	CCDB-22015 F07	MH089962	Specimen label
Epeolus	compactus	0	1	1	02.vii.2007	United States of America	Oregon	Hwy 140, Jackson County	42.3835	-122.4	None	J. Gibbs and C. Sheffield	Observed collection	PCYU	N/A	Non-type	None			Specimen label
Epeolus	compactus	1	0	1	27.iv.1979	United States of America	Texas	7.6 mi S Van Horn, Culberson County	30.9325	-104.81	None	R.R. Snelling	Observed collection	LACM	N/A	Non-type	None			Approximated from given locality
Epeolus	compactus	1	0	1	Not indicated	United States of America	Texas	Not indicated	?	?	None	G.W. Belfrage	Observed collection	ANSP [Catalog number: 2227]	N/A	Lectotype	None			N/A (locality not indicated or unclear)
Epeolus	compactus	0	1	1	14.vi.2005	United States of America	Texas	Rd 1108 (4-8 mi SE 652), Culberson County	31.894	-104.495	None	J.L. Neff and A. Hook	Observed collection	CTMI	N/A	Non-type	None	CCDB-28313 C08	N/A (sequencing failed)	Approximated from given locality
Epeolus	compactus	1	0	1	19.v.2005	United States of America	Texas	Z H Canyon, Presidio County	30.092	-104.662	None	J.L. Neff and A. Hook	Observed collection	CTMI	N/A	Non-type	None	CCDB-24580 C10	N/A (sequencing failed)	Specimen label
Epeolus	compactus	1	0	1	24.vii.2009	United States of America	Washington	Pierce County	46.983	-122.603	None	C. Fimbel	Observed collection	PCYU	N/A	Non-type	BOLD:ACU6228	CCDB-22009 C12	MH089882	Specimen label
Epeolus	compactus	1	0	1	24.vii.2009	United States of America	Washington	Pierce County	47.012	-122.429	None	C. Fimbel	Observed collection	PCYU	N/A	Non-type	None			Specimen label
Epeolus	compactus	0	1	1	29.vii.1962	United States of America	Wyoming	Lake Creek Camp (13 mi SE Cooke City, Montana), Park County	44.886	-109.723	None	F., P., and M. Rindge	Observed collection	AMNH	N/A	Non-type	None			Approximated from given locality
Epeolus	compactus	1	0	1	13.viii.2013	United States of America	Wyoming	Pacific Creek Road, Teton County	43.901	-110.473	None	A. Payne	Observed collection	AMNH	N/A	Non-type	None			Approximated from given locality
Epeolus	compactus	0	1	1	09.vii.1930	United States of America	Wyoming	Yellowstone National Park	44.428	-110.588	None	Not indicated	Observed collection	AMNH	N/A	Non-type	None			Approximated from given locality
Epeolus	deyrupi	0	1	1	08.vi.2009	United States of America	Florida	Allen David Broussard Catfish Creek Preserve State Park, Polk County	27.8503	-81.4954	None	M. Deyrup, A. May, and H. Otte	Observed collection	ABS	N/A	Paratype	None	CCDB-24583 F12	N/A (sequencing failed)	Specimen label
Epeolus	deyrupi	1	0	1	29.v.1979	United States of America	Florida	Archbold Biological Station, Highlands County	27.1897	-81.3381	None	H.V. Weems, Jr. and S. Halkin	Observed collection	LACM	N/A	Paratype	None			Approximated from given locality
Epeolus	deyrupi	1	0	1	21.vi.2010	United States of America	Florida	Archbold Biological Station, Highlands County	27.1239	-81.3661	Sideroxylon tenax	M. and L. Deyrup	Observed collection	ABS	N/A	Paratype	None	CCDB-24583 F10	N/A (sequencing failed)	Specimen label
Epeolus	deyrupi	1	0	1	14.vi.2010	United States of America	Florida	Archbold Biological Station, Highlands County	27.1897	-81.3381	Sideroxylon tenax	M. and L. Deyrup	Observed collection	ABS	N/A	Paratype	None			Approximated from given locality
Epeolus	deyrupi	1	0	1	26.v.2009	United States of America	Florida	Flamingo Villas Preserve, Highlands County	27.4423	-81.3782	None	M. Deyrup, A. May, and H. Otte	Observed collection	FSCA	N/A	Holotype	BOLD:ADF0241	CCDB-24583 F06	MH089878	Specimen label
Epeolus	deyrupi	1	0	1	25.v.2009	United States of America	Florida	Flamingo Villas Preserve, Highlands County	27.4423	-81.3782	None	M. Deyrup, A. May, and H. Otte	Observed collection	ABS	N/A	Paratype	None			Specimen label
Epeolus	deyrupi	1	0	1	01.vi.2009	United States of America	Florida	Flamingo Villas Preserve, Highlands County	27.4487	-81.3767	None	M. Deyrup, A. May, and H. Otte	Observed collection	ABS	N/A	Paratype	None			Specimen label
Epeolus	deyrupi	1	0	1	26.v.2009	United States of America	Florida	Gould Rd Preserve	27.1336	-81.3256	None	M. Deyrup, A. May, and H. Otte	Observed collection	ABS	N/A	Paratype	None	CCDB-24583 F08	N/A (sequencing failed)	Specimen label
Epeolus	deyrupi	1	0	1	25.v.2009	United States of America	Florida	Gould Rd Preserve	27.1336	-81.3256	None	M. Deyrup, A. May, and H. Otte	Observed collection	PCYU	N/A	Paratype	None			Specimen label
Epeolus	deyrupi	1	0	1	11.vi.1986	United States of America	Florida	Lake Placid (Archbold Biological Station), Highlands County	27.293	-81.363	None	M. Deyrup	Observed collection	ABS	N/A	Paratype	None			Approximated from given locality
Epeolus	deyrupi	1	0	1	12.vi.1983	United States of America	Florida	Lake Placid (Archbold Biological Station), Highlands County	27.293	-81.363	None	M. Deyrup	Observed collection	ABS	N/A	Paratype	None			Approximated from given locality
Epeolus	deyrupi	1	0	1	04.vi.2010	United States of America	Florida	The Nature Conservancy Tiger Creek Preserve, Polk County	27.8077	-81.4816	None	J. Dunlap, M. and N. Deyrup, and K. Dearborn	Observed collection	PCYU	N/A	Paratype	BOLD:ADF0241	CCDB-24583 H04	MH090010	Specimen label
Epeolus	deyrupi	1	0	1	12.vi.2010	United States of America	Florida	Tiger Creek Preserve, Polk County	27.8133	-81.4868	None	J. Dunlap, M. and N. Deyrup, and K. Dearborn	Observed collection	ABS	N/A	Paratype	BOLD:ADF0241	CCDB-24583 H02	MH089894	Specimen label
Epeolus	deyrupi	0	1	1	24-27.vi.1989	United States of America	Georgia	St Catherines Island, Liberty County	31.629	-81.153	None	Rozen, Quinter, Eickwort	Observed collection	AMNH	N/A	Allotype	None			Approximated from given locality
Epeolus	deyrupi	0	1	1	27.vi.1974	United States of America	Georgia	St. Catherines Island, Liberty County	31.629	-81.153	None	R.O. Schuster and E.C. Teftner	Observed collection	UCBME	N/A	Paratype	None			Approximated from given locality
Epeolus	diadematus	0	1	1	22.iv.2005	United States of America	Texas	5 mi SE Realitos, Duval County	27.398	-98.549	None	J.L. Neff and A. Hook	Observed collection	CTMI	N/A	Paratype	None	CCDB-28313 C06	N/A (sequencing failed)	Specimen label
Epeolus	diadematus	1	0	1	12.v.1952	United States of America	Texas	Ben Bolt, Jim Wells County	27.6475	-98.0814	None	M. Cazier, W. Gertsch, and R. Schrammel	Observed collection	AMNH	N/A	Paratype	None			Approximated from given locality
Epeolus	diadematus	0	1	1	28.iv.1989	United States of America	Texas	Brackenridge Field Laboratory (Austin), Travis County	30.2843	-97.7782	None	A. Hook	Observed collection	CTMI	N/A	Paratype	None			Approximated from given locality
Epeolus	diadematus	0	1	1	06.iv.2007	United States of America	Texas	Chaparral Wildlife Management Area, Dimmit County	28.326	-99.4076	None	J.L. Neff and A. Hook	Observed collection	CTMI	N/A	Paratype	None	CCDB-28313 C04	N/A (sequencing failed)	Approximated from given locality
Epeolus	diadematus	0	1	1	11.iv.2003	United States of America	Texas	Chaparral Wildlife Management Area, Dimmit County	28.326	-99.4076	None	J.L. Neff and A. Hook	Observed collection	CTMI	N/A	Paratype	None			Approximated from given locality
Epeolus	diadematus	0	2	2	22.v.??06	United States of America	Texas	Dallas	32.777	-96.797	Engelmannia pinnatifida	W.D. Pierce	Observed collection	USNM	N/A	Paratypes	None			Approximated from given locality
Epeolus	diadematus	1	0	1	Not indicated	United States of America	Texas	Galveston?	29.3	-94.8	None	L. Packer	Observed collection	PCYU	N/A	Paratype	BOLD:ADJ9659	CCDB-30383 F06	MH089940	Approximated from given locality
Epeolus	diadematus	1	0	1	21.xi.1982	United States of America	Texas	McAllen Botanical Gardens (McAllen)	26.2085	-98.2658	None	C. Porter	Observed collection	FSCA	N/A	Holotype	None			Approximated from given locality
Epeolus	diadematus	0	1	1	13.vi.1953	United States of America	Texas	Southmost, Cameron County	25.903	-97.4544	None	Univ. Kans. Mex. Expedition	Observed collection	KUNHM	N/A	Allotype	None			Approximated from given locality
Epeolus	erigeronis	1	0	1	05-12.v.1996	United States of America	Florida	5 mi S Paynes Prairie (Kincaid Road, SE Gainesville), Alachua County	29.5202	-82.2934	None	B.D. Sutton	Observed collection	FSCA	N/A	Non-type	None			Approximated from given locality
Epeolus	erigeronis	1	0	1	15.iv.1955	United States of America	Florida	Alachua County	29.658	-82.3018	Melilotus albus	R.A. Morse	Observed collection	FSCA	N/A	Paratype	None			Approximated from given locality
Epeolus	erigeronis	1	0	1	08-15.v.2005	United States of America	Florida	Apalachicola National Forest, Wakulla County	30.3292	-84.5052	None	Ronquist lab	Observed collection	PCYU	N/A	Non-type	None	CCDB-28315 G12	N/A (sequencing failed)	Specimen label
Epeolus	erigeronis	1	0	1	08.iv.1980	United States of America	Florida	Archbold Biological Station, Highlands County	27.1829	-81.3521	None	H.V. Weems, Jr. and F.E. Lohrer	Observed collection	FSCA	N/A	Non-type	None			Approximated from given locality
Epeolus	erigeronis	0	1	1	24.iii.1980	United States of America	Florida	Archbold Biological Station, Highlands County	27.183	-81.3521	None	H.V. Weems, Jr. and F.E. Lohrer	Observed collection	FSCA	N/A	Non-type	None			Approximated from given locality
Epeolus	erigeronis	1	0	1	10.v.1979	United States of America	Florida	Archbold Biological Station, Highlands County	27.1829	-81.3521	None	H.V. Weems, Jr. and S. Halkin	Observed collection	BBSL	N/A	Non-type	None			Approximated from given locality
Epeolus	erigeronis	1	0	1	28.v.2010	United States of America	Florida	Archbold Biological Station, Highlands County	27.1838	-81.3532	None	M. Deyrup	Observed collection	ABS	N/A	Non-type	None	CCDB-30383 E11	MH089856	Specimen label
Epeolus	erigeronis	1	0	1	23.v.2010	United States of America	Florida	Archbold Biological Station, Highlands County	27.1838	-81.3532	None	M. Deyrup	Observed collection	ABS	N/A	Non-type	None	CCDB-30383 D06	MH089982	Specimen label
Epeolus	erigeronis	1	0	1	17.v.2005	United States of America	Florida	Archbold Biological Station, Highlands County	27.1829	-81.3521	None	M. Deyrup	Observed collection	ABS	N/A	Non-type	None			Approximated from given locality
Epeolus	erigeronis	0	1	1	17-23.iv.2007	United States of America	Florida	Archbold Biological Station, Highlands County	27.1829	-81.3521	None	S.M. Paiero	Observed collection	DEBU	N/A	Non-type	None	CCDB-28238 G02	N/A (sequencing failed)	Approximated from given locality
Epeolus	erigeronis	1	0	1	16.x.1977	United States of America	Florida	Austin Cary Forest (Gainesville), Alachua County	29.7524	-82.2184	None	G.B. Fairchild	Observed collection	UCBME	N/A	Non-type	None			Approximated from given locality
Epeolus	erigeronis	1	0	1	20.vi.1978	United States of America	Florida	Austin Cary Forest (Gainesville), Alachua County	29.7524	-82.2184	None	G.B. Fairchild and H.V. Weems, Jr.	Observed collection	UCBME	N/A	Non-type	None			Approximated from given locality
Epeolus	erigeronis	1	0	1	17.v.1991	United States of America	Florida	Austin Cary Forest (Gainesville), Alachua County	29.7524	-82.2184	None	L.R. Davis, Jr.	Observed collection	FSCA	N/A	Non-type	None			Approximated from given locality
Epeolus	erigeronis	0	1	1	10.vi.1976	United States of America	Florida	Austin Cary Forest (Gainesville), Alachua County	29.7524	-82.2184	None	Not indicated	Observed collection	UCBME	N/A	Non-type	None			Approximated from given locality
Epeolus	erigeronis	1	0	1	07.iv.1937	United States of America	Florida	Brighton	27.2254	-81.0949	None	H.I. Scudder	Observed collection	CAS	N/A	Non-type	None			Approximated from given locality
Epeolus	erigeronis	1	0	1	05.v.2010	United States of America	Florida	Flamingo Villas Preserve, Highlands County	27.4515	-81.3854	None	M. Deyrup and J. Dunlap	Observed collection	ABS	N/A	Non-type	None	CCDB-30383 E07	N/A (sequencing failed)	Specimen label
Epeolus	erigeronis	1	0	1	01.vi.2009	United States of America	Florida	Flamingo Villas Preserve, Highlands County	27.4487	-81.3767	None	M. Deyrup, A. May, and H. Otte	Observed collection	ABS	N/A	Non-type	None	CCDB-30383 D02	MH089872	Specimen label
Epeolus	erigeronis	2	0	2	14.iv.1968	United States of America	Florida	Highlands Hammock State Park	27.4709	-81.5157	None	H.V. Weems, Jr.	Observed collection	FSCA	N/A	Non-type	None			Approximated from given locality
Epeolus	erigeronis	1	0	1	03.iv.1999	United States of America	Florida	Kincaid Road (SE Gainesville), Alachua County	29.6291	-82.2674	None	B.D. Sutton	Observed collection	FSCA	N/A	Non-type	None			Approximated from given locality
Epeolus	erigeronis	1	0	1	14.iv.2010	United States of America	Florida	Lake Placid, Highlands County	27.2195	-81.3803	None	M. Deyrup and J. Dunlap	Observed collection	ABS	N/A	Non-type	None	CCDB-24583 G04	N/A (sequencing failed)	Specimen label
Epeolus	erigeronis	0	1	1	13.iv.1955	United States of America	Florida	Levy County	29.3179	-82.821	Erigeron quercifolius	H.V. Weems, Jr.	Observed collection	FSCA	N/A	Allotype	None			Approximated from given locality
Epeolus	erigeronis	1	0	1	13.iv.1955	United States of America	Florida	Levy County	29.3179	-82.821	Erigeron quercifolius	H.V. Weems, Jr.	Observed collection	FSCA	N/A	Holotype	None			Approximated from given locality
Epeolus	erigeronis	0	1	1	14.iii.1943	United States of America	Florida	New Smyrna Beach	29.0258	-80.927	None	R.L. Usinger	Observed collection	EMEC	N/A	Non-type	None			Approximated from given locality
Epeolus	erigeronis	0	1	1	13-26.iv.1977	United States of America	Florida	Osceola National Forest (Baker County and Columbia County line)	30.2997	-82.4707	None	J.R. Wiley	Observed collection	FSCA	N/A	Non-type	None			Approximated from given locality
Epeolus	erigeronis	1	0	1	01.v.2011	United States of America	Florida	Osceola National Forest (Baker County and Columbia County line)	30.2997	-82.4707	None	S. Lenberger	Observed collection	FSCA	N/A	Non-type	None	CCDB-30383 D10	MH089960	Approximated from given locality
Epeolus	erigeronis	1	0	1	16.v.1977	United States of America	Florida	San Felasco State Hammock Preserve	29.7154	-82.4607	None	G.B. Fairchild and H.V. Weems, Jr.	Observed collection	UCBME	N/A	Non-type	None			Approximated from given locality
Epeolus	erigeronis	1	0	1	24.vi.1928	United States of America	North Carolina	Southport	33.9216	-78.0203	Hypericum	T.B. Mitchell	Observed collection	NHMUK	N/A	Paratype	None			Approximated from given locality
Epeolus	ferrarii	0	1	1	xi.1986	Guatemala	Zacapa	San Lorenzo	15.1167	-89.6333	None	M. Sharkey	Observed collection	CNC	N/A	Paratype	None			Approximated from given locality
Epeolus	ferrarii	0	1	1	21.v.1969	Mexico	Chiapas	Yerbabuena (20 mi N Bochil)	17.1578	-92.8997	None	W.R.M. Mason	Observed collection	CNC	N/A	Paratype	None			Approximated from given locality
Epeolus	ferrarii	1	0	1	24.viii.1962	Mexico	Hidalgo	2 mi N Pachuca	20.1011	-98.7591	None	M.G. Naumann	Observed collection	KUNHM	N/A	Paratype	None			Approximated from given locality
Epeolus	ferrarii	0	1	1	20.vi.1976	Mexico	Nuevo León	Cola de Caballo	25.3663	-100.161	None	D. Weems	Observed collection	FSCA	N/A	Paratype	None			Approximated from given locality
Epeolus	ferrarii	1	0	1	20.vi.1961	Mexico	Puebla	5 mi NE Teziutlán	19.8688	-97.3278	None	Univ. Kans. Mex. Expedition	Observed collection	KUNHM	N/A	Paratype	None			Approximated from given locality
Epeolus	ferrarii	1	0	1	09.vii.1974	Mexico	Veracruz	10 km N Coscomatepec	19.1273	-97.0465	None	J.A. Chemsak, E. and J. Linsley, and J. Powell	Observed collection	EMEC	N/A	Paratype	None			Approximated from given locality
Epeolus	ferrarii	1	0	1	01.viii.1956	United States of America	Arizona	Southwestern Research Station (5 mi W Portal), Cochise County	31.913	-109.227	Melilotus albus	C. and M. Cazier	Observed collection	AMNH	N/A	Paratype	None			Approximated from given locality
Epeolus	ferrarii	1	0	1	02.viii.1956	United States of America	Arizona	Southwestern Research Station (5 mi W Portal), Cochise County	31.913	-109.227	Melilotus albus	C. and M. Cazier	Observed collection	AMNH	N/A	Paratype	None			Approximated from given locality
Epeolus	ferrarii	0	1	1	30.viii.2015	United States of America	New Mexico	47 km S Animas (Co Rd C001)	31.5438	-108.876	None	C. Parsons	Observed collection	PCYU	N/A	Paratype	None			Specimen label
Epeolus	ferrarii	0	1	1	30.viii.2015	United States of America	New Mexico	47 km S Animas (Co Rd C001)	31.5438	-108.876	None	R. Ferrari and T.M. Onuferko	Observed collection	PCYU	N/A	Paratype	BOLD:ADD6263	CCDB-24580 G07	MH089922	Specimen label
Epeolus	ferrarii	0	1	1	30.viii.2015	United States of America	New Mexico	47 km S Animas (Co Rd C001)	31.5438	-108.876	None	R. Ferrari and T.M. Onuferko	Observed collection	PCYU	N/A	Holotype	BOLD:ADD6263	CCDB-24583 H08	MH089978	Specimen label
Epeolus	ferrarii	0	1	1	30.viii.2015	United States of America	New Mexico	47 km S Animas (Co Rd C001)	31.5438	-108.876	None	R. Ferrari and T.M. Onuferko	Observed collection	PCYU	N/A	Paratype	None			Specimen label
Epeolus	ferrarii	1	0	1	24.iv.1965	United States of America	New Mexico	5 mi N Alamogordo, Otero County	32.97	-105.978	None	O.W. Richards	Observed collection	NHMUK	N/A	Paratype	None			Approximated from given locality
Epeolus	ferrarii	1	0	1	07.ix.1976	United States of America	New Mexico	Granite Gap (18 mi N Rodeo), Hidalgo County	32.0887	-108.974	None	R.M. Bohart	Observed collection	UCBME	N/A	Allotype	None			Approximated from given locality
Epeolus	ferrarii	1	1	2	07.ix.1976	United States of America	New Mexico	Granite Gap (18 mi N Rodeo), Hidalgo County	32.0887	-108.974	None	R.M. Bohart	Observed collection	UCBME	N/A	Paratypes	None			Approximated from given locality
Epeolus	ferrarii	1	0	1	01.vi.1959	United States of America	Texas	23 mi W Fort Davis	30.5291	-104.24	None	W.R.M. Mason	Observed collection	CNC	N/A	Paratype	None			Approximated from given locality
Epeolus	ferrarii	1	0	1	04.vi.1970	United States of America	Texas	Big Bend National Park	29.1275	-103.243	None	C.W. O'Brien	Observed collection	LACM	N/A	Paratype	None			Approximated from given locality
Epeolus	ferrarii	3	0	3	22.v.1959	United States of America	Texas	Dugout Wells, Big Bend National Park	29.2716	-103.136	None	J.F. McAlpine	Observed collection	CNC	N/A	Paratypes	None			Approximated from given locality
Epeolus	ferrarii	1	0	1	20.v.1959	United States of America	Texas	Grapevine Spring, Big Bend National Park	29.3754	-103.222	None	W.R.M. Mason	Observed collection	CNC	N/A	Paratype	None			Approximated from given locality
Epeolus	ferrarii	1	0	1	28-29.iv.1959	United States of America	Texas	Sanderson	30.1424	-102.394	None	W.R.M. Mason	Observed collection	CNC	N/A	Paratype	None			Approximated from given locality
Epeolus	flavofasciatus	1	0	1	30.xi.1975	Guatemala	Escuintla	Volcán Pacaya	14.3823	-90.6015	None	S.W.T. Batra	Observed collection	USNM	N/A	Non-type	None			Approximated from given locality
Epeolus	flavofasciatus	1	0	1	29.v.1969	Mexico	Chiapas	San Cristóbal de las Casas	16.737	-92.6376	None	W.R.M. Mason	Observed collection	CNC	N/A	Non-type	None			Approximated from given locality
Epeolus	flavofasciatus	1	0	1	08.viii.1947	Mexico	Durango	Coyotes, Durango Dist.	23.847	-105.316	None	D. Rockefeller Exp. Michener	Observed collection	BBSL	N/A	Non-type	None			Approximated from given locality
Epeolus	flavofasciatus	1	0	1	02.viii.1964	Mexico	Durango	Navíos (26 mi E El Salto)	23.899	-105.048	None	L.A. Kelton	Observed collection	CNC	N/A	Non-type	None			Approximated from given locality
Epeolus	flavofasciatus	0	1	1	08.x.2008	Mexico	Jalisco	8 km N Atemajac de Brizuela	20.2037	-103.735	None	L. Packer	Observed collection	PCYU	N/A	Non-type	BOLD:ACZ9233	CCDB-28238 B07	MH089914	Approximated from given locality
Epeolus	flavofasciatus	2	0	2	29.vii.1962	Mexico	Michoacán	17 mi N Hidalgo	19.873	-100.583	None	Univ. Kans. Mex. Expedition	Observed collection	KUNHM	N/A	Non-type	None			Approximated from given locality
Epeolus	flavofasciatus	0	1	1	12.vii.1963	Mexico	Michoacán	Hidalgo	19.6925	-100.555	None	F.D. Parker and L.A. Stange	Observed collection	UCBME	N/A	Non-type	None			Approximated from given locality
Epeolus	flavofasciatus	1	0	1	15.viii.1954	Mexico	Morelos	10 mi N Cuernavaca	19.007	-99.25	None	Univ. Kans. Mex. Expedition	Observed collection	KUNHM	N/A	Non-type	None			Approximated from given locality
Epeolus	flavofasciatus	1	0	1	Not indicated	Mexico	Oaxaca	?	17.0594	-96.7216	None	Not indicated	Observed collection	NHMUK [Catalog number: 010812212]	N/A	Lectotype	None			Approximated from given locality
Epeolus	flavofasciatus	0	1	1	Not indicated	Mexico	Oaxaca	?	17.0594	-96.7216	None	Not indicated	Observed collection	NHMUK [Catalog number: 010812250]	N/A	Lectallotype	None			Approximated from given locality
Epeolus	flavofasciatus	2	0	2	13.ix.1977	Mexico	Sinaloa	Las Palmitas	24.32	-107.37	None	E.I. Schlinger	Observed collection	EMEC	N/A	Non-type	None			Approximated from given locality
Epeolus	flavofasciatus	1	0	1	18.vi.1961	Mexico	Tlaxcala	8 mi WNW Apizaco	19.473	-98.0665	Heterotheca subaxillaris	Univ. Kans. Mex. Expedition	Observed collection	KUNHM	N/A	Non-type	None			Approximated from given locality
Epeolus	flavofasciatus	0	1	1	25.vii.1954	United States of America	Arizona	Catalina Mountains (19 HkHy)	32.4098	-110.709	Vicia	G.D. Butler	Observed collection	KUNHM	N/A	Non-type	None			Approximated from given locality
Epeolus	flavofasciatus	0	1	1	26.vii.1954	United States of America	Arizona	Catalina Mountains (24 HkHy)	32.4484	-110.755	None	G.D. Butler	Observed collection	KUNHM	N/A	Non-type	None			Approximated from given locality
Epeolus	flavofasciatus	0	1	1	14.viii.1954	United States of America	Arizona	Catalina Mountains (25 HkHy)	32.4366	-110.759	None	G. Bohart and G. Butler	Observed collection	KUNHM	N/A	Non-type	None			Approximated from given locality
Epeolus	flavofasciatus	0	1	1	14.viii.1954	United States of America	Arizona	Catalina Mountains (26 HkHy)	32.4282	-110.756	None	G. Bohart and G. Butler	Observed collection	KUNHM	N/A	Non-type	None			Approximated from given locality
Epeolus	flavofasciatus	1	0	1	25.viii.1954	United States of America	Arizona	Catalina Mountains (26 HkHy)	32.4282	-110.756	None	G.D. Butler	Observed collection	BBSL	N/A	Non-type	None			Approximated from given locality
Epeolus	flavofasciatus	1	0	1	25.viii.1954	United States of America	Arizona	Catalina Mountains (26 HkHy)	32.4282	-110.756	None	G.D. Butler	Observed collection	KUNHM	N/A	Non-type	None			Approximated from given locality
Epeolus	flavofasciatus			1	25.vii.1952	United States of America	Arizona	Flagstaff, Coconino County	35.665	-111.475	None	M. Cazier, W. Gertsch, and R. Schrammel	Observed collection	AMNH	N/A	Non-type	None			Approximated from given locality
Epeolus	flavofasciatus	1	0	1	19.viii.??39	United States of America	Arizona	Grand Canyon	36.1	-112.1	None	Not indicated	Observed collection	BBSL	N/A	Non-type	None			Approximated from given locality
Epeolus	flavofasciatus	1	0	1	29.viii.1995	United States of America	Arizona	Mount Graham, Graham County	32.702	-109.871	None	J.G. Rozen and S.A. Budick	Observed collection	AMNH	N/A	Non-type	None	CCDB-28237 C02	N/A (sequencing failed)	Approximated from given locality
Epeolus	flavofasciatus	1	0	1	22.viii.1989	United States of America	Arizona	Pinaleno Mountains, Graham County	32.701	-109.872	None	Rozen, Foster, and Brewster	Observed collection	AMNH	N/A	Non-type	None	CCDB-28315 G08	MH089871	Approximated from given locality
Epeolus	flavofasciatus	0	2	2	1954	United States of America	Arizona	Ramsey Canyon (Huachuca Mountains), Cochise County	31.4626	-110.29	None	W.M. Mann	Observed collection	USNM	N/A	Non-type	None			Approximated from given locality
Epeolus	flavofasciatus	0	1	1	16.viii.1964	United States of America	Arizona	Rose Peak (30 mi N Clifton), Greenlee County	33.4398	-109.371	None	C.D. Michener	Observed collection	KUNHM	N/A	Non-type	None			Approximated from given locality
Epeolus	flavofasciatus	1	0	1	15.viii.1934	United States of America	Arizona	San Francisco Mountains (Flagstaff), Coconino County	35.341	-111.683	None	E.L. Bell	Observed collection	AMNH	N/A	Non-type	None			Approximated from given locality
Epeolus	flavofasciatus	0	1	1	Not indicated	United States of America	Arizona	Santa Catalina Mountains, Pima County	32.443	-110.788	None	J.L. Neff	Observed collection	LACM	N/A	Non-type	None			Approximated from given locality
Epeolus	flavofasciatus	1	0	1	19-20.vii.1998	United States of America	Arizona	vic. Hannagan Meadow, Greenlee County	33.63	-109.32	None	B. Harris	Observed collection	LACM	N/A	Non-type	BOLD:ACZ9233	CCDB-30383 D08	MH089935	Specimen label
Epeolus	flavofasciatus	0	1	1	viii.????	United States of America	New Mexico	Beulah	35.7582	-105.009	None	T.D. Cockerell	Observed collection	USNM [Catalog number: 534034]	N/A	T. agaricifer holotype	None			Approximated from given locality
Epeolus	flavofasciatus	0	1	1	26.vii.??02	United States of America	New Mexico	Sapello Canyon, San Miguel County	35.7728	-105.253	None	Oslar?	Observed collection	USNM	N/A	Non-type	None			Approximated from given locality
Epeolus	flavofasciatus	1	0	1	27.vii.??02	United States of America	New Mexico	Sapello Canyon, San Miguel County	35.7728	-105.253	None	Oslar?	Observed collection	USNM	N/A	Non-type	None			Approximated from given locality
Epeolus	flavofasciatus	1	0	1	31.vii.-01.viii.1963	United States of America	New Mexico	Sapello Canyon, San Miguel County	35.7728	-105.253	None	T.C. Emmel	Observed collection	LACM	N/A	Non-type	None			Approximated from given locality
Epeolus	flavofasciatus	0	1	1	14.viii.1976	United States of America	Texas	Big Bend National Park, Brewster County	29.2499	-103.25	None	R.T. Ross	Observed collection	UCBME	N/A	Non-type	None			Approximated from given locality
Epeolus	floridensis	0	1	1	27.iv.1955	United States of America	Florida	Arcadia, DeSoto County	27.2159	-81.8584	None	H.E. and M.A. Evans	Observed collection	CUIC [Catalog number: 00015348]	N/A	Allotype	None			Approximated from given locality
Epeolus	floridensis	1	0	1	27.iv.1955	United States of America	Florida	Arcadia, DeSoto County	27.2159	-81.8584	None	H.E. and M.A. Evans	Observed collection	CUIC [Catalog number: 00015349]	N/A	Holotype	None			Approximated from given locality
Epeolus	floridensis	1	1	2	27.iv.1955	United States of America	Florida	Arcadia, DeSoto County	27.2159	-81.8584	None	H.E. and M.A. Evans	Observed collection	NCSU	N/A	Paratypes	None			Approximated from given locality
Epeolus	floridensis	1	0	1	28.v.2010	United States of America	Florida	Archbold Biological Station, Highlands County	27.1838	-81.3532	None	M. Deyrup	Observed collection	ABS	N/A	Non-type	None			Specimen label
Epeolus	floridensis	0	1	1	28.iv.-18.v.2008	United States of America	Florida	Archbold Biological Station, Highlands County	27.1897	-81.3381	None	S.M. Paiero	Observed collection	DEBU	N/A	Non-type	BOLD:ACZ9059	CCDB-28238 F11	MH089895	Approximated from given locality
Epeolus	floridensis	1	0	1	28.iv.-18.v.2008	United States of America	Florida	Archbold Biological Station, Highlands County	27.1897	-81.3381	None	S.M. Paiero	Observed collection	DEBU	N/A	Non-type	BOLD:ACZ9059	CCDB-28238 F07	MH090002	Approximated from given locality
Epeolus	floridensis	1	0	1	17.v.2014	United States of America	Florida	Lake Placid, Highlands County	27.293	-81.363	Licania michauxii	S. Lenberger	Observed collection	FSCA	N/A	Non-type	BOLD:ACZ9059	CCDB-24582 H06	MH089877	Approximated from given locality
Epeolus	floridensis	1	0	1	30.iv.2009	United States of America	Florida	Lake Wales Ridge State Forest, Polk County	27.6611	-81.3964	None	M. Deyrup, A. May, and H. Otte	Observed collection	ABS	N/A	Non-type	None	CCDB-24583 G01	N/A (sequencing failed)	Specimen label
Epeolus	floridensis	1	0	1	06.v.2009	United States of America	Florida	Lake Wales Ridge State Forest, Polk County	27.6915	-81.4282	None	M. Deyrup, A. May, and H. Otte	Observed collection	ABS	N/A	Non-type	None			Specimen label
Epeolus	floridensis	0	1	1	30.iv.2009	United States of America	Florida	Lake Wales Ridge State Forest, Polk County	27.6933	-81.4279	None	M. Deyrup, A. May, and H. Otte	Observed collection	ABS	N/A	Non-type	None			Specimen label
Epeolus	floridensis	0	1	1	15.v.2010	United States of America	Florida	N FWC Carter Creek, Highlands County	27.5313	-81.4104	None	J. Dunlap, M. and N. Deyrup, and K. Dearborn	Observed collection	ABS	N/A	Non-type	None			Specimen label
Epeolus	floridensis	0	1	1	07.v.2009	United States of America	Florida	Saddle Blanket Lakes, Polk County	27.6696	-81.5758	None	M. Deyrup	Observed collection	ABS	N/A	Non-type	None			Specimen label
Epeolus	floridensis	1	0	1	08.v.2009	United States of America	Florida	Saddle Blanket Lakes, Polk County	27.6716	-81.5759	None	M. Deyrup, A. May, and H. Otte	Observed collection	ABS	N/A	Non-type	None			Specimen label
Epeolus	floridensis	1	0	1	29.v.2010	United States of America	Florida	Walk-In-The-Water State Forest, Polk County	27.7613	-81.4877	None	M. Deyrup	Observed collection	ABS	N/A	Non-type	None			Specimen label
Epeolus	gibbsi	1	0	1	07.vii.2017	Canada	Manitoba	Division 7, Spirit Sands, Spruce Woods Provincial Park	49.663	-99.279	None	J. Gibbs and Nozoe	Observed collection	JBWM	N/A	Holotype	BOLD:ADI6791	CCDB-30345 D02	MH089845	Specimen label
Epeolus	gibbsi	0	1	1	26.vi.1911	United States of America	Wisconsin	Two Rivers	44.1539	-87.5692	None	Not indicated	Observed collection	CUM	N/A	Allotype	None			Approximated from given locality
Epeolus	gibbsi	1	6	7	26.vi.1911	United States of America	Wisconsin	Two Rivers	44.1539	-87.5692	None	Not indicated	Observed collection	CUM	N/A	Paratypes	None			Approximated from given locality
Epeolus	glabratus	1	0	1	07-13.v.1995	United States of America	Florida	Archbold Biological Station, Highlands County	27.1897	-81.3381	None	C. Darling	Observed collection	PCYU	N/A	Non-type	BOLD:AAF2273	CCDB-28237 A02	MH089996	Approximated from given locality
Epeolus	glabratus	1	0	1	14.iv.1963	United States of America	Florida	Archbold Biological Station, Highlands County	27.1897	-81.3381	None	J.G and B.L. Rozen	Observed collection	AMNH	N/A	Non-type	None			Approximated from given locality
Epeolus	glabratus	0	1	1	21-26.iv.2011	United States of America	Florida	Archbold Biological Station, Highlands County	27.1711	-81.3483	None	R.J. Pivar	Observed collection	DEBU	N/A	Non-type	BOLD:AAF2273	CCDB-28238 E02	MH089967	Specimen label
Epeolus	glabratus	1	0	1	12.vi.1996	United States of America	Florida	Doyle Conner Bldg (Gainesville), Alachua County	29.635	-82.3715	None	C. Porter	Observed collection	FSCA	N/A	Non-type	None			Approximated from given locality
Epeolus	glabratus	2	0	2	18.vi.1996	United States of America	Florida	Doyle Conner Bldg (Gainesville), Alachua County	29.635	-82.3715	None	C. Porter	Observed collection	FSCA	N/A	Non-type	None			Approximated from given locality
Epeolus	glabratus	0	1	1	26.vi.1996	United States of America	Florida	Doyle Conner Bldg (Gainesville), Alachua County	29.635	-82.3715	None	C. Porter	Observed collection	FSCA	N/A	Non-type	None			Approximated from given locality
Epeolus	glabratus	1	0	1	03-17.vii.1987	United States of America	Florida	Gainesville, Alachua County	29.65	-82.325	None	BRC Hymenoptera Team	Observed collection	PCYU	N/A	Non-type	None			Approximated from given locality
Epeolus	glabratus	1	0	1	16.vi.1991	United States of America	Florida	Gainesville, Alachua County	29.65	-82.325	Richardia brasiliensis	F.J. Santana	Observed collection	FSCA	N/A	Non-type	None			Approximated from given locality
Epeolus	glabratus	1	1	2	17.vi.1976	United States of America	Florida	Gainesville, Alachua County	29.65	-82.325	None	W.H. Pierce	Observed collection	UCBME	N/A	Non-type	None			Approximated from given locality
Epeolus	glabratus	1	0	1	07.vi.1976	United States of America	Florida	Gainesville, Alachua County	29.65	-82.325	None	W.H. Pierce	Observed collection	UCBME	N/A	Non-type	None			Approximated from given locality
Epeolus	glabratus	1	0	1	05.vi.2007	United States of America	Florida	Lake Alice (University of Florida, Gainesville), Alachua County	29.6442	-82.363	None	J.S. Ascher and G. Hall	Observed collection	AMNH	N/A	Non-type	None	CCDB-22014 C02	N/A (sequencing failed)	Specimen label
Epeolus	glabratus	1	0	1	05.vi.2007	United States of America	Florida	Lake Alice (University of Florida, Gainesville), Alachua County	29.6442	-82.363	None	J.S. Ascher and G. Hall	Observed collection	AMNH	N/A	Non-type	None			Specimen label
Epeolus	glabratus	0	1	1	17.v.2014	United States of America	Florida	Lake Placid, Highlands County	27.293	-81.363	Polygonella myriophylla	S. Lenberger	Observed collection	FSCA	N/A	Non-type	None			Approximated from given locality
Epeolus	glabratus	1	0	1	06.v.2009	United States of America	Florida	Lake Wales Ridge State Forest, Polk County	27.6611	-81.3964	None	M. Deyrup, A. May, and H. Otte	Observed collection	ABS	N/A	Non-type	None			Specimen label
Epeolus	glabratus	0	1	1	11.v.2010	United States of America	Florida	N FWC Carter Creek, Highlands County	27.5313	-81.4104	None	J. Dunlap, M. and N. Deyrup, and K. Dearborn	Observed collection	ABS	N/A	Non-type	BOLD:AAF2273	CCDB-24581 B07	MH089941	Specimen label
Epeolus	glabratus	0	1	1	25.v.2013	United States of America	Florida	Naples (Golden Gate Estates Subdivision), Collier County	26.1842	-81.7028	Spermacoce verticillata	S. Lenberger	Observed collection	FSCA	N/A	Non-type	None			Approximated from given locality
Epeolus	glabratus	1	0	1	27.v.1981	United States of America	Florida	Near Wilcox, Gilchrist County	29.61	-82.92	None	C. Porter, L. Stange, and H. Greenbaum	Observed collection	FSCA	N/A	Non-type	None			Approximated from given locality
Epeolus	glabratus	0	1	1	15.vii.1973	United States of America	Florida	Newberry, Alachua County	29.6464	-82.6065	Coreopsis	E.E. Grissell	Observed collection	UCBME	N/A	Non-type	None			Approximated from given locality
Epeolus	glabratus	0	1	1	12-18.iv.1923	United States of America	Florida	Royal Palm Park	?	?	None	Not indicated	Observed collection	AMNH	N/A	Non-type	None			N/A (locality not indicated or unclear)
Epeolus	glabratus	0	1	1	20.v.1977	United States of America	Florida	San Felasco State Hammock Preserve	29.7154	-82.4607	None	G.B. Fairchild and H.V. Weems, Jr.	Observed collection	UCBME	N/A	Non-type	None			Approximated from given locality
Epeolus	glabratus	2	0	2	31.v.1993	United States of America	Florida	Sarasota, Sarasota County	27.3364	-82.5307	Pluchea odorata	F.J. Santana	Observed collection	FSCA	N/A	Non-type	None			Approximated from given locality
Epeolus	glabratus	1	0	1	19.vi.2014	United States of America	Florida	U.S. Highway 41 S Lake City, Columbia County	30.149	-82.6414	Hyptis mutabilis	S. Lenberger	Observed collection	FSCA	N/A	Non-type	None			Approximated from given locality
Epeolus	glabratus	1	0	1	19.vi.2014	United States of America	Florida	U.S. Highway 41 S Lake City, Columbia County	30.19	-82.64	Verbena brasiliensis	S. Lenberger	Observed collection	FSCA	N/A	Non-type	None			Approximated from given locality
Epeolus	glabratus	0	1	1	Not indicated	United States of America	Georgia	Not indicated	?	?	None	H.K. Morrison	Observed collection	ANSP [Catalog number: 2230]	N/A	Holotype	None			N/A (locality not indicated or unclear)
Epeolus	glabratus	1	0	1	27.vi.1974	United States of America	Georgia	St Catherines Island (South Beach), Liberty County	31.629	-81.153	None	R.O. Schuster and E.C. Teftner	Observed collection	UCBME	N/A	Non-type	None			Approximated from given locality
Epeolus	glabratus	0	1	1	10-15.v.1991	United States of America	Georgia	St Catherines Island, Liberty County	31.629	-81.153	None	E. Quinter and A. Sharkov	Observed collection	AMNH	N/A	Non-type	None			Approximated from given locality
Epeolus	howardi	1	0	1	04.x.2017	United States of America	Louisiana	~6 mi E Vivian, Caddo Parish	32.8829	-93.8934	Not clear	R.M. Tyler, Jr.	Image	BugGuide.Net	T.M. Onuferko	Non-type	None			Approximated from given locality
Epeolus	howardi	0	1	1	19.viii.2012	United States of America	Maryland	Denton, Caroline County	38.9196	-75.8273	None	S. Westre	Observed collection	BIML	N/A	Non-type	BOLD:ADK0941	CCDB-30383 C11	MH090011	Specimen label
Epeolus	howardi	1	0	1	30.ix.1951	United States of America	North Carolina	Southern Pines	35.174	-79.3923	None	T.B. Mitchell	Observed collection	USNM [Catalog number: 534046]	N/A	Holotype	None			Approximated from given locality
Epeolus	howardi	1	0	1	27.x.1981	United States of America	Texas	Austin, Travis County	30.27	-97.74	None	J.L. Neff	Observed collection	CTMI	N/A	Non-type	None			Approximated from given locality
Epeolus	howardi	1	0	1	02.xi.1992	United States of America	Texas	Brackenridge Field Laboratory (Austin), Travis County	30.2843	-97.7782	Symphyotrichum drummondii var. texanum	J.L. Neff	Observed collection	CTMI	N/A	Non-type	None			Approximated from given locality
Epeolus	howardi	1	0	1	24.x.1960	United States of America	Texas	Brazos County	30.65	-96.32	Xanthisma texanum	A.H. Alex	Observed collection	USNM	N/A	Non-type	None			Approximated from given locality
Epeolus	howardi	1	0	1	15.x.??05	United States of America	Texas	Dallas	32.78	-96.8	None	F.C. Bishopp	Observed collection	USNM	N/A	Non-type	None			Approximated from given locality
Epeolus	howardi	1	0	1	20.ix.1998	United States of America	Texas	Sayersville, Bastrop County	30.232	-97.327	Heterotheca subaxillaris ssp. Latifolia	J.L. Neff	Observed collection	CTMI	N/A	Non-type	None			Approximated from given locality
Epeolus	ilicis	1	0	1	05-07.v.1994	United States of America	Alabama	Bon Secour National Wildlife Refuge, Baldwin County	30.2392	-87.8304	None	S.A. Marshall	Observed collection	DEBU	N/A	Non-type	None	CCDB-30383 F04	N/A (sequencing failed)	Approximated from given locality
Epeolus	ilicis	3	0	3	19.iv.1979	United States of America	Florida	3 mi NW Sopchoppy (near Sopchoppy River), Wakulla County	30.0871	-84.5242	None	G.B. Fairchild	Observed collection	FSCA	N/A	Non-type	None			Approximated from given locality
Epeolus	ilicis	0	1	1	23.ii.1957	United States of America	Florida	Alachua County	29.658	-82.3018	Prunus angustifolia	H.V. Weems, Jr.	Observed collection	FSCA	N/A	E. weemsi holotype	None			Approximated from given locality
Epeolus	ilicis	0	1	1	15-20.v.2005	United States of America	Florida	Apalachicola National Forest (Forest Rd 366), Leon County	30.3291	-84.5052	None	A. Deans, S. Joshi, and D. Murray	Observed collection	AMNH	N/A	Non-type	BOLD:ACM5887	CCDB-30383 C9	MH090014	Specimen label
Epeolus	ilicis	1	0	1	12.vi.1988	United States of America	Florida	Blackwater River State Forest (4 mi N Munson), Santa Rosa County	30.8553	-86.8783	None	L. Stange and J. Wiley	Observed collection	FSCA	N/A	Non-type	None			Approximated from given locality
Epeolus	ilicis	1	0	1	17.v.1969	United States of America	Florida	Destin, Okaloosa County	30.3935	-86.4958	None	H.V. Weems, Jr.	Observed collection	FSCA	N/A	Non-type	None			Approximated from given locality
Epeolus	ilicis	1	0	1	Not indicated	United States of America	Florida	Not indicated	?	?	None	A.T. Slosson	Observed collection	AMNH	N/A	Non-type	None			N/A (locality not indicated or unclear)
Epeolus	ilicis			1	Not indicated	United States of America	Florida	Not indicated	?	?	None	A.T. Slosson	Observed collection	AMNH	N/A	Non-type	None			N/A (locality not indicated or unclear)
Epeolus	ilicis	2	0	2	05-07.v.1987	United States of America	Florida	St. Andrews State Park, Bay County	30.1335	-85.7389	None	L. Stange and J. Wiley	Observed collection	FSCA	N/A	Non-type	None			Approximated from given locality
Epeolus	ilicis	1	1	2	06-07.v.1987	United States of America	Florida	St. Andrews State Park, Bay County	30.1335	-85.7389	None	L. Stange and J. Wiley	Observed collection	FSCA	N/A	Non-type	None			Approximated from given locality
Epeolus	ilicis	0	1	1	13-25.iv.1977	United States of America	Florida	Suwannee River State Park	30.3839	-83.1683	None	J.R. Wiley	Observed collection	FSCA	N/A	Non-type	None			Approximated from given locality
Epeolus	ilicis	1	0	1	18.v.1970	United States of America	Florida	Torreya State Park, Liberty County	30.5665	-84.9478	None	H.V. Weems, Jr.	Observed collection	FSCA	N/A	Non-type	None			Approximated from given locality
Epeolus	ilicis	0	1	1	25.iv.1959	United States of America	Georgia	Fort Gordon, Richmond County	33.421	-82.1621	None	R.R. Snelling	Observed collection	NCSU	N/A	Paratype	None			Approximated from given locality
Epeolus	ilicis	1	0	1	10-14.iv.1991	United States of America	Georgia	St. Catherines Island, Liberty County	31.629	-81.153	None	J.G. Rozen, E. Quinter, and A. Sharkov	Observed collection	AMNH	N/A	Non-type	None			Approximated from given locality
Epeolus	ilicis	0	1	1	24-28.iv.1972	United States of America	Georgia	St. Catherines Island, Liberty County	31.629	-81.153	None	Thompson and Picchi	Observed collection	AMNH	N/A	Non-type	None			Approximated from given locality
Epeolus	ilicis	1	0	1	30.v.1950	United States of America	North Carolina	Holly Shelter, Pender County	34.5273	-77.7223	Ilex glabra	T.B. Mitchell	Observed collection	USNM [Catalog number: 534048]	N/A	Holotype	None			Approximated from given locality
Epeolus	ilicis	1	0	1	18.v.1950	United States of America	North Carolina	Holly Shelter, Pender County	34.6213	-77.7494	None	T.B. Mitchell	Observed collection	USNM [Catalog number: 534607]	N/A	E. vernalis holotype	None			Approximated from given locality
Epeolus	ilicis	0	1	1	08.iv.1963	United States of America	South Carolina	Hunting Island State Park, Beaufort County	32.371	-80.438	None	J.G. and B.L. Rozen	Observed collection	AMNH	N/A	Non-type	None			Approximated from given locality
Epeolus	ilicis	0	1	1	19.v.??44	United States of America	South Carolina	McClellanville	33.088	-79.4673	None	H. and G. Townes	Observed collection	NCSU	N/A	Paratype	None			Approximated from given locality
Epeolus	ilicis	0	1	1	12.v.??44	United States of America	South Carolina	McClellanville	33.088	-79.4673	None	H.K. Townes	Observed collection	NCSU	N/A	Paratype	None			Approximated from given locality
Epeolus	inornatus	1	0	1	23.v.1991	United States of America	Arkansas	Magazine Mountain, Logan County	35.1673	-93.6449	None	J. Powell	Observed collection	EMEC	N/A	Paratype	None			Approximated from given locality
Epeolus	inornatus	0	1	1	24.iv.1961	United States of America	Florida	Liberty County	30.151	-84.857	Quercus laevis	H.V. Weems, Jr.	Observed collection	BBSL	N/A	Paratype	None			Approximated from given locality
Epeolus	inornatus	0	1	1	12.v.1968	United States of America	Florida	Torreya State Park, Liberty County	30.5665	-84.9478	None	H.V. Weems, Jr.	Observed collection	FSCA	N/A	Paratype	None			Approximated from given locality
Epeolus	inornatus	0	1	1	29.vi.1982	United States of America	Georgia	2 mi SE Blue Ridge, Fannin County	34.8472	-84.3035	None	J.B. Whitfield	Observed collection	EMEC	N/A	Paratype	None			Approximated from given locality
Epeolus	inornatus	1	0	1	14.vii.1957	United States of America	Georgia	Rabun Bald, Rabun County	34.9656	-83.2999	None	J.G. Chillcott	Observed collection	CNC	N/A	Paratype	None			Approximated from given locality
Epeolus	inornatus	1	0	1	01.vii.1957	United States of America	Georgia	Satolah, Rabun County	34.99	-83.193	None	J.R. Vockeroth	Observed collection	CNC	N/A	Paratype	None			Approximated from given locality
Epeolus	inornatus	0	1	1	04.vii.1957	United States of America	Georgia	Satolah, Rabun County	34.99	-83.193	None	W.R.M. Mason	Observed collection	CNC	N/A	Paratype	None			Approximated from given locality
Epeolus	inornatus	0	1	1	Spring 1929	United States of America	Massachusetts	Amherst	42.3732	-72.5199	None	L.A. Carruth	Observed collection	USNM	N/A	Paratype	None			Approximated from given locality
Epeolus	inornatus	1	0	1	02.viii.1957	United States of America	North Carolina	Chestnut Bald (Pisgah National Forest), Haywood County	35.3065	-82.889	None	J.G. Chillcott	Observed collection	CNC	N/A	Paratype	None			Approximated from given locality
Epeolus	inornatus	0	3	3	27.vi.1957	United States of America	North Carolina	Highlands	35.0526	-83.1968	None	J.R. Vockeroth	Observed collection	CNC	N/A	Paratypes	None			Approximated from given locality
Epeolus	inornatus	1	0	1	29.vi.1957	United States of America	North Carolina	Highlands	35.0526	-83.1968	None	J.R. Vockeroth	Observed collection	CNC	N/A	Paratype	None			Approximated from given locality
Epeolus	inornatus	1	0	1	27.vi.1957	United States of America	North Carolina	Highlands	35.0526	-83.1968	None	W.R.M. Mason	Observed collection	CNC	N/A	Paratype	None			Approximated from given locality
Epeolus	inornatus	0	1	1	25.vi.1957	United States of America	North Carolina	Highlands	35.0526	-83.1968	None	W.R.M. Mason	Observed collection	CNC	N/A	Paratype	None			Approximated from given locality
Epeolus	inornatus	0	1	1	27.vi.1957	United States of America	North Carolina	Horse Cove, Highlands	35.0445	-83.1618	None	J.R. Vockeroth	Observed collection	CNC	N/A	Paratype	None			Approximated from given locality
Epeolus	inornatus	1	0	1	06.vii.1957	United States of America	North Carolina	Wayah Bald, Macon County	35.1804	-83.5604	None	W.R.M. Mason	Observed collection	CNC	N/A	Paratype	None			Approximated from given locality
Epeolus	inornatus	0	1	1	11.vii.1937	United States of America	North Carolina	Whiteside Mountain (Highlands), Macon County	35.0862	-83.1467	None	T.B. Mitchell	Observed collection	NCSU	N/A	E. ilicis paratype	None			Approximated from given locality
Epeolus	inornatus	1	0	1	29.vi.1957	United States of America	North Carolina	Whiteside Mountain (Highlands), Macon County	35.0862	-83.1467	None	W.R.M. Mason	Observed collection	CNC	N/A	Paratype	None			Approximated from given locality
Epeolus	inornatus	0	1	1	14.vi.1957	United States of America	South Carolina	Mountain Rest	34.8692	-83.1548	None	W.R.M. Mason	Observed collection	CNC	N/A	Paratype	None			Approximated from given locality
Epeolus	inornatus	1	0	1	19.iv.2007	United States of America	Texas	2.5 mi S Delhi, Caldwell County	29.773	-97.402	None	J.L. Neff and A. Hook	Observed collection	CTMI	N/A	Paratype	None	CCDB-28313 G11	N/A (sequencing failed)	Specimen label
Epeolus	inornatus	0	1	1	27.iv.1985	United States of America	Texas	8 km SE Elkhart, Anderson County	31.5929	-95.5146	None	C.D. Michener	Observed collection	KUNHM	N/A	Paratype	None			Approximated from given locality
Epeolus	inornatus	0	1	1	13.v.1988	United States of America	Texas	Brackenridge Field Laboratory (Austin), Travis County	30.2843	-97.7782	None	A. Hook	Observed collection	CTMI	N/A	Paratype	None			Approximated from given locality
Epeolus	inornatus	1	0	1	05-09.iv.2000	United States of America	Texas	Lick Creek Park (College Station), Brazos County	30.5672	-96.211	None	M. Buck	Observed collection	DEBU [Catalog number: 00106728]	N/A	Holotype	None	CCDB-28315 F11	MH089908	Approximated from given locality
Epeolus	inornatus	0	1	1	05-09.iv.2000	United States of America	Texas	Lick Creek Park (College Station), Brazos County	30.5672	-96.211	None	M. Buck	Observed collection	DEBU [Catalog number: 00106727]	N/A	Allotype	None	CCDB-28315 E12	N/A (sequencing failed)	Approximated from given locality
Epeolus	inornatus	1	0	1	13.iv.2006	United States of America	Texas	Stengl Lost Pines Biological Research Station, Bastrop County	30.08	-97.183	Vaccinium arboreum	J.L. Neff	Observed collection	CTMI	N/A	Paratype	None	CCDB-28313 B11	N/A (sequencing failed)	Specimen label
Epeolus	interruptus	6	0	6	01.vii.1925	Canada	Manitoba	Aweme	49.7093	-99.6032	None	B.D. Bird	Observed collection	CNC	N/A	Non-type	None			Approximated from given locality
Epeolus	interruptus	1	0	1	20.vii.1973	Canada	Ontario	Guelph	43.54	-80.25	None	W. Attwater	Literature	DEBU (Romankova 2004)	T. Romankova	Non-type	None			Approximated from given locality
Epeolus	interruptus	1	0	1	04.vii.1954	Canada	Ontario	Hepworth	44.63	-81.13	None	D. Pengelly	Literature	DEBU (Romankova 2004)	T. Romankova	Non-type	None			Approximated from given locality
Epeolus	interruptus	1	0	1	29.vii.1947	Canada	Ontario	Ottawa	45.4215	-75.6972	None	W.R.M. Mason	Observed collection	CNC	N/A	Non-type	None			Approximated from given locality
Epeolus	interruptus	2	0	2	08.vii.1963	Mexico	Baja California	San Vicente	31.325	-116.248	None	J.D. Birchim	Observed collection	CAS	N/A	Non-type	None			Approximated from given locality
Epeolus	interruptus	0	1	1	08.vii.1963	Mexico	Baja California	San Vicente	31.325	-116.248	None	P.D. Hurd	Observed collection	EMEC	N/A	Non-type	None			Approximated from given locality
Epeolus	interruptus	1	1	2	07.ix.1977	Mexico	Baja California Sur	vic.Est. Microondas "Ligüí", 48 km S Loreto	25.7344	-111.27	None	R.R. Snelling	Observed collection	LACM	N/A	Non-type	None			Approximated from given locality
Epeolus	interruptus	0	1	1	18.vi.1975	Mexico	Nuevo León	Cola de Caballo	25.3663	-100.161	None	H.V. Weems, Jr.	Observed collection	FSCA	N/A	Non-type	None			Approximated from given locality
Epeolus	interruptus	1	0	1	16.viii.1962	United States of America	Arizona	1 mi E Douglas, Cochise County	31.347	-109.521	None	M. Statham	Observed collection	AMNH	N/A	Non-type	None			Approximated from given locality
Epeolus	interruptus	0	1	1	04.viii.1961	United States of America	Arizona	14 mi SW Apache, Cochise County	35.228	-109.596	None	J.G. Rozen	Observed collection	AMNH	N/A	Non-type	None			Approximated from given locality
Epeolus	interruptus	1	0	1	23.viii.1997	United States of America	Arizona	15 mi SW Apache, Cochise County	35.31	-109.683	None	B. McAdams and J.G. Rozen	Observed collection	AMNH	N/A	Non-type	None			Approximated from given locality
Epeolus	interruptus	0	1	1	18.viii.1994	United States of America	Arizona	18 mi SW Apache, Cochise County	35.391	-109.665	None	J.G. Rozen and J.S. Ascher	Observed collection	AMNH	N/A	Non-type	None			Approximated from given locality
Epeolus	interruptus	0	1	1	29.viii.2013	United States of America	Arizona	26 mi E of Douglas	31.379	-109.153	None	G. Rowe	Observed collection	PCYU	N/A	Non-type	None			Approximated from given locality
Epeolus	interruptus	1	0	1	03.ix.1978	United States of America	Arizona	4.7 mi SE Portal, Cochise County	31.8854	-109.073	None	R.E. Coville	Observed collection	EMEC	N/A	Non-type	None			Approximated from given locality
Epeolus	interruptus	0	1	1	03.v.2012	United States of America	Arizona	AZ-80, Cochise County	31.6031	-109.229	None	A. Payne and J.G. Rozen	Observed collection	AMNH	N/A	Non-type	None	CCDB-28230 D11	N/A (sequencing failed)	Approximated from given locality
Epeolus	interruptus	1	0	1	28.viii.2016	United States of America	Arizona	Geronimo Trail at Sycamore Creek, Cochise County	31.4432	-109.139	Baccharis	L. Packer	Observed collection	PCYU	N/A	Non-type	BOLD:ACZ9058	CCDB-24583 A01	MH089902	Specimen label
Epeolus	interruptus	1	0	1	28.viii.2016	United States of America	Arizona	Geronimo Trail at Sycamore Creek, Cochise County	31.4432	-109.139	Baccharis	L. Packer	Observed collection	PCYU	N/A	Non-type	BOLD:ACZ9058	CCDB-24583 A03	MH089907	Specimen label
Epeolus	interruptus	0	1	1	28.viii.2016	United States of America	Arizona	Geronimo Trail at Sycamore Creek, Cochise County	31.4432	-109.139	Baccharis	L. Packer	Observed collection	PCYU	N/A	Non-type	BOLD:ACZ9058	CCDB-24583 A10	MH089961	Specimen label
Epeolus	interruptus	0	1	1	28.viii.2016	United States of America	Arizona	Geronimo Trail at Sycamore Creek, Cochise County	31.4432	-109.139	Baccharis	L. Packer	Observed collection	PCYU	N/A	Non-type	BOLD:ACZ9058	CCDB-24584 G07	Unavailable	Specimen label
Epeolus	interruptus	1	0	1	28.viii.2016	United States of America	Arizona	Geronimo Trail at Sycamore Creek, Cochise County	31.4432	-109.139	Baccharis	L. Packer	Observed collection	PCYU	N/A	Non-type	BOLD:ACZ9058	CCDB-24584 H08	Unavailable	Specimen label
Epeolus	interruptus	0	1	1	26-28.v.1917	United States of America	California	Colton	34.0739	-117.314	None	E.P. Van Duzee	Observed collection	CAS	N/A	Non-type	None			Approximated from given locality
Epeolus	interruptus	0	1	1	20.vii.1908	United States of America	Colorado	Boulder	40.015	-105.27	None	S.A. Rohwer	Observed collection	CAS	N/A	Non-type	None			Approximated from given locality
Epeolus	interruptus	0	1	1	08.vii.1962	United States of America	Colorado	Eldorado Springs	39.9325	-105.277	None	U.N. Lanham	Observed collection	CUM	N/A	Non-type	None			Approximated from given locality
Epeolus	interruptus	0	1	1	12.vi.2000	United States of America	Colorado	Roxborough State Park	39.4356	-105.076	Heterotheca villosa	A.L. Hicks and V. Scott	Observed collection	CUM	N/A	Non-type	None			Specimen label
Epeolus	interruptus	0	1	1	21.vii.1971	United States of America	Idaho	5 mi E Harvard	46.9153	-116.65	None	R.M. Bohart	Observed collection	UCBME	N/A	Non-type	None			Approximated from given locality
Epeolus	interruptus	1	0	1	Not indicated	United States of America	Illinois	Carlinville, Macoupin County	39.2797	-89.8817	None	C.A. Robertson	Observed collection	INHS [Catalog number: 44384]	N/A	Holotype	None			Approximated from given locality
Epeolus	interruptus	1	0	1	10.vii.1920	United States of America	Iowa	Sioux City	42.5	-96.4	None	C.N. Ainslie	Observed collection	AMNH	N/A	Non-type	None			Approximated from given locality
Epeolus	interruptus	0	1	1	Not indicated	United States of America	Louisiana	Not indicated	30.98	-91.96	None	C.F. Baker	Observed collection	USNM	N/A	Non-type	None			Approximated from given locality
Epeolus	interruptus	0	1	1	28.vi.2015	United States of America	Michigan	G. H. Gordon Biological Station, Lake County	44.047	-85.667	None	J. Gibbs	Observed collection	JBWM	N/A	Non-type	None	CCDB-30345 C03	N/A (sequencing failed)	Specimen label
Epeolus	interruptus	1	0	1	11-18.vii.1988	United States of America	Nebraska	Cedar Point Biological Station (8 mi N Ogallala), Keith County	41.256	-101.725	None	J.G. Rozen and E. Quinter	Observed collection	AMNH	N/A	Non-type	None			Approximated from given locality
Epeolus	interruptus	0	1	1	02.viii.2009	United States of America	New Mexico	1.8 km NW Manzano (Cañon Nuevo), Torrance County	34.666	-106.355	Melilotus albus	T.L. Griswold	Observed collection	BBSL	N/A	Non-type	None			Specimen label
Epeolus	interruptus	0	1	1	02.vii.1946	United States of America	New Mexico	4 mi N NW Las Vegas	35.6511	-105.229	None	B.A. Maina	Observed collection	FMNH	N/A	Non-type	None			Approximated from given locality
Epeolus	interruptus	0	1	1	21.vi.1983	United States of America	Texas	30 mi N Uvalde, Uvalde County	29.5855	-99.7482	None	W.J. Pulawski	Observed collection	CAS	N/A	Non-type	None			Approximated from given locality
Epeolus	interruptus	1	0	1	22.iii.2001	United States of America	Texas	6 mi W Uvalde, Uvalde County	29.21	-99.886	None	J.L. Neff	Observed collection	CTMI	N/A	Non-type	None			Approximated from given locality
Epeolus	interruptus	1	0	1	16-18.iv.1993	United States of America	Texas	Chaparral Wildlife Management Area, Dimmit County	28.326	-99.408	None	A.W. Hook	Observed collection	CTMI	N/A	Non-type	None			Approximated from given locality
Epeolus	interruptus	0	1	1	1973	United States of America	Texas	McAllen Botanical Gardens (McAllen)	26.2085	-98.2658	None	C.C. Porter	Observed collection	FSCA	N/A	Non-type	None			Approximated from given locality
Epeolus	interruptus	1	0	1	20.iii.1976	United States of America	Texas	McAllen Botanical Gardens (McAllen)	26.2085	-98.2658	None	C.C. Porter	Observed collection	FSCA	N/A	Non-type	None			Approximated from given locality
Epeolus	interruptus	1	0	1	Not indicated	United States of America	Texas	San Antonio	29.424	-98.494	None	H.B. Parks	Observed collection	AMNH	N/A	Non-type	None			Approximated from given locality
Epeolus	interruptus	0	1	1	19.vii.2015	United States of America	Utah	1 km W Hyrum Dam, Cache County	41.6269	-111.891	Physalis longifolia	T.L. Griswold	Observed collection	BBSL	N/A	Non-type	BOLD:ACZ9058	CCDB-28238 B09	MH089857	Specimen label
Epeolus	interruptus	0	1	1	05.vii.2015	United States of America	Utah	1 km W Hyrum Dam, Cache County	41.6269	-111.891	Physalis longifolia	T.L. Griswold	Observed collection	BBSL	N/A	Non-type	None	CCDB-24580 G01	MH089892	Specimen label
Epeolus	interruptus	1	0	1	02-10.vi.2011	United States of America	Virginia	Lancaster, Lancaster County	37.734	-76.429	None	A.W. Hook	Observed collection	CTMI	N/A	Non-type	BOLD:ACZ9058	CCDB-28313 C02	MH089964	Specimen label
Epeolus	lectoides	1	0	1	20.vii.1977	Canada	Ontario	Guelph	43.54	-80.25	None	W. Attwater	Literature	DEBU (Romankova 2004)	T. Romankova	Non-type	None			Approximated from given locality
Epeolus	lectoides	1	0	1	04.vii.1954	Canada	Ontario	Hepworth	44.63	-81.13	None	D. Pengelly	Literature	DEBU (Romankova 2004)	T. Romankova	Non-type	None			Approximated from given locality
Epeolus	lectoides	0	1	1	12.vii.1996	Canada	Ontario	Port Franks	43.22	-81.89	None	Skevington	Literature	DEBU (Romankova 2004)	T. Romankova	Non-type	None			Approximated from given locality
Epeolus	lectoides	0	1	1	25-28.vi.1986	Canada	Ontario	Pinery Provincial Park	43.2519	-81.8276	None	L. Packer	Observed collection	PCYU	N/A	Non-type	None			Approximated from given locality
Epeolus	lectoides	0	6	6	29.vii.2003	Canada	Ontario	Point Pelee	41.96	-82.52	None	M. Buck	Observed collection	DEBU	N/A	Non-type	None			Approximated from given locality
Epeolus	lectoides	1	0	1	02.viii.1920	Canada	Ontario	Point Pelee National Park, Essex County	41.9628	-82.5184	None	N.K. Bigelow	Observed collection	ROM	N/A	Non-type	None			Approximated from given locality
Epeolus	lectoides	1	1	2	04.viii.1920	Canada	Ontario	Point Pelee National Park, Essex County	41.9628	-82.5184	None	N.K. Bigelow	Observed collection	ROM	N/A	Non-type	None			Approximated from given locality
Epeolus	lectoides	1	0	1	08.viii.1920	Canada	Ontario	Point Pelee National Park, Essex County	41.9628	-82.5184	None	N.K. Bigelow	Observed collection	ROM	N/A	Non-type	None			Approximated from given locality
Epeolus	lectoides	0	4	4	13.viii.1920	Canada	Ontario	Point Pelee National Park, Essex County	41.9628	-82.5184	None	N.K. Bigelow	Observed collection	ROM	N/A	Non-type	None			Approximated from given locality
Epeolus	lectoides	0	1	1	25-30.vii.2003	Canada	Ontario	Point Pelee National Park, Essex County	41.963	-82.518	None	Paiero and Cheung	Observed collection	DEBU	N/A	Non-type	BOLD:AAF2273	CCDB-28238 G12	MH090009	Approximated from given locality
Epeolus	lectoides	1	1	2	25-30.vii.2003	Canada	Ontario	Point Pelee National Park, Essex County	41.963	-82.518	None	Paiero and Cheung	Observed collection	DEBU	N/A	Non-type	None			Approximated from given locality
Epeolus	lectoides	7	10	17	26-27.vii.2016	Canada	Ontario	Point Pelee National Park, Essex County	41.9628	-82.5184	None	R. Ferrari and T.M. Onuferko	Observed collection	PCYU	N/A	Non-type	None			Approximated from given locality
Epeolus	lectoides	3	0	3	29.vii.-14.viii.2003	Canada	Ontario	Rondeau Park	42.2617	-81.8469	None	S.M. Paiero and S.A. Marshall	Observed collection	DEBU	N/A	Non-type	None			Specimen label
Epeolus	lectoides	0	1	1	01.viii.2005	Canada	Ontario	Rondeau Park, Kent County	42.3	-81.85	Melilotus	M. Buck	Observed collection	DEBU	N/A	Non-type	BOLD:AAF2273	CCDB-28315 F07	MH089855	Specimen label
Epeolus	lectoides	1	0	1	14.viii.2003	Canada	Ontario	Rondeau Park, Kent County	42.299	-81.847	None	S.M. Paiero	Observed collection	DEBU	N/A	Non-type	None			Specimen label
Epeolus	lectoides	1	1	2	08.viii.2017	Canada	Ontario	Rondeau Provincial Park (Beach Access #10, near Visitor Centre)	42.2814	-81.8427	None	R. Ferrari	Observed collection	PCYU	N/A	Non-type	None			Specimen label
Epeolus	lectoides	0	1	1	09.v.2016	United States of America	Alabama	Auburn University Ornamental Horticulture Research Center	30.7018	-88.1454	Castanea pumila	Ray, Clem, and Chowdhury	Observed collection	AUMNH	N/A	Non-type	None			Specimen label
Epeolus	lectoides	0	1	1	09.v.2016	United States of America	Alabama	Auburn University Ornamental Horticulture Research Center	30.7018	-88.1454	Helianthus	Ray, Clem, and Chowdhury	Observed collection	AUMNH	N/A	Non-type	None			Specimen label
Epeolus	lectoides	0	2	2	20.vi.2015	United States of America	Alabama	Auburn, Lee County	32.5701	-85.4603	None	C.H. Ray	Observed collection	AUMNH	N/A	Non-type	None			Specimen label
Epeolus	lectoides	0	2	2	12.vi.2016	United States of America	Alabama	Autauga County	32.4757	-86.8597	Helianthella	Ray and Chowdhury	Observed collection	AUMNH	N/A	Non-type	None			Specimen label
Epeolus	lectoides	0	1	1	12.vi.2016	United States of America	Alabama	Autauga County	32.3988	-86.7918	Ligustrum	Ray and Chowdhury	Observed collection	AUMNH	N/A	Non-type	None			Specimen label
Epeolus	lectoides	1	0	1	26.v.2010	United States of America	Alabama	Grand Bay, Mobile County	30.4763	-88.3422	None	S. Martin	Observed collection	AUMNH	N/A	Non-type	None			Specimen label
Epeolus	lectoides	1	0	1	02.vii.2016	United States of America	Alabama	Louise Kreher Forest Ecology Preserve	32.6654	-85.4845	Vitex	C.H. Ray	Observed collection	AUMNH	N/A	Non-type	None			Specimen label
Epeolus	lectoides	1	0	1	22.v.2016	United States of America	Alabama	Randolph County	33.1164	-85.5435	None	C.H. Ray	Observed collection	AUMNH	N/A	Non-type	None			Specimen label
Epeolus	lectoides	1	0	1	24.vii.2016	United States of America	Alabama	Tuskegee National Forest, Macon County	32.48	-85.6028	Helenium amarum	C.H. Ray	Observed collection	AUMNH	N/A	Non-type	BOLD:AAF2273	CCDB-30344 B08	MH089928	Specimen label
Epeolus	lectoides	0	1	1	24.vii.2016	United States of America	Alabama	Tuskegee National Forest, Macon County	32.48	-85.6028	Helenium amarum	C.H. Ray	Observed collection	AUMNH	N/A	Non-type	BOLD:AAF2273	CCDB-30344 A11	MH089949	Specimen label
Epeolus	lectoides	1	0	1	24.vii.2016	United States of America	Alabama	Tuskegee National Forest, Macon County	32.4701	-85.584	Aralia spinosa	C.H. Ray	Observed collection	AUMNH	N/A	Non-type	None			Specimen label
Epeolus	lectoides	1	2	3	28.v.2016	United States of America	Alabama	Tuskegee National Forest, Macon County	32.4788	-85.5639	Blue star	C.H. Ray	Observed collection	AUMNH	N/A	Non-type	None			Specimen label
Epeolus	lectoides	1	3	4	24.vii.2016	United States of America	Alabama	Tuskegee National Forest, Macon County	32.48	-85.6028	Helenium amarum	C.H. Ray	Observed collection	AUMNH	N/A	Non-type	None			Specimen label
Epeolus	lectoides	1	0	1	13.viii.2016	United States of America	Alabama	Tuskegee National Forest, Macon County	32.4816	-85.6129	Helenium amarum	C.H. Ray	Observed collection	AUMNH	N/A	Non-type	None			Specimen label
Epeolus	lectoides	1	0	1	28.v.2016	United States of America	Alabama	Tuskegee National Forest, Macon County	32.4788	-85.5639	Rudbeckia hirta	C.H. Ray	Observed collection	AUMNH	N/A	Non-type	None			Specimen label
Epeolus	lectoides	0	1	1	05.vi.2006	United States of America	Florida	Greensboro, Gadsden County	30.5694	-84.7432	None	S. Lenberger	Observed collection	FSCA	N/A	Non-type	None			Approximated from given locality
Epeolus	lectoides	0	1	1	06.vi.2006	United States of America	Florida	Liberty County	30.151	-84.857	None	S. Lenberger	Observed collection	FSCA	N/A	Non-type	None			Approximated from given locality
Epeolus	lectoides	1	0	1	14.vi.2015	United States of America	Florida	Shalimar, Okaloosa County	30.4458	-86.5791	None	F.W. Eliand, II	Observed collection	AUMNH	N/A	Non-type	None			Approximated from given locality
Epeolus	lectoides	0	1	1	24.vi.-14.vii.1977	United States of America	Florida	Suwannee River State Park	30.3839	-83.1683	None	J.R. Wiley	Observed collection	FSCA	N/A	Non-type	None			Approximated from given locality
Epeolus	lectoides	1	0	1	16.v.1964	United States of America	Florida	Torreya State Park, Liberty County	30.5665	-84.9478	None	H.V. Weems, Jr.	Observed collection	FSCA	N/A	Non-type	None			Approximated from given locality
Epeolus	lectoides	1	0	1	Not indicated	United States of America	Illinois	Carlinville, Macoupin County	39.2797	-89.8817	None	C.A. Robertson	Observed collection	INHS [Catalog number: 44383]	N/A	Holotype	None			Approximated from given locality
Epeolus	lectoides	0	1	1	26.vi.1965	United States of America	Kansas	0.5 mi N & 3.3 mi E Crestline, Cherokee County	37.1779	-94.6495	None	G.F. Hevel	Observed collection	USNM	N/A	Non-type	None			Approximated from given locality
Epeolus	lectoides	0	1	1	30.vi.1979	United States of America	Kansas	Breidenthal Biological Reserve (15 mi SE Lawrence), Douglas County	38.81	-95.19	None	R.J. McGinley	Observed collection	USNM	N/A	Non-type	None			Approximated from given locality
Epeolus	lectoides	1	0	1	30.viii.2007	United States of America	Maryland	4 mi SE Salisbury, Wicomico County	38.301	-75.494	None	M. Buck	Observed collection	DEBU	N/A	Non-type	None	CCDB-28238 E10	N/A (sequencing failed)	Specimen label
Epeolus	lectoides	0	1	1	12.viii.2015	United States of America	Maryland	Blackwater National Wildlife Refuge, Dorchester County	38.4448	-76.1195	None	S.W. Droege	Observed collection	BIML	N/A	Non-type	None			Specimen label
Epeolus	lectoides	0	1	1	04.vii.2014	United States of America	Michigan	Rose Lake State Wildlife Research Area, Shiawassee County	42.8075	-84.363	None	J. Gibbs	Observed collection	JBWM	N/A	Non-type	None			Specimen label
Epeolus	lectoides	0	1	1	13.vii.2014	United States of America	Michigan	Rose Lake State Wildlife Research Area, Shiawassee County	42.8075	-84.363	None	J. Gibbs	Observed collection	JBWM	N/A	Non-type	None			Specimen label
Epeolus	lectoides	1	0	1	06.vii.2014	United States of America	Michigan	Warren Dunes State Park, Berrien County	41.903	-86.604	None	J. Gibbs	Observed collection	JBWM	N/A	Non-type	None			Specimen label
Epeolus	lectoides	0	1	1	02-03.vii.2011	United States of America	Nebraska	Mahoney State Park, Cass County	41.0296	-96.3123	None	J. Droegemueller	Observed collection	BIML	N/A	Non-type	BOLD:AAF2273	CCDB-24583 G03	MH089850	Specimen label
Epeolus	lectoides	1	0	1	26-27.viii.2008	United States of America	New Jersey	Edwin B. Forsythe National Wildlife Refuge	39.4736	-74.4484	None	A. Mortens and D. Conrad	Observed collection	BIML	N/A	Non-type	None	CCDB-22013 F12	N/A (sequencing failed)	Specimen label
Epeolus	lectoides	0	1	1	17-23.viii.1918	United States of America	New York	Gardiner's Island, Suffolk County	41.094	-72.1	None	J. Bequaert	Observed collection	AMNH	N/A	Non-type	None			Approximated from given locality
Epeolus	lectoides	0	1	1	04.viii.2007	United States of America	New York	Gardiner's Island, Suffolk County	41.094	-72.1	None	J.S. Ascher, R.G. Goelet, and J.G. Rozen	Observed collection	AMNH	N/A	Non-type	None	B03764A11-NY	N/A (sequencing failed)	Approximated from given locality
Epeolus	lectoides	1	0	1	25.viii.2008	United States of America	New York	Gardiner's Island, Suffolk County	41.094	-72.1	None	R.G. Goelet	Observed collection	AMNH	N/A	Non-type	None	CCDB-22014 B08	N/A (sequencing failed)	Approximated from given locality
Epeolus	lectoides	1	0	1	04.vii.1950	United States of America	North Carolina	Kill Devil Hills	36.031	-75.676	None	K.V. Krombein	Observed collection	AMNH	N/A	Non-type	None			Approximated from given locality
Epeolus	lectoides	1	0	1	30.vi.1950	United States of America	North Carolina	Kill Devil Hills	36.031	-75.676	None	K.V. Krombein	Observed collection	AMNH	N/A	Non-type	None			Approximated from given locality
Epeolus	lectoides	1	0	1	12.vii.1990	United States of America	North Dakota	11 mi W Walcott, Richland County	46.5437	-97.1768	None	J.R. Powers	Observed collection	EMEC	N/A	Non-type	None			Approximated from given locality
Epeolus	lectoides	1	0	1	02.vii.1988	United States of America	North Dakota	7 mi SE Sheldon, Ransom County	46.5288	-97.6154	None	J.R. Powers	Observed collection	EMEC	N/A	Non-type	None			Approximated from given locality
Epeolus	lectoides	1	0	1	25.vii.1949	United States of America	North Dakota	Sheldon	46.5858	-97.4912	Dalea villosa	O.A. Stevens	Observed collection	AMNH	N/A	Non-type	None			Approximated from given locality
Epeolus	lectoides	1	0	1	07.ix.2006	United States of America	South Carolina	Carolina Sandhills National Wildlife Refuge, Chesterfield County	34.6072	-80.2183	None	S.W. Droege	Observed collection	BIML	N/A	Non-type	None			Specimen label
Epeolus	lectoides	0	1	1	Not indicated	United States of America	South Carolina	Not indicated	?	?	None	Not indicated	Observed collection	PCYU	N/A	Non-type	BOLD:AAF2273	06-SC-0537	Unavailable, but public on BOLD	N/A (locality not indicated or unclear)
Epeolus	lectoides	1	0	1	Not indicated	United States of America	South Carolina	Not indicated	?	?	None	Not indicated	Observed collection	PCYU	N/A	Non-type	BOLD:AAF2273	06-SC-0548	Unavailable, but public on BOLD	N/A (locality not indicated or unclear)
Epeolus	lectoides	0	1	1	Not indicated	United States of America	South Carolina	Not indicated	?	?	None	Not indicated	Observed collection	PCYU	N/A	Non-type	BOLD:AAF2273	06-SC-0549	Unavailable, but public on BOLD	N/A (locality not indicated or unclear)
Epeolus	lectoides	0	1	1	01-02.vii.2006	United States of America	Virginia	Chincoteague National Wildlife Refuge, Accomack County	37.8945	-75.3581	None	S.W. Droege	Observed collection	BIML	N/A	Non-type	None			Specimen label
Epeolus	lectoides	1	0	1	01-02.vii.2006	United States of America	Virginia	Chincoteague National Wildlife Refuge, Accomack County	37.9086	-75.3564	None	S.W. Droege	Observed collection	BIML	N/A	Non-type	None			Specimen label
Epeolus	lectoides	0	1	1	02.vii.2006	United States of America	Virginia	Chincoteague National Wildlife Refuge, Accomack County	37.9486	-75.3136	None	S.W. Droege	Observed collection	BIML	N/A	Non-type	None			Specimen label
Epeolus	lectoides	0	1	1	04.vii.????	United States of America	Virginia	Falls Church	38.8823	-77.1711	None	N. Banks	Observed collection	USNM [Catalog number: 534053]	N/A	E. semilectus holotype	None			Approximated from given locality
Epeolus	lectus	1	0	1	28.vii.2015	United States of America	Colorado	Bellvue (N Cache La Poudre River and E Gordon Creek), Larimer County	40.6882	-105.307	None	A.T. and T.M. Onuferko	Observed collection	PCYU	N/A	Non-type	BOLD:ACZ8246	CCDB-28238 A02	MH089912	Specimen label
Epeolus	lectus	1	0	1	28.vii.2015	United States of America	Colorado	Bellvue (N Cache La Poudre River and E Gordon Creek), Larimer County	40.6882	-105.307	None	A.T. and T.M. Onuferko	Observed collection	PCYU	N/A	Non-type	BOLD:ACZ8246	CCDB-30344 B06	MH089993	Specimen label
Epeolus	lectus	3	0	3	28.vii.2015	United States of America	Colorado	Bellvue (N Cache La Poudre River and E Gordon Creek), Larimer County	40.6882	-105.307	None	A.T. and T.M. Onuferko	Observed collection	PCYU	N/A	Non-type	None			Specimen label
Epeolus	lectus	0	1	1	Not indicated	United States of America	Dakota Territory	Not indicated	?	?	None	H. Ulke	Observed collection	ANSP [Catalog number: 2226]	N/A	E. agnathus holotype	None			N/A (locality not indicated or unclear)
Epeolus	lectus	1	0	1	12.vi.2002	United States of America	Kansas	4 mi NW Coldwater, Comanche County	37.3093	-99.3825	Cryptantha cinerea var. jamesii	G.A. Salsbury	Observed collection	KUNHM	N/A	Non-type	None	CCDB-28315 C11	MH089920	Approximated from given locality
Epeolus	lectus	1	0	1	Not indicated	United States of America	Kansas	Not indicated	?	?	None	Wilson	Observed collection	ANSP [Catalog number: 2225]	N/A	Holotype	None			N/A (locality not indicated or unclear)
Epeolus	lectus	0	1	1	15.vi.1928	United States of America	South Dakota	Chamberlain, Brule County	43.8108	-99.3307	None	H.C. Severin	Observed collection	USNM	N/A	Non-type	None			Approximated from given locality
Epeolus	mesillae	0	2	2	09-14.iv.1961	Mexico	Baja California	Near La Zapopita Valle de Trinidad	31.4039	-115.731	None	F.S. Truxal	Observed collection	LACM	N/A	Non-type	None			Approximated from given locality
Epeolus	mesillae	0	1	1	23.vi.1967	Mexico	Baja California Sur	19 mi SW S. Miguel Comondu	25.8618	-112.013	None	E.L. Sleeper and E.M. Fisher	Observed collection	LACM	N/A	Non-type	None			Approximated from given locality
Epeolus	mesillae			Not indicated	02.iv.1992	Mexico	Coahuila	9 km S Torreon (near Mieleras)	25.4	-103.333	None	R.W. Brooks	Literature	KUNHM (Ascher and Pickering 2017)	N/A	Non-type	None			Ascher and Pickering 2017
Epeolus	mesillae	0	1	1	25.iv.2006	Mexico	Sonora	30 km E Agua Prieta	31.3333	-109.24	Prosopis velutina	R.L. Minckley	Observed collection	PCYU	N/A	Non-type	BOLD:AAF0161	B01564C09-MEX	GU707916	Specimen label
Epeolus	mesillae	1	0	1	25.iv.2006	Mexico	Sonora	30 km E Agua Prieta	31.3333	-109.24	Prosopis velutina	R.L. Minckley	Observed collection	PCYU	N/A	Non-type	BOLD:AAF0161	B01564C07-MEX	GU707917	Specimen label
Epeolus	mesillae	1	0	1	25.iv.2006	Mexico	Sonora	30 km E Agua Prieta	31.3333	-109.24	Prosopis velutina	R.L. Minckley	Observed collection	PCYU	N/A	Non-type	BOLD:AAF0161	B01564C08-MEX	GU707918	Specimen label
Epeolus	mesillae	1	0	1	25.iv.2006	Mexico	Sonora	30 km E Agua Prieta	31.3333	-109.24	Prosopis velutina	R.L. Minckley	Observed collection	PCYU	N/A	Non-type	BOLD:AAF0161	B01564C06-MEX	GU707920	Specimen label
Epeolus	mesillae	0	1	1	03.v.2005	Mexico	Sonora	30 km E Agua Prieta	31.3333	-109.24	Prosopis velutina	R.L. Minckley	Observed collection	PCYU	N/A	Non-type	BOLD:AAF0161	CCDB-22013 H04	MH089947	Specimen label
Epeolus	mesillae	0	1	1	03.v.2005	Mexico	Sonora	30 km E Agua Prieta	31.3333	-109.24	Prosopis velutina	R.L. Minckley	Observed collection	PCYU	N/A	Non-type	BOLD:AAF0161	03763H09-MEX	MH089981	Specimen label
Epeolus	mesillae	1	0	1	03.v.2005	Mexico	Sonora	30 km E Agua Prieta	31.3333	-109.24	Chaenactis stevioides	R.L. Minckley	Observed collection	PCYU	N/A	Non-type	None			Specimen label
Epeolus	mesillae	0	5	5	03.v.2005	Mexico	Sonora	30 km E Agua Prieta	31.3333	-109.24	Prosopis velutina	R.L. Minckley	Observed collection	PCYU	N/A	Non-type	None			Specimen label
Epeolus	mesillae	2	0	2	18.iv.1993	United States of America	Arizona	11 mi NW Wickenberg	34.046	-112.93	None	J.G. Rozen	Observed collection	AMNH	N/A	Non-type	None			Approximated from given locality
Epeolus	mesillae	0	2	2	25.iv.1996	United States of America	Arizona	2 Km W Pima, Graham County	32.9833	-110.283	Larrea tridentata	R.L. Minckley	Observed collection	PCYU	N/A	Non-type	None			Specimen label
Epeolus	mesillae	1	0	1	07.v.1956	United States of America	Arizona	2 mi S Willcox, Cochise County	32.224	-109.833	None	E. Ordway	Observed collection	AMNH	N/A	Non-type	None			Approximated from given locality
Epeolus	mesillae	0	1	1	24.v.1956	United States of America	Arizona	2.5 mi S Willcox, Cochise County	32.217	-109.833	None	E. Ordway	Observed collection	AMNH	N/A	Non-type	None			Approximated from given locality
Epeolus	mesillae	0	1	1	07.vi.1956	United States of America	Arizona	2.5 mi S Willcox, Cochise County	32.217	-109.833	None	E. Ordway	Observed collection	AMNH	N/A	Non-type	None			Approximated from given locality
Epeolus	mesillae	3	0	3	08.v.1986	United States of America	Arizona	4 mi E Willcox, Cochise County	32.253	-109.765	None	J.G. Rozen	Observed collection	AMNH	N/A	Non-type	None			Approximated from given locality
Epeolus	mesillae	1	0	1	16.v.1986	United States of America	Arizona	4 mi E Willcox, Cochise County	32.253	-109.765	None	J.G. Rozen	Observed collection	AMNH	N/A	Non-type	None			Approximated from given locality
Epeolus	mesillae	2	0	2	17.v.1986	United States of America	Arizona	4 mi E Willcox, Cochise County	32.253	-109.765	None	J.G. Rozen	Observed collection	AMNH	N/A	Non-type	None			Approximated from given locality
Epeolus	mesillae	1	0	1	15.v.1986	United States of America	Arizona	4 mi E Willcox, Cochise County	32.253	-109.764	None	J.G. Rozen	Observed collection	AMNH	N/A	Non-type	None			Approximated from given locality
Epeolus	mesillae	1	0	1	13.v.1987	United States of America	Arizona	5 mi NE Douglas, Cochise County	31.394	-109.482	None	J.G. Rozen	Observed collection	AMNH	N/A	Non-type	None			Approximated from given locality
Epeolus	mesillae	1	1	2	10.v.2014	United States of America	Arizona	Beaver Dam (1.7 mi ENE Beaver Dam Wash), Mohave County	36.9028	-113.915	Baileya pleniradiata	M.C. Orr	Observed collection	BBSL	N/A	Non-type	None			Specimen label
Epeolus	mesillae	1	0	1	28.iv.2016	United States of America	Arizona	Douglas R/C Flying Field, Cochise County	31.343	-109.498	None	T.M. Onuferko	Observed collection	PCYU	N/A	Non-type	BOLD:AAF0161	CCDB-24580 B07	MH089979	Specimen label
Epeolus	mesillae	1	0	1	28.iv.2016	United States of America	Arizona	Douglas R/C Flying Field, Cochise County	31.343	-109.498	None	T.M. Onuferko	Observed collection	PCYU	N/A	Non-type	None			Specimen label
Epeolus	mesillae	2	0	2	23.iv.2016	United States of America	Arizona	Douglas R/C Flying Field, Cochise County	31.343	-109.498	None	T.M. Onuferko	Observed collection	PCYU	N/A	Non-type	None			Specimen label
Epeolus	mesillae	0	1	1	12.v.1977	United States of America	Arizona	Skeleton Canyon Road, Cochise County	31.651	-109.088	None	J.G. Rozen	Observed collection	AMNH	N/A	Non-type	None			Approximated from given locality
Epeolus	mesillae	1	0	1	23.iv.1956	United States of America	Arizona	Southwestern Research Station (5 mi W Portal)	31.884	-109.206	None	E. Ordway	Observed collection	AMNH	N/A	Non-type	None			Approximated from given locality
Epeolus	mesillae	0	1	1	16.v.1985	United States of America	Arizona	Willcox, Cochise County	32.253	-109.832	None	J.G. Rozen	Observed collection	AMNH	N/A	Non-type	None			Approximated from given locality
Epeolus	mesillae	0	1	1	28.iii.1936	United States of America	California	1 mi W Edom, Riverside County	33.807	-116.409	Larrea glutinosa	E.G. Linsley	Observed collection	CAS [Catalog number: 04790]	N/A	E. mesillae palmarum allotype	None			Approximated from given locality
Epeolus	mesillae	0	1	1	21.iii.1971	United States of America	California	1 mi W Searchlight Junction, San Bernardino County	34.883	-114.772	None	R.F. Denno and R.W. Rust	Observed collection	UCBME	N/A	Non-type	None			Approximated from given locality
Epeolus	mesillae	0	1	1	22.iv.1978	United States of America	California	18 mi W Blythe, Riverside County	33.609	-114.889	None	R.M. Bohart	Observed collection	UCBME	N/A	Non-type	None			Approximated from given locality
Epeolus	mesillae	0	1	1	16.iv.2005	United States of America	California	25 mi E Twentynine Palms, Riverside County	34.0806	-115.567	None	L. Packer	Observed collection	PCYU	N/A	Non-type	None	CCDB-22013 H06	N/A (sequencing failed)	Specimen label
Epeolus	mesillae	0	1	1	27.iv.2013	United States of America	California	31 km N Lucerne Valley, San Bernardino County	34.684	-116.96	Larrea	Z.M. Portman	Observed collection	BBSL	N/A	Non-type	BOLD:AAF0161	CCDB-28239 H03	MH089942	Specimen label
Epeolus	mesillae	0	1	1	27.iv.2013	United States of America	California	31 km N Lucerne Valley, San Bernardino County	34.684	-116.96	Larrea	Z.M. Portman	Observed collection	BBSL	N/A	Non-type	None			Specimen label
Epeolus	mesillae	0	3	3	31.iii.1973	United States of America	California	Borrego Springs, San Diego County	33.2559	-116.375	None	C. Goodpasture	Observed collection	UCBME	N/A	Non-type	None			Approximated from given locality
Epeolus	mesillae	0	1	1	02.iv.1973	United States of America	California	Borrego Valley, San Diego County	33.2125	-116.234	None	R.M. Bohart	Observed collection	UCBME	N/A	Non-type	None			Approximated from given locality
Epeolus	mesillae	1	0	1	12.v.1974	United States of America	California	Darwin Falls, Inyo County	36.3207	-117.525	None	R.M. Bohart	Observed collection	UCBME	N/A	Non-type	None			Approximated from given locality
Epeolus	mesillae	1	0	1	28.iii.1936	United States of America	California	Edom, Riverside County	33.8075	-116.393	Larrea glutinosa	E.G. Linsley	Observed collection	CAS [Catalog number: 04789]	N/A	E. mesillae palmarum holotype	None			Approximated from given locality
Epeolus	mesillae	1	0	1	06.v.1993	United States of America	California	Goffs, San Bernardino County	34.9174	-115.061	None	J.G. and B.L. Rozen	Observed collection	AMNH	N/A	Non-type	None			Approximated from given locality
Epeolus	mesillae	3	0	3	24.iv.1993	United States of America	California	Goffs, San Bernardino County	34.9174	-115.061	None	J.G. and B.L. Rozen	Observed collection	AMNH	N/A	Non-type	None			Approximated from given locality
Epeolus	mesillae	0	1	1	30.iv.2013	United States of America	California	Kelso Dunes (Baker), San Bernardino County	34.894	-115.702	None	A. Ruttan	Observed collection	PCYU	N/A	Non-type	BOLD:AAF0161	CCDB-22792 E12	MH090012	Specimen label
Epeolus	mesillae	0	2	2	27.iv.1962	United States of America	California	Morongo Valley, San Bernardino County	34.047	-116.581	None	O.C. La France	Observed collection	AMNH	N/A	Non-type	None			Approximated from given locality
Epeolus	mesillae	0	1	1	02.iv.1966	United States of America	California	Thousand Palms, Riverside County	33.82	-116.39	None	R.O. Schuster	Observed collection	UCBME	N/A	Non-type	None			Approximated from given locality
Epeolus	mesillae	1	0	1	26.iii.2016	United States of America	California	Tipton Road (~1.4 mi SW Whitewater), Riverside County	33.9079	-116.651	None	T.M. Onuferko	Observed collection	PCYU	N/A	Non-type	BOLD:AAF0161	CCDB-24580 B05	MH089889	Specimen label
Epeolus	mesillae	6	0	6	26.iii.2016	United States of America	California	Tipton Road (~1.4 mi SW Whitewater), Riverside County	33.9079	-116.651	None	T.M. Onuferko	Observed collection	PCYU	N/A	Non-type	None			Specimen label
Epeolus	mesillae	0	1	1	21.vi.1978	United States of America	Colorado	Foster Ranch, El Paso County	38.9108	-104.472	Melilotus	F.M. Brown	Observed collection	CUM	N/A	Non-type	None			Approximated from given locality
Epeolus	mesillae	1	0	1	25.v.1999	United States of America	Nevada	1 mi N Crystal, Nye County	36.508	-116.168	None	L. Packer	Observed collection	PCYU	N/A	Non-type	None			Approximated from given locality
Epeolus	mesillae	1	0	1	30.vi.1963	United States of America	Nevada	2.8 mi E Wadsworth, Washoe County	39.6366	-119.241	None	G.I. Stage	Observed collection	AMNH	N/A	Non-type	None			Approximated from given locality
Epeolus	mesillae	1	0	1	29.iv.2001	United States of America	Nevada	E Las Vegas, Clark County	36.0983	-115.002	Prosopis	A.L. Hicks and V. Scott	Observed collection	CUM	N/A	Non-type	None			Specimen label
Epeolus	mesillae	1	0	1	09.v.1958	United States of America	Nevada	Overton, Clark County	36.5436	-114.448	None	R.C. Bechtel	Observed collection	AMNH	N/A	Non-type	None			Approximated from given locality
Epeolus	mesillae	1	0	1	10.v.-11.vi.1984	United States of America	Nevada	Sams Camp Wash, Lincoln County	37.0403	-114.313	None	R.C. Bechtel and J.B. Knight	Observed collection	BBSL	N/A	Non-type	None			Approximated from given locality
Epeolus	mesillae	0	1	1	15.v.2013	United States of America	New Mexico	10 mi S Animas, Hidalgo County	31.805	-108.806	Prosopis	J.G. Rozen	Observed collection	AMNH	N/A	Non-type	None			Approximated from given locality
Epeolus	mesillae	0	3	3	15.v.2013	United States of America	New Mexico	15 mi E Animas, Hidalgo County	31.951	-108.551	Prosopis	J.G. Rozen	Observed collection	AMNH	N/A	Non-type	None			Approximated from given locality
Epeolus	mesillae	0	1	1	20.v.1969	United States of America	New Mexico	Carlsbad, Eddy County	32.42	-104.229	Tamarix gallica	Brothers, Krueger, and Michener	Observed collection	KUNHM	N/A	Non-type	None			Approximated from given locality
Epeolus	mesillae	0	1	1	07.v.????	United States of America	New Mexico	Mesilla Park	32.273	-106.764	Dimorphocarpa wislizeni	T.D. Cockerell	Observed collection	CUM	N/A	P. mesillae neotype	None			Approximated from given locality
Epeolus	mesillae	0	1	1	16.v.2013	United States of America	New Mexico	Road Forks, Hidalgo County	32.231	-108.958	Prosopis	J.G. Rozen	Observed collection	AMNH	N/A	Non-type	None	CCDB-28230 E08	N/A (sequencing failed)	Approximated from given locality
Epeolus	mesillae	0	1	1	16.v.2013	United States of America	New Mexico	Road Forks, Hidalgo County	32.231	-108.958	Prosopis	J.G. Rozen	Observed collection	AMNH	N/A	Non-type	None			Approximated from given locality
Epeolus	mesillae	1	0	1	30.iv.2003	United States of America	Texas	20 km S Kent, Jeff Davis County	30.8919	-104.146	None	L. Packer and G. Fraser	Observed collection	PCYU	N/A	Non-type	None			Approximated from given locality
Epeolus	mesillae	0	1	1	27.iv.1979	United States of America	Texas	7.6 mi S Van Horn, Culberson County	30.9325	-104.81	None	R.R. Snelling	Observed collection	LACM	N/A	Non-type	None			Approximated from given locality
Epeolus	mesillae	2	0	2	29.iv.2003	United States of America	Texas	Chihuahuan Desert Research Institute, Jeff Davis County	30.5413	-103.837	None	L. Packer and G. Fraser	Observed collection	PCYU	N/A	Non-type	None			Approximated from given locality
Epeolus	mesillae	1	0	1	22.v.2000	United States of America	Utah	Dry Fork, Kane County	37.42	-112.428	Psoralea lanceolata	O. Messinger	Observed collection	BBSL	N/A	Non-type	None			Approximated from given locality
Epeolus	minimus	1	0	1	30.vii.1929	Canada	Alberta	Gleichen	50.8662	-113.052	None	G.F. Manson	Observed collection	CNC	N/A	Non-type	None			Approximated from given locality
Epeolus	minimus	1	0	1	30.vii.1929	Canada	Alberta	Gleichen	50.8662	-113.052	None	H.L. Seamans	Observed collection	CNC	N/A	Non-type	None			Approximated from given locality
Epeolus	minimus	1	0	1	18.viii.1917	Canada	Alberta	Lethbridge	49.7	-112.8	None	Sladen	Observed collection	CNC	N/A	Non-type	None			Approximated from given locality
Epeolus	minimus	0	1	1	13.vi.2007	Canada	Alberta	Medicine Hat	50.0003	-110.65	None	J. Gibbs and C. Sheffield	Observed collection	PCYU	N/A	Non-type	BOLD:AAD3554	07-AB-1646	MH089946	Specimen label
Epeolus	minimus	2	0	2	01.viii.1917	Canada	Alberta	Medicine Hat	50	-110.7	None	Sladen	Observed collection	CNC	N/A	Non-type	None			Approximated from given locality
Epeolus	minimus	0	2	2	15.viii.1917	Canada	Alberta	Medicine Hat	50	-110.7	None	Sladen	Observed collection	CNC	N/A	Non-type	None			Approximated from given locality
Epeolus	minimus	5	7	12	17.viii.1917	Canada	Alberta	Medicine Hat	50	-110.7	None	Sladen	Observed collection	CNC	N/A	Non-type	None			Approximated from given locality
Epeolus	minimus	4	1	5	20.viii.1916	Canada	Alberta	Medicine Hat	50	-110.7	None	Sladen	Observed collection	CNC	N/A	Non-type	None			Approximated from given locality
Epeolus	minimus	0	1	1	23.vii.2010	Canada	Alberta	Onefour	49.2528	-110.377	None	N. de Silva	Observed collection	PCYU	N/A	Non-type	BOLD:AAD3554	CCDB-09999 E09	MH089992	Specimen label
Epeolus	minimus	1	0	1	12.vii.1932	Canada	Alberta	Peace River	56.2342	-117.289	None	L.S. Russell	Observed collection	CNC	N/A	Non-type	None			Approximated from given locality
Epeolus	minimus	1	0	1	11.vii.1969	Canada	British Columbia	Clinton (Fish Hatchery on Loon L. Rd.)	51.0604	-121.358	None	Not indicated	Observed collection	ROM	N/A	Non-type	None			Approximated from given locality
Epeolus	minimus	1	0	1	29.vi.-01.vii.2011	Canada	British Columbia	Haynes' Lease Ecological Reserve	49.093	-119.52	None	G.A. Gielens	Observed collection	RSKM	N/A	Non-type	BOLD:AAD3554	CCDB-15254 C04	MH089936	Specimen label
Epeolus	minimus	1	0	1	13.viii.1948	Canada	British Columbia	Kamloops	50.7	-120.3	None	L.C. Curtis	Observed collection	CNC	N/A	Non-type	None			Approximated from given locality
Epeolus	minimus	1	0	1	14.vii.1960	Canada	British Columbia	Langford	48.4	-123.5	Daisy flower	D. Evans	Observed collection	CNC	N/A	Non-type	None			Approximated from given locality
Epeolus	minimus	1	0	1	13.vii.1961	Canada	British Columbia	Langford	48.4	-123.5	Boston daisy	D. Evans	Observed collection	CNC	N/A	Non-type	None			Approximated from given locality
Epeolus	minimus	2	0	2	12.vii.1933	Canada	British Columbia	Maple Bay, Vancouver Island	48.8	-123.6	None	J. McDunnough	Observed collection	CNC	N/A	Non-type	None			Approximated from given locality
Epeolus	minimus	1	0	1	03.viii.1923	Canada	British Columbia	Nicola	50.2	-120.7	None	E. R. Buckell	Observed collection	CNC	N/A	Non-type	None			Approximated from given locality
Epeolus	minimus	2	0	2	26.vi.1925	Canada	British Columbia	Salmon Arm	50.7	-119.3	None	A.A. Dennys	Observed collection	CNC	N/A	Non-type	None			Approximated from given locality
Epeolus	minimus	1	1	2	27.vi.1925	Canada	British Columbia	Salmon Arm	50.7	-119.3	None	A.A. Dennys	Observed collection	CNC	N/A	Non-type	None			Approximated from given locality
Epeolus	minimus	1	0	1	04.vii.1914	Canada	British Columbia	Salmon Arm	50.7	-119.3	None	F.W.L. Sladen	Observed collection	CNC	N/A	Non-type	None			Approximated from given locality
Epeolus	minimus	1	0	1	28.vii.1920	Canada	British Columbia	Vernon	50.3	-119.3	None	M.H. Ruhmann	Observed collection	CNC	N/A	Non-type	None			Approximated from given locality
Epeolus	minimus	3	0	3	25.vii.1917	Canada	British Columbia	Vernon	50.3	-119.3	None	Sladen	Observed collection	CNC	N/A	Non-type	None			Approximated from given locality
Epeolus	minimus	0	1	1	21.viii.1923	Canada	Manitoba	Aweme	49.7	-99.6	None	R.M. White	Observed collection	CNC	N/A	Non-type	None			Approximated from given locality
Epeolus	minimus	1	0	1	27.viii.1916	Canada	Manitoba	Birds Hill	50	-97	None	J.B. Wallis	Observed collection	CNC	N/A	Non-type	None			Approximated from given locality
Epeolus	minimus	0	1	1	09.vii.1968	Canada	Manitoba	Blumenort	49.6079	-96.6935	None	T. Harcus	Observed collection	ROM	N/A	Non-type	None			Approximated from given locality
Epeolus	minimus	0	1	1	11.vii.1916	Canada	Manitoba	Brandon	49.8	-100	None	Sladen	Observed collection	CNC	N/A	Non-type	None			Approximated from given locality
Epeolus	minimus	0	1	1	30.vii.1968	Canada	Manitoba	Carman	49.5086	-98.0017	None	T. Harcus	Observed collection	ROM	N/A	Non-type	None			Approximated from given locality
Epeolus	minimus	0	1	1	19.vi.1968	Canada	Manitoba	Delta	?	?	None	T. Harcus	Observed collection	ROM	N/A	Non-type	None			N/A (locality not indicated or unclear)
Epeolus	minimus	0	1	1	15.vii.2017	Canada	Manitoba	Division 12, Birds Hill Provincial Park	50.01	-96.91	None	J. Gibbs and Nozoe	Observed collection	JBWM	N/A	Non-type	None			Specimen label
Epeolus	minimus	1	0	1	07.vii.2017	Canada	Manitoba	Division 7, Spirit Sands, Spruce Woods Provincial Park	49.663	-99.279	None	J. Gibbs and Nozoe	Observed collection	JBWM	N/A	Non-type	BOLD:AAD3554	CCDB-30345 C05	MH089938	Specimen label
Epeolus	minimus	0	1	1	07.vii.2017	Canada	Manitoba	Division 7, Spirit Sands, Spruce Woods Provincial Park	49.663	-99.279	None	J. Gibbs and Nozoe	Observed collection	JBWM	N/A	Non-type	BOLD:AAD3554	CCDB-30345 C07	MH089971	Specimen label
Epeolus	minimus	0	1	1	07.vii.2017	Canada	Manitoba	Division 7, Spirit Sands, Spruce Woods Provincial Park	49.663	-99.279	None	J. Gibbs and Nozoe	Observed collection	JBWM	N/A	Non-type	None			Specimen label
Epeolus	minimus	1	0	1	03.viii.1983	Canada	Manitoba	Erickson	50.4983	-99.914	None	D.H. Pengelly	Observed collection	JBWM	N/A	Non-type	None			Approximated from given locality
Epeolus	minimus	0	1	1	20.vi.1991	Canada	Manitoba	Fort Whyte, Winnipeg	49.815	-97.2194	None	B.G. Elliot	Observed collection	JBWM	N/A	Non-type	None			Approximated from given locality
Epeolus	minimus	0	1	1	13.vii.1991	Canada	Manitoba	Fort Whyte, Winnipeg	49.815	-97.2194	None	B.G. Elliot	Observed collection	JBWM	N/A	Non-type	None			Approximated from given locality
Epeolus	minimus	0	1	1	10.vii.1973	Canada	Manitoba	La Salle	49.69	-97.26	None	T.D. Galloway	Observed collection	DEBU	N/A	Non-type	None			Approximated from given locality
Epeolus	minimus	1	0	1	29.vi.1976	Canada	Manitoba	Portage la Prairie	49.9723	-98.2903	None	T.D. Galloway	Observed collection	JBWM	N/A	Non-type	None			Approximated from given locality
Epeolus	minimus	1	0	1	20.viii.1979	Canada	Manitoba	Riding Mountain National Park of Canada (3 km E Clear Lake)	50.7	-100	None	S. and J. Miller	Observed collection	CNC	N/A	Non-type	None			Approximated from given locality
Epeolus	minimus	1	0	1	07.viii.1917	Canada	Manitoba	Selkirk	50.1	-96.9	None	Not indicated	Observed collection	CNC	N/A	Non-type	None			Approximated from given locality
Epeolus	minimus	0	1	1	07.viii.1958	Canada	Manitoba	Turtle Mountain Forest Reserve (International Peace Garden)	49	-100.1	None	J.G. Chillcott	Observed collection	CNC	N/A	Non-type	None			Approximated from given locality
Epeolus	minimus	0	1	1	06.vii.1991	Canada	Manitoba	Winnipeg	49.8951	-97.1384	None	B.G. Elliot	Observed collection	JBWM	N/A	Non-type	None			Approximated from given locality
Epeolus	minimus	1	0	1	02.viii.1916	Canada	Manitoba	Winnipeg	49.8951	-97.1384	None	J.B. Wallis	Observed collection	CNC	N/A	Non-type	None			Approximated from given locality
Epeolus	minimus	0	1	1	21.vi.1979	Canada	Manitoba	Winnipeg	49.8951	-97.1384	None	T.D. Galloway	Observed collection	JBWM	N/A	Non-type	None			Approximated from given locality
Epeolus	minimus	1	0	1	15.vii.1989	Canada	Manitoba	Winnipeg Beach	50.5067	-96.9754	None	T.D. Galloway	Observed collection	JBWM	N/A	Non-type	None			Approximated from given locality
Epeolus	minimus	0	2	2	15.vii.1989	Canada	Manitoba	Winnipeg Beach	50.5067	-96.9754	None	T.D. Galloway	Observed collection	JBWM	N/A	Non-type	None			Approximated from given locality
Epeolus	minimus	1	0	1	22.vii.1950	Canada	Northwest Territories	Fort Simpson	61.8628	-121.353	None	D.P. Whillans	Observed collection	CNC	N/A	Non-type	None			Approximated from given locality
Epeolus	minimus	2	0	2	27.viii.1950	Canada	Northwest Territories	Fort Smith	60.0055	-111.885	None	J.B. Wallis	Observed collection	CNC	N/A	Non-type	None			Approximated from given locality
Epeolus	minimus	2	0	2	18.viii.1950	Canada	Northwest Territories	Fort Smith	60.0055	-111.885	None	J.B. Wallis	Observed collection	CNC	N/A	Non-type	None			Approximated from given locality
Epeolus	minimus	1	0	1	23.vii.1949	Canada	Northwest Territories	Norman Wells	65.2815	-126.829	None	W.R.M. Mason	Observed collection	CNC	N/A	Non-type	None			Approximated from given locality
Epeolus	minimus	1	0	1	13.vii.1949	Canada	Northwest Territories	Norman Wells	65.2815	-126.829	None	W.R.M. Mason	Observed collection	CNC	N/A	Non-type	None			Approximated from given locality
Epeolus	minimus	1	0	1	24.vii.1947	Canada	Northwest Territories or Nunavut	Resolution	?	?	None	Not indicated	Observed collection	CNC	N/A	Non-type	None			N/A (locality not indicated or unclear)
Epeolus	minimus	0	1	1	14.vii.2003	Canada	Ontario	Caledon (Forks of the Credit Provincial Park)	43.8283	-80.0106	None	J. Grixti	Observed collection	PCYU	N/A	Non-type	BOLD:AAD3554	CCDB-28237 B07	MH090000	Specimen label
Epeolus	minimus	1	0	1	30.vii.2002	Canada	Ontario	Caledon (Forks of the Credit Provincial Park)	43.8283	-80.0106	Melilotus albus	J. Grixti	Observed collection	PCYU	N/A	Non-type	None			Specimen label
Epeolus	minimus	0	1	1	15.vii.2002	Canada	Ontario	Caledon (Forks of the Credit Provincial Park)	43.8283	-80.0106	None	J. Grixti	Observed collection	PCYU	N/A	Non-type	None			Specimen label
Epeolus	minimus	0	1	1	25.vii.1968	Canada	Ontario	Caledon (Forks of the Credit Provincial Park)	43.8177	-80.0116	None	P. MacKay	Observed collection	PCYU	N/A	Non-type	None			Approximated from given locality
Epeolus	minimus	1	0	1	15.vii.1968	Canada	Ontario	Caledon (Forks of the Credit Provincial Park)	43.8177	-80.0116	None	P. MacKay	Observed collection	ROM	N/A	Non-type	None			Approximated from given locality
Epeolus	minimus	3	2	5	08-29.vii.1952	Canada	Ontario	Dyer's Bay	45.2	-81.3	None	D.H. Pengelly	Observed collection	CNC	N/A	Non-type	None			Approximated from given locality
Epeolus	minimus	0	1	1	30.vii.1953	Canada	Ontario	Dyer's Bay	45.2	-81.3	None	D.H. Pengelly	Observed collection	CNC	N/A	Non-type	None			Approximated from given locality
Epeolus	minimus	0	1	1	13.viii.1953	Canada	Ontario	Dyer's Bay	45.2	-81.3	None	D.H. Pengelly	Observed collection	CNC	N/A	Non-type	None			Approximated from given locality
Epeolus	minimus	1	0	1	14.vii.2003	Canada	Ontario	King	44.0431	-79.5411	Melilotus albus	A. Gravel	Observed collection	PCYU	N/A	Non-type	BOLD:AAD3554	CCDB-28237 B05	MH089943	Specimen label
Epeolus	minimus	0	1	1	14.vii.2003	Canada	Ontario	King	44.0431	-79.5411	None	J. Grixti	Observed collection	PCYU	N/A	Non-type	None			Specimen label
Epeolus	minimus	1	0	1	07.vii.1959	Canada	Ontario	Leaside	43.7088	-79.3735	Medicago	Not indicated	Observed collection	ROM	N/A	Non-type	None			Approximated from given locality
Epeolus	minimus	1	0	1	10.viii.1970	Canada	Ontario	Norquay Prov. Rec. Area (Portage La Prairie)	?	?	None	Not indicated	Observed collection	ROM	N/A	Non-type	None			N/A (locality not indicated or unclear)
Epeolus	minimus	1	0	1	03.viii.1960	Canada	Ontario	Rainy River	48.7	-94.6	None	S.M. Clark	Observed collection	CNC	N/A	Non-type	None			Approximated from given locality
Epeolus	minimus	1	0	1	05.vii.1960	Canada	Ontario	Rainy River	48.7	-94.6	None	S.M. Clark	Observed collection	CNC	N/A	Non-type	None			Approximated from given locality
Epeolus	minimus	0	1	1	31.vii.1954	Canada	Quebec	Mont-Joli	48.6	-68.2	None	J.R. McGillis	Observed collection	CNC	N/A	Non-type	None			Approximated from given locality
Epeolus	minimus	0	1	1	01.viii.1954	Canada	Quebec	Mont-Joli	48.6	-68.2	None	J.R. McGillis	Observed collection	CNC	N/A	Non-type	None			Approximated from given locality
Epeolus	minimus	0	1	1	13.viii.1948	Canada	Quebec	Mont-Joli	48.6	-68.2	None	J.R. McGillis	Observed collection	CNC	N/A	Non-type	None			Approximated from given locality
Epeolus	minimus	1	0	1	01.viii.1976	Canada	Saskatchewan	Borden Bridge	52.3734	-107.152	None	T.D. Galloway	Observed collection	JBWM	N/A	Non-type	None			Approximated from given locality
Epeolus	minimus	2	1	3	08-15.vii.1959	Canada	Saskatchewan	Christopher Lake	53.54	-105.789	None	A. and J. Brooks	Observed collection	CNC	N/A	Non-type	None			Approximated from given locality
Epeolus	minimus	0	1	1	12.vii.1960	Canada	Saskatchewan	Elbow	51.1203	-106.597	None	A.R. Brooks	Observed collection	CNC	N/A	Non-type	None			Approximated from given locality
Epeolus	minimus	1	0	1	05.vii.1984	Canada	Saskatchewan	Ernfold	50.446	-106.893	None	T.D. Galloway	Observed collection	JBWM	N/A	Non-type	None			Approximated from given locality
Epeolus	minimus	0	3	3	11.vii.2010	Canada	Saskatchewan	Great Sand Hills	50.3	-109.1	None	D. Larson	Observed collection	PCYU	N/A	Non-type	None			Approximated from given locality
Epeolus	minimus	1	0	1	04.vi.1988	Canada	Saskatchewan	Great Sand Hills	50.817	-109.07	None	M. Polak	Observed collection	CNC	N/A	Non-type	None			Specimen label
Epeolus	minimus	1	0	1	15.ix.2004	Canada	Saskatchewan	Harris Res. (10 km S Maple Creek)	49.9	-109.5	None	D. Larson	Observed collection	PCYU	N/A	Non-type	None			Approximated from given locality
Epeolus	minimus	2	0	2	16.ix.2004	Canada	Saskatchewan	Harris Res. (10 km S Maple Creek)	49.9	-109.5	None	D. Larson	Observed collection	PCYU	N/A	Non-type	None			Approximated from given locality
Epeolus	minimus	0	1	1	31.vii.2010	Canada	Saskatchewan	Heglund Island	49.4746	-109.462	Solidago canadensis	D. Larson	Observed collection	PCYU	N/A	Non-type	None			Approximated from given locality
Epeolus	minimus	1	1	2	23.vii.1959	Canada	Saskatchewan	Prince Albert	53.2033	-105.753	None	A. and J. Brooks	Observed collection	CNC	N/A	Non-type	None			Approximated from given locality
Epeolus	minimus	1	0	1	03.viii.1955	Canada	Saskatchewan	Rockglen	49.2	-106	None	C.D. Miller	Observed collection	CNC	N/A	Non-type	None			Approximated from given locality
Epeolus	minimus	1	0	1	02.viii.1940	Canada	Saskatchewan	Rutland	52.5157	-109.529	None	A.R. Brooks	Observed collection	CNC	N/A	Non-type	None			Approximated from given locality
Epeolus	minimus	0	1	1	04.vii.2009	Canada	Saskatchewan	Sands Hills 7 km W Piapot	50	-109.2	None	D. Larson	Observed collection	PCYU	N/A	Non-type	BOLD:AAD3554	CCDB-06703 A05	HQ933032	Approximated from given locality
Epeolus	minimus	0	1	1	04.vii.2009	Canada	Saskatchewan	Sands Hills 7 km W Piapot	50	-109.2	None	D. Larson	Observed collection	PCYU	N/A	Non-type	BOLD:AAD3554	CCDB-06703 A06	HQ933033	Approximated from given locality
Epeolus	minimus	0	1	1	04.vii.2009	Canada	Saskatchewan	Sands Hills 7 km W Piapot	50	-109.2	None	D. Larson	Observed collection	PCYU	N/A	Non-type	BOLD:AAD3554	CCDB-22015 D02	MH089849	Approximated from given locality
Epeolus	minimus	0	1	1	26.vii.2003	Canada	Saskatchewan	Sands Hills 7 km W Piapot	50	-109.2	None	D. Larson	Observed collection	PCYU	N/A	Non-type	None	CCDB-06703 D09	MH089900	Approximated from given locality
Epeolus	minimus	0	3	3	04.vii.2009	Canada	Saskatchewan	Sands Hills 7 km W Piapot	50	-109.2	None	D. Larson	Observed collection	PCYU	N/A	Non-type	None			Approximated from given locality
Epeolus	minimus	0	1	1	03.vii.2013	Canada	Saskatchewan	Saskatchewan Landing Provincial Park	50.695	-107.903	None	A. Fortney and M. Anderson	Observed collection	RSKM	N/A	Non-type	BOLD:AAD3554	CCDB-20944 H06	MH089956	Specimen label
Epeolus	minimus	0	1	1	21.vii.2009	Canada	Yukon	Takhini River (west dunes 6.8 km NNE Kusawa Lake outlet)	60.6701	-136.074	None	L. Mennell	Observed collection	RSKM	N/A	Non-type	BOLD:AAD3554	CCDB-28238 A12	MH090003	Specimen label
Epeolus	minimus	1	0	1	04.vii.1948	Canada	Yukon	Whitehorse	60.7212	-135.057	None	M.T. Hughes	Observed collection	CNC	N/A	Non-type	None			Approximated from given locality
Epeolus	minimus	1	0	1	06.vii.1948	Canada	Yukon	Whitehorse	60.7212	-135.057	None	W.R.M. Mason	Observed collection	CNC	N/A	Non-type	None			Approximated from given locality
Epeolus	minimus	0	3	3	08.vii.1963	Mexico	Baja California	San Vicente	31.325	-116.248	None	J. Powell	Observed collection	EMEC	N/A	Non-type	None			Approximated from given locality
Epeolus	minimus	0	1	1	06.i.2000	Not indicated	Not indicated	Not indicated	?	?	None	M. Somers	Observed collection	PCYU	N/A	Non-type	None			N/A (locality not indicated or unclear)
Epeolus	minimus	0	1	1	20.viii.1975	United States of America	California	1 mi SE Manila, Humboldt County	40.8518	-124.162	None	J. Powell	Observed collection	EMEC	N/A	Non-type	None			Approximated from given locality
Epeolus	minimus	0	1	1	26.ix.1959	United States of America	California	2 mi S Asilomar, Monterey County	36.59	-121.936	None	C.W. O'Brien	Observed collection	AMNH	N/A	Non-type	None			Approximated from given locality
Epeolus	minimus	0	1	1	04.x.2011	United States of America	California	Abbotts Lagoon (Point Reyes National Seashore), Marin County	38.1204	-122.943	None	J. Powell	Observed collection	EMEC	N/A	Non-type	BOLD:AAD3554	CCDB-28312 A02	MH089925	Approximated from given locality
Epeolus	minimus	1	0	1	20.ix.1958	United States of America	California	Antioch, Contra Costa County	38.005	-121.806	None	J.R. Powers	Observed collection	AMNH	N/A	Non-type	None			Approximated from given locality
Epeolus	minimus	1	0	1	28.viii.1976	United States of America	California	Antioch, Contra Costa County	38.005	-121.806	None	N.J. Smith	Observed collection	UCBME	N/A	Non-type	None			Approximated from given locality
Epeolus	minimus	0	1	1	14.v.1977	United States of America	California	Bodega Head, Sonoma County	38.311	-123.066	None	W.M. Oldham	Observed collection	UCBME	N/A	Non-type	None			Approximated from given locality
Epeolus	minimus	1	0	1	29.vii.1962	United States of America	California	Carnelian Bay, Lake Tahoe	39.2269	-120.082	None	R.M. Bohart	Observed collection	UCBME	N/A	Non-type	None			Approximated from given locality
Epeolus	minimus	0	1	1	16.vii.1968	United States of America	California	Carson Pass, Alpine County	38.6938	-119.989	None	R.M. Bohart	Observed collection	UCBME	N/A	Non-type	None			Approximated from given locality
Epeolus	minimus	0	1	1	13.vii.1966	United States of America	California	Carson Pass, Alpine County	38.6938	-119.989	None	R.M. Bohart	Observed collection	UCBME	N/A	Non-type	None			Approximated from given locality
Epeolus	minimus	0	1	1	16.vii.1968	United States of America	California	Carson Pass, Alpine County	38.6938	-119.989	None	W.W. Harberts	Observed collection	UCBME	N/A	Non-type	None			Approximated from given locality
Epeolus	minimus	1	0	1	09.viii.1960	United States of America	California	Chipmunk Flat, Tuolumne County	38.325	-119.692	None	C.A. Toschi	Observed collection	AMNH	N/A	Non-type	None			Approximated from given locality
Epeolus	minimus	0	1	1	27.vii.1937	United States of America	California	Cuyler's Cove (San Miguel Island)	34.0376	-120.372	None	T.D. Cockerell	Observed collection	CAS [Catalog number: 04651]	N/A	E. eastwoodae holotype	None			Approximated from given locality
Epeolus	minimus	0	18	18	03-04.x.1972	United States of America	California	Dune Lakes (3 mi S Oceano), San Luis Obispo County	35.0705	-120.606	None	J. Powell	Observed collection	EMEC	N/A	Non-type	None			Approximated from given locality
Epeolus	minimus	0	2	2	12.vii.1973	United States of America	California	Dune Lakes (3 mi S Oceano), San Luis Obispo County	35.0705	-120.606	None	J. Powell	Observed collection	EMEC	N/A	Non-type	None			Approximated from given locality
Epeolus	minimus	0	1	1	07.vi.1973	United States of America	California	Dune Lakes (3 mi S Oceano), San Luis Obispo County	35.0705	-120.606	None	J. Powell	Observed collection	EMEC	N/A	Non-type	None			Approximated from given locality
Epeolus	minimus	0	1	1	01.vi.1972	United States of America	California	Dune Lakes (3 mi S Oceano), San Luis Obispo County	35.0705	-120.606	None	J. Powell	Observed collection	EMEC	N/A	Non-type	None			Approximated from given locality
Epeolus	minimus	0	1	1	02.v.1974	United States of America	California	Dune Lakes (3 mi S Oceano), San Luis Obispo County	35.0705	-120.606	None	J. Powell	Observed collection	EMEC	N/A	Non-type	None			Approximated from given locality
Epeolus	minimus	0	1	1	11.vii.1973	United States of America	California	Dune Lakes (3 mi S Oceano), San Luis Obispo County	35.0705	-120.606	None	R. Coville	Observed collection	EMEC	N/A	Non-type	None			Approximated from given locality
Epeolus	minimus	2	0	2	22.viii.1968	United States of America	California	Goat Rock State Beach – Sonoma Coast State Park, Sonoma County	38.441	-123.126	None	M.E. Irwin	Observed collection	UCR	N/A	Non-type	None			Approximated from given locality
Epeolus	minimus	1	0	1	30.ix.1984	United States of America	California	Hermosa Valley Park	33.874	-118.401	None	Rick Rogers	Observed collection	UCR	N/A	Non-type	None			Approximated from given locality
Epeolus	minimus	0	1	1	Not indicated	United States of America	California	Holcomb Valley, San Bernardino County	34.3072	-116.927	None	Not indicated	Observed collection	BBSL	N/A	Non-type	None			Approximated from given locality
Epeolus	minimus	0	2	2	24.viii.1977	United States of America	California	Hot Creek (8 air mi E Mammoth Lakes), Mono County	37.6737	-118.842	Ericameria nauseosa var. nauseosa	J. Powell	Observed collection	EMEC	N/A	Non-type	None			Approximated from given locality
Epeolus	minimus	1	3	4	27.v.1976	United States of America	California	Inglenook Fen (5 mi N Fort Bragg), Mendocino County	39.5115	-123.773	None	R. Coville	Observed collection	EMEC	N/A	Non-type	None			Approximated from given locality
Epeolus	minimus	0	1	1	22.vii.1972	United States of America	California	Inglenook Fen, Mendocino County	39.5115	-123.773	None	E.I. Schlinger	Observed collection	EMEC	N/A	Non-type	None			Approximated from given locality
Epeolus	minimus	0	1	1	26.vii.1975	United States of America	California	Lanphere-Christensen Dunes Preserve (4 mi W Arcata), Humboldt County	40.8917	-124.141	None	M.E. Buegler and E.I. Schlinger	Observed collection	EMEC	N/A	Non-type	None			Approximated from given locality
Epeolus	minimus	1	0	1	15.vi.1960	United States of America	California	Lobos Creek, San Francisco County	37.7889	-122.481	None	G.I. Stage	Observed collection	AMNH	N/A	Non-type	None			Approximated from given locality
Epeolus	minimus	1	3	4	10.v.1979	United States of America	California	Lobos Creek, San Francisco County	37.7889	-122.481	None	J. Powell	Observed collection	EMEC	N/A	Non-type	None			Approximated from given locality
Epeolus	minimus	1	0	1	26.vi.1969	United States of America	California	Mad River Beach, Humboldt County	40.9297	-124.134	None	J. Powell	Observed collection	EMEC	N/A	Non-type	None			Approximated from given locality
Epeolus	minimus	1	0	1	27.vi.1969	United States of America	California	McClures Beach, Marin County	38.1873	-122.965	None	R.W. Thorp	Observed collection	UCBME	N/A	Non-type	None			Approximated from given locality
Epeolus	minimus	0	1	1	18.viii.1990	United States of America	California	Morro Bay, San Luis Obispo County	35.3659	-120.85	None	J. Powell	Observed collection	EMEC	N/A	Non-type	None			Approximated from given locality
Epeolus	minimus	1	0	1	10.v.1980	United States of America	California	North Beach (Point Reyes National Seashore), Marin County	38.0723	-122.882	None	K. Standow	Observed collection	EMEC	N/A	Non-type	None			Approximated from given locality
Epeolus	minimus	2	1	3	30.viii.1974	United States of America	California	North Beach (Point Reyes National Seashore), Marin County	38.0723	-122.882	None	P.A. Opler	Observed collection	EMEC	N/A	Non-type	None			Approximated from given locality
Epeolus	minimus	0	1	1	25.v.1974	United States of America	California	North Fork, Del Puerto Creek (Del Puerto Canyon), Stanislaus County	37.5413	-121.115	None	E. Schlinger	Observed collection	EMEC	N/A	Non-type	None			Approximated from given locality
Epeolus	minimus	1	0	1	29.vi.1967	United States of America	California	Oso Flaco Lake, San Luis Obispo County	35.03	-120.622	None	M.E. Irwin, T. Cronin, and S. Larisch	Observed collection	UCR	N/A	Non-type	None			Approximated from given locality
Epeolus	minimus	1	0	1	ix.1920	United States of America	California	Pacific Grove, Monterey County	36.62	-121.92	None	F.E. Blaisdell	Observed collection	CAS [Catalog number: 01614]	N/A	E. arciferus holotype	None			Approximated from given locality
Epeolus	minimus	1	0	1	23.vii.1974	United States of America	California	Point Reyes National Seashore, Marin County	38.044	-122.798	None	P.A. Opler	Observed collection	EMEC	N/A	Non-type	None			Approximated from given locality
Epeolus	minimus	1	0	1	03.iii.1968	United States of America	California	Point Reyes National Seashore, Marin County	38.044	-122.798	None	R.W. Thorp	Observed collection	UCBME	N/A	Non-type	None			Approximated from given locality
Epeolus	minimus	0	1	1	25.vi.2005	United States of America	California	S Spur Road, Santa Barbara County	34.7406	-120.622	None	G.R. Ballmer	Observed collection	UCR	N/A	Non-type	None	CCDB-28313 H06	N/A (sequencing failed)	Specimen label
Epeolus	minimus	0	3	3	viii.1907?	United States of America	California	Salt Marshes, San Francisco Bay	?	?	None	Thompson	Observed collection	EMEC	N/A	Non-type	None			N/A (locality not indicated or unclear)
Epeolus	minimus	1	0	1	23.v.1961	United States of America	California	San Bruno Mountain, San Mateo County	37.687	-122.436	None	G.I. Stage	Observed collection	AMNH	N/A	Non-type	None			Approximated from given locality
Epeolus	minimus	0	1	1	23.viii.1960	United States of America	California	San Bruno Mountain, San Mateo County	37.687	-122.436	None	G.I. Stage	Observed collection	AMNH	N/A	Non-type	None			Approximated from given locality
Epeolus	minimus	1	0	1	23.v.1961	United States of America	California	San Bruno Mountain, San Mateo County	37.687	-122.436	None	Not indicated	Observed collection	AMNH	N/A	Non-type	None			Approximated from given locality
Epeolus	minimus	0	1	1	25.vi.1954	United States of America	California	San Francisco Sand Dunes	37.7593	-122.511	None	J.G. Rozen	Observed collection	EMEC	N/A	Non-type	None			Approximated from given locality
Epeolus	minimus	1	0	1	25.vi.1954	United States of America	California	San Francisco Sand Dunes	37.7593	-122.511	None	P.D. Hurd	Observed collection	EMEC	N/A	Non-type	None			Approximated from given locality
Epeolus	minimus	1	0	1	25.x.1909	United States of America	California	San Pedro	33.74	-118.29	None	G.R. Pilate	Observed collection	CAS [Catalog number: 01615]	N/A	E. pilatei holotype	None			Approximated from given locality
Epeolus	minimus	0	1	1	28.iii.1995	United States of America	California	San Pedro Naval fuel reserve site, Los Angeles County	33.765	-117.836	None	R. Rogers and R. Mattoni	Observed collection	UCR	N/A	Non-type	None			Approximated from given locality
Epeolus	minimus	1	0	1	23.ix.1968	United States of America	California	Santa Cruz Island (Christi Beach), Santa Barbara County	34.0267	-119.876	None	R.W. Thorp	Observed collection	UCBME	N/A	Non-type	None			Approximated from given locality
Epeolus	minimus	1	0	1	06.vii.1972	United States of America	California	Sierra Valley, Sierra County	39.6432	-120.391	None	R.M. Bohart	Observed collection	UCBME	N/A	Non-type	None			Approximated from given locality
Epeolus	minimus	1	0	1	11.vii.1970	United States of America	California	Simonton Cove (San Miguel Island), Santa Barbara County	34.0567	-120.382	None	A.A. Grigarick and R.C. Schuster	Observed collection	UCBME	N/A	Non-type	None			Approximated from given locality
Epeolus	minimus	1	0	1	01.ix.1965	United States of America	California	Toms Place, Mono County	37.5613	-118.681	None	A.J. Slater	Observed collection	EMEC	N/A	Non-type	None			Approximated from given locality
Epeolus	minimus	0	1	1	11.viii.1978	United States of America	California	Yuba Pass, Sierra County	39.506	-120.419	None	R.M. Bohart	Observed collection	KUNHM	N/A	Non-type	None	CCDB-28237 E08	N/A (sequencing failed)	Approximated from given locality
Epeolus	minimus	1	0	1	03-05.viii.1919	United States of America	Colorado	Leadville	39.2508	-106.293	None	Not indicated	Observed collection	AMNH [Catalog number: 25099]	N/A	E. lutzi dimissus holotype	None			Approximated from given locality
Epeolus	minimus	0	1	1	16.vi.2017	United States of America	Colorado	Morrison, SE Red Rocks Amphitheatre	39.6677	-105.197	None	T.M. Onuferko	Observed collection	PCYU	N/A	Non-type	BOLD:AAD3554	CCDB-24581 D11	MH089919	Specimen label
Epeolus	minimus	1	0	1	28.vii.2007	United States of America	Colorado	Near Wolf Creek, Mineral County	37.499	-106.769	None	J. Gibbs and C. Sheffield	Observed collection	PCYU	N/A	Non-type	BOLD:AAD3554	CCDB-22013 F10	MH089929	Specimen label
Epeolus	minimus	1	0	1	Not indicated	United States of America	Colorado	Not indicated	?	?	None	J. Gibbs and C. Sheffield	Observed collection	PCYU	N/A	Non-type	BOLD:AAD3554	07-CO-1598	MH089970	N/A (locality not indicated or unclear)
Epeolus	minimus	1	1	2	19.viii.1937	United States of America	Colorado	Rock Creek Park, Colorado Springs	38.7012	-104.84	None	Not indicated	Observed collection	AMNH	N/A	Non-type	None			Approximated from given locality
Epeolus	minimus	0	1	1	14.vi.1919	United States of America	Colorado	Walsenburg	37.6241	-104.78	None	Not indicated	Observed collection	AMNH [Catalog number: 25098]	N/A	E. lutzi holotype	None			Approximated from given locality
Epeolus	minimus	0	1	1	14.vii.1982	United States of America	Colorado	Ward, Boulder County	40.0722	-105.508	None	L. Packer	Observed collection	PCYU	N/A	Non-type	None			Approximated from given locality
Epeolus	minimus	1	0	1	10.xi.1983	United States of America	Florida	Lee County	27.6	-82	None	L. Packer	Observed collection	PCYU	N/A	Non-type	None	CCDB-28237 B09	N/A (sequencing failed)	Approximated from given locality
Epeolus	minimus	1	0	1	25.vii.1995	United States of America	Idaho	Daniels Reservoir, Oneida County	42.357	-112.446	None	F.D. Parker	Observed collection	BBSL	N/A	Non-type	BOLD:AAD3554	CCDB-28237 C10	MH089861	Approximated from given locality
Epeolus	minimus	0	1	1	11.vii.1997	United States of America	Idaho	Daniels Reservoir, Oneida County	42.357	-112.446	None	F.D. Parker	Observed collection	BBSL	N/A	Non-type	BOLD:AAD3554	CCDB-28237 C12	MH089988	Approximated from given locality
Epeolus	minimus	0	3	3	11.vii.1997	United States of America	Idaho	Daniels Reservoir, Oneida County	42.357	-112.446	None	F.D. Parker	Observed collection	BBSL	N/A	Non-type	None			Approximated from given locality
Epeolus	minimus	1	0	1	24.vi.2007	United States of America	Idaho	Ketchum, Blaine County	43.762	-114.4	None	J. Gibbs and C. Sheffield	Observed collection	PCYU	N/A	Non-type	None	CCDB-22015 G03	N/A (sequencing failed)	Specimen label
Epeolus	minimus	1	0	1	Not indicated	United States of America	Idaho	Not indicated	?	?	None	J. Gibbs and C. Sheffield	Observed collection	PCYU	N/A	Non-type	BOLD:AAD3554	07-ID-1591	MH089864	N/A (locality not indicated or unclear)
Epeolus	minimus	0	1	1	11.vii.1967	United States of America	Illinois	Argonne National Laboratory, DuPage County	41.72	-87.98	Thistle	J. Wagner	Observed collection	FMNH	N/A	Non-type	None			Approximated from given locality
Epeolus	minimus	1	0	1	Not indicated	United States of America	Illinois	Carlinville, Macoupin County	39.2797	-89.8817	None	C.A. Robertson	Observed collection	INHS [Catalog number: 62276]	N/A	T. minimus holotype	None			Approximated from given locality
Epeolus	minimus	1	0	1	26.viii.1924	United States of America	Minnesota	Detroit	46.858	-95.8623	Solidago rigida	O.A. Stevens	Observed collection	AMNH	N/A	Non-type	None			Approximated from given locality
Epeolus	minimus	1	0	1	18.viii.1966	United States of America	Montana	11 mi SE Ennis, Madison County	45.2383	-111.608	None	D.R. Miller	Observed collection	UCBME	N/A	Non-type	None			Approximated from given locality
Epeolus	minimus	1	0	1	Not indicated	United States of America	Montana	17 km N Billings, Yellowstone County	45.9	-108.6	Grindelia squarrosa	C.D. Michener	Observed collection	KUNHM	N/A	Non-type	None			Approximated from given locality
Epeolus	minimus	1	0	1	11-18.vii.1988	United States of America	Nebraska	Cedar Point Biological Station (8 mi N Ogallala), Keith County	41.251	-101.723	None	J.G. Rozen and E. Quinter	Observed collection	AMNH	N/A	Non-type	None			Approximated from given locality
Epeolus	minimus	2	4	6	09-11.viii.1972	United States of America	Nebraska	Fort Robinson, Dawes County	42.67	-103.469	None	J.G. Rozen, K.C. Rozen, and R. McGinley	Observed collection	AMNH	N/A	Non-type	None			Approximated from given locality
Epeolus	minimus	3	0	3	11.viii.1971	United States of America	Nebraska	Fort Robinson, Dawes County	42.67	-103.469	None	J.G., B.L., and K.C. Rozen	Observed collection	AMNH	N/A	Non-type	None			Approximated from given locality
Epeolus	minimus	2	0	2	12.viii.1971	United States of America	Nebraska	Fort Robinson, Dawes County	42.67	-103.469	None	J.G., B.L., and K.C. Rozen	Observed collection	AMNH	N/A	Non-type	None			Approximated from given locality
Epeolus	minimus	0	1	1	24.vii.1968	United States of America	Nebraska	Warbonnet Canyon, Sioux County	?	?	Melilotus albus	R.R. Snelling	Observed collection	LACM	N/A	Non-type	None			N/A (locality not indicated or unclear)
Epeolus	minimus	1	0	1	01.vi.1930	United States of America	Nevada	Fallon	39.475	-118.777	None	E.L. Bell	Observed collection	AMNH	N/A	Non-type	None			Approximated from given locality
Epeolus	minimus	1	0	1	06.vi.1930	United States of America	Nevada	Fallon	39.475	-118.777	None	E.L. Bell	Observed collection	AMNH	N/A	Non-type	None			Approximated from given locality
Epeolus	minimus	1	0	1	10.vi.1930	United States of America	Nevada	Fallon	39.475	-118.777	None	E.L. Bell	Observed collection	AMNH	N/A	Non-type	None			Approximated from given locality
Epeolus	minimus	1	0	1	09.vii.1964	United States of America	Nevada	Mount Rose Summit, Washoe County	39.3132	-119.897	None	R.M. Bohart	Observed collection	UCBME	N/A	Non-type	None			Approximated from given locality
Epeolus	minimus	1	0	1	11.vii.????	United States of America	New Mexico	Beulah	35.7582	-105.009	None	T.D. Cockerell	Observed collection	USNM [Catalog number: 534040]	N/A	E. beulahensis holotype	None			Approximated from given locality
Epeolus	minimus	1	1	2	09.vi.1931	United States of America	New Mexico	Santa Fe	35.687	-105.938	None	F.E. Lutz	Observed collection	AMNH	N/A	Non-type	None			Approximated from given locality
Epeolus	minimus	1	0	1	19.vi.1918	United States of America	North Dakota	Gascoyne	46.118	-103.08	Sphaeralcea coccinea	O.A. Stevens	Observed collection	AMNH	N/A	Non-type	None			Approximated from given locality
Epeolus	minimus	1	0	1	16.viii.1913	United States of America	North Dakota	Jamestown	46.911	-98.708	Grindelia squarrosa	O.A. Stevens	Observed collection	AMNH	N/A	Non-type	None			Approximated from given locality
Epeolus	minimus	0	3	3	04.vii.1949	United States of America	North Dakota	Marmarth	46.295	-103.921	Lactuca tatarica	O.A. Stevens	Observed collection	AMNH	N/A	Non-type	None			Approximated from given locality
Epeolus	minimus	1	0	1	05.viii.1913	United States of America	North Dakota	McKenzie	46.824	-100.415	Grindelia squarrosa	O.A. Stevens	Observed collection	AMNH	N/A	Non-type	None			Approximated from given locality
Epeolus	minimus	1	0	1	03.vii.1913	United States of America	North Dakota	Monango	46.173	-98.595	Dalea purpurea	O.A. Stevens	Observed collection	AMNH	N/A	Non-type	None			Approximated from given locality
Epeolus	minimus	1	0	1	11.viii.1913	United States of America	North Dakota	Pleasant Lake	48.361	-99.802	Chrysopsis	O.A. Stevens	Observed collection	AMNH	N/A	Non-type	None			Approximated from given locality
Epeolus	minimus	1	0	1	23.vii.1926	United States of America	North Dakota	Washburn	47.289	-101.029	Dalea candida var. oligophylla	O.A. Stevens	Observed collection	AMNH	N/A	Non-type	None			Approximated from given locality
Epeolus	minimus	1	1	2	23.vii.1926	United States of America	North Dakota	Washburn	47.289	-101.029	Dalea candida var. oligophylla	O.A. Stevens	Observed collection	AMNH	N/A	Non-type	None			Approximated from given locality
Epeolus	minimus	1	0	1	23.vii.1926	United States of America	North Dakota	Washburn	47.289	-101.029	Melilotus albus	O.A. Stevens	Observed collection	AMNH	N/A	Non-type	None			Approximated from given locality
Epeolus	minimus	0	1	1	23.vii.1926	United States of America	North Dakota	Washburn	47.289	-101.029	Melilotus albus	O.A. Stevens	Observed collection	AMNH	N/A	Non-type	None			Approximated from given locality
Epeolus	minimus	0	1	1	09.viii.1915	United States of America	North Dakota	Williston	48.147	-103.618	Grindelia squarrosa	O.A. Stevens	Observed collection	AMNH	N/A	Non-type	None			Approximated from given locality
Epeolus	minimus	0	1	1	23.vi.1954	United States of America	Oregon	Tumalo Reservoir	44.1	-121.4	None	G.F. Knowlton	Observed collection	KUNHM	N/A	Non-type	None			Approximated from given locality
Epeolus	minimus	1	0	1	19.vi.2012	United States of America	South Dakota	Badlands National Park, Pennington County	43.8486	-102.167	None	S.W. Droege	Observed collection	BIML	N/A	Non-type	None			Specimen label
Epeolus	minimus	1	0	1	04.ix.2008	United States of America	Utah	5 mi S Long Valley Junction, Kane County	37.481	-112.514	None	T.L. Griswold	Observed collection	BBSL	N/A	Non-type	BOLD:AAD3554	CCDB-28239 G02	MH089999	Specimen label
Epeolus	minimus	1	0	1	18.vii.1965	United States of America	Utah	Indian Canyon, Duchesne County	40.1572	-110.405	None	G.F. Knowlton	Observed collection	UCBME	N/A	Non-type	None			Approximated from given locality
Epeolus	minimus	2	0	2	17.viii.1995	United States of America	Utah	NE Ruby's Inn, Garfield County	37.705	-112.145	None	V.J. Tepedino and F.D. Parker	Observed collection	BBSL	N/A	Non-type	None			Approximated from given locality
Epeolus	nebulosus	1	0	1	07.xi.1977	United States of America	California	3.2 km S Pearblossom, Los Angeles County	34.4815	-117.913	None	R.R. Snelling	Observed collection	LACM	N/A	Allotype	None			Approximated from given locality
Epeolus	nebulosus	0	1	1	14.ix.2013	United States of America	California	Gilbert Pass on Hwy 168 (N Deep Springs Valley), Inyo County	37.4305	-117.939	Ericameria nauseosa	M.C. Orr	Observed collection	BBSL	N/A	Holotype	BOLD:ACZ0767	CCDB-28239 F01	MH089896	Specimen label
Epeolus	nebulosus	0	2	2	14.ix.2013	United States of America	California	Gilbert Pass on Hwy 168 (N Deep Springs Valley), Inyo County	37.4305	-117.939	Ericameria nauseosa	M.C. Orr	Observed collection	BBSL	N/A	Paratypes	None			Specimen label
Epeolus	novomexicanus	0	1	1	28.ix.1964	United States of America	Arizona	Near Hyde Park, Coconino County	35.5205	-113.203	None	Timberlake	Observed collection	USNM	N/A	Non-type	None			Approximated from given locality
Epeolus	novomexicanus	0	1	1	28.ix.1957	United States of America	California	8 mi W Coalinga, Fresno County	36.0946	-120.46	Haplopappus	R.R. Snelling	Observed collection	LACM	N/A	Non-type	None			Approximated from given locality
Epeolus	novomexicanus	1	0	1	ix.????	United States of America	California	Los Angeles County	34.0522	-118.244	None	Coquillett	Observed collection	USNM	N/A	Non-type	None			Approximated from given locality
Epeolus	novomexicanus	1	1	2	12.ix.1969	United States of America	California	Sugar Loaf Mountain, Modoc County	41.9569	-120.126	None	E.E. Grissell and R.F. Denno	Observed collection	UCBME	N/A	Non-type	None			Approximated from given locality
Epeolus	novomexicanus	0	1	1	28.ix.1938	United States of America	California	Victorville	34.5362	-117.293	None	Timberlake	Observed collection	USNM	N/A	Non-type	None			Approximated from given locality
Epeolus	novomexicanus	0	1	1	28.viii.1976	United States of America	Colorado	Boulder, Boulder County	40.015	-105.27	None	U.N. Lanham	Observed collection	CUM	N/A	Non-type	None			Approximated from given locality
Epeolus	novomexicanus	0	1	1	24.viii.2000	United States of America	Colorado	Great Sand Dunes National Monument, Alamosa County	37.6629	-105.621	Machaeranthera	A.L. Hicks and V. Scott	Observed collection	CUM	N/A	Non-type	None	CCDB-30383 E09	MH089932	Specimen label
Epeolus	novomexicanus	0	1	1	24.viii.2000	United States of America	Colorado	Great Sand Dunes National Monument, Alamosa County	37.6629	-105.621	Machaeranthera	A.L. Hicks and V. Scott	Observed collection	CUM	N/A	Non-type	None	CCDB-24581 C06	N/A (sequencing failed)	Specimen label
Epeolus	novomexicanus	1	0	1	24.viii.2000	United States of America	Colorado	Great Sand Dunes National Monument, Alamosa County	37.6629	-105.621	Helianthus	A.L. Hicks and V. Scott	Observed collection	CUM	N/A	Non-type	None			Specimen label
Epeolus	novomexicanus	0	3	3	24.viii.2000	United States of America	Colorado	Great Sand Dunes National Monument, Alamosa County	37.6629	-105.621	Machaeranthera	A.L. Hicks and V. Scott	Observed collection	CUM	N/A	Non-type	None			Specimen label
Epeolus	novomexicanus	1	0	1	22.ix.1979	United States of America	Colorado	Great Sand Dunes National Monument, Alamosa County	37.7916	-105.594	None	F.M. Brown	Observed collection	CUM	N/A	Non-type	None			Approximated from given locality
Epeolus	novomexicanus	1	0	1	24.vii.1934	United States of America	Colorado	White Rocks, Boulder County	40.0183	-105.159	None	C.H. Hicks	Observed collection	CUM	N/A	Non-type	None			Approximated from given locality
Epeolus	novomexicanus	1	1	2	16.viii.1974	United States of America	Idaho	Homedale	43.6177	-116.934	None	R.M. Bohart	Observed collection	UCBME	N/A	Non-type	None			Approximated from given locality
Epeolus	novomexicanus	1	0	1	11.viii.1970	United States of America	Montana	Ashland, Rosebud County	45.6162	-106.307	None	D.R. Miller	Observed collection	USNM	N/A	Non-type	None			Approximated from given locality
Epeolus	novomexicanus	1	0	1	05.ix.1999	United States of America	Nebraska	Smiley Canyon (Fort Robinson State Park), Sioux County	42.7964	-103.404	None	A.L. Hicks and V. Scott	Observed collection	CUM	N/A	Non-type	None	CCDB-30383 F12	MH089976	Specimen label
Epeolus	novomexicanus	0	1	1	15.ix.1983	United States of America	Nevada	The Needle Rocks (N end Pyramid Lake), Washoe County	40.1468	-119.683	Chrysothamnus	J. Doyen	Observed collection	EMEC	N/A	Non-type	None			Approximated from given locality
Epeolus	novomexicanus	1	1	2	07.viii.1966	United States of America	New Mexico	Laguna	35.0198	-107.311	None	D.R. Miller	Observed collection	UCBME	N/A	Non-type	None			Approximated from given locality
Epeolus	novomexicanus	1	0	1	05.ix.??30	United States of America	New Mexico	Near Tecolote	34.0178	-105.663	None	Illegible	Observed collection	USNM	N/A	Non-type	None			Approximated from given locality
Epeolus	novomexicanus	0	1	1	02.viii.1912	United States of America	New Mexico	Santa Fe	35.687	-105.938	None	T.D. Cockerell	Observed collection	USNM [Catalog number: 534049]	N/A	Holotype	None			Approximated from given locality
Epeolus	novomexicanus	0	1	1	01.ix.1940	United States of America	New Mexico	White Sands National Monument (near Alamogordo)	32.7872	-106.326	None	H.G. Rodeck	Observed collection	CUM	N/A	Non-type	None			Approximated from given locality
Epeolus	novomexicanus	1	0	1	26.viii.1972	United States of America	North Dakota	1 mi SE McLeod, Ransom County	46.3852	-97.2828	None	J.R. Powers	Observed collection	EMEC	N/A	Non-type	None			Approximated from given locality
Epeolus	novomexicanus	0	2	2	13.ix.1969	United States of America	Oregon	Deep Creek (1 mi E Adel), Lake County	42.1747	-119.869	None	R.F. Denno and E.E. Grissell	Observed collection	UCBME	N/A	Non-type	None			Approximated from given locality
Epeolus	novomexicanus	0	1	1	22.viii.1963	United States of America	Utah	0.5 mi S Springdell, Uinta National Forest	37.181	-113	None	C.W. O'Brien	Observed collection	AMNH	N/A	Non-type	None			Approximated from given locality
Epeolus	novomexicanus	1	0	1	10.ix.2002	United States of America	Utah	1 mi N Kitchen Corral Spr 12S, Kane County	37.1355	-112.093	Senecio spartioides	L. Topham	Observed collection	BBSL	N/A	Non-type	None			Approximated from given locality
Epeolus	novomexicanus	0	1	1	24.viii.??67	United States of America	Utah	13.2 mi N Blanding, San Juan County	37.7797	-109.52	None	J.C. Hall	Observed collection	USNM	N/A	Non-type	None			Approximated from given locality
Epeolus	novomexicanus	1	0	1	28.vii.2008	United States of America	Utah	16 mi W Tropic, Garfield County	37.3913	-112.257	Lupinus	T.L. Griswold	Observed collection	BBSL	N/A	Non-type	None	CCDB-30383 E05	N/A (sequencing failed)	Specimen label
Epeolus	novomexicanus	1	0	1	26.ix.2005	United States of America	Utah	4.17 mi SE Wig Mountain, Toole County	40.2876	-113.039	None	T.L. Griswold	Observed collection	BBSL	N/A	Non-type	BOLD:AAX7180	CCDB-28315 H02	MH089966	Specimen label
Epeolus	novomexicanus	1	0	1	03.x.2014	United States of America	Utah	Beef Basin Rd (N Cottonwood Creek), San Juan County	38.0846	-109.576	Erigeron	M.C. Orr	Observed collection	BBSL	N/A	Non-type	BOLD:AAX7180	CCDB-28239 F03	MH089959	Specimen label
Epeolus	novomexicanus	1	0	1	27.ix.1953	United States of America	Utah	Beryl, Iron County	37.8958	-113.661	None	M. Cazier	Observed collection	AMNH	N/A	Non-type	None			Approximated from given locality
Epeolus	olympiellus	0	1	1	08.vii.1933	Canada	British Columbia	Comox	49.6735	-124.928	None	J. McDunnough	Observed collection	CNC	N/A	Non-type	None			Approximated from given locality
Epeolus	olympiellus	1	0	1	13.vii.1961	Canada	British Columbia	Langford	48.4475	-123.496	Boston daisy	D. Evans	Observed collection	CNC	N/A	Non-type	None			Approximated from given locality
Epeolus	olympiellus	1	0	1	19.vii.1960	Canada	British Columbia	Langford	48.4475	-123.496	None	Not indicated	Observed collection	CNC	N/A	Non-type	None			Approximated from given locality
Epeolus	olympiellus	1	0	1	24.vi.1920	Canada	British Columbia	Nanaimo Biological Station, Nanaimo	49.2106	-123.955	None	E.P. Van Duzee	Observed collection	CAS [Catalog number: 01613]	N/A	E. rubrostictus holotype	None			Approximated from given locality
Epeolus	olympiellus	1	0	1	29.viii.1953	Canada	British Columbia	Oliver	49.1823	-119.55	None	D.F. Hardwick	Observed collection	CNC	N/A	Non-type	None			Approximated from given locality
Epeolus	olympiellus	1	1	2	23.viii.1920	Canada	British Columbia	Penticton	49.4991	-119.594	None	W. Downes	Observed collection	CNC	N/A	Non-type	None			Approximated from given locality
Epeolus	olympiellus	0	1	1	05.vii.1933	Canada	British Columbia	Point Holmes, Comox	49.6923	-124.868	None	J. McDunnough	Observed collection	CNC	N/A	Non-type	None			Approximated from given locality
Epeolus	olympiellus	1	0	1	17.vi.1926	Canada	British Columbia	The District of Saanich	48.4593	-123.377	None	W. Downes	Observed collection	CNC	N/A	Non-type	None			Approximated from given locality
Epeolus	olympiellus	1	0	1	Not indicated	Canada	British Columbia	Vancouver	49.2827	-123.121	None	Not indicated	Observed collection	ANSP [Catalog number: 10123]	N/A	E. tristicolor holotype	None			Approximated from given locality
Epeolus	olympiellus	0	1	1	07.vii.1923	Canada	British Columbia	Victoria	48.4284	-123.366	None	K.F. Auden	Observed collection	CNC	N/A	Non-type	None			Approximated from given locality
Epeolus	olympiellus	0	1	1	02.vii.1920	Canada	British Columbia	Victoria	48.4284	-123.366	None	W. Downes	Observed collection	CNC	N/A	Non-type	None			Approximated from given locality
Epeolus	olympiellus	0	1	1	22.v.1976	United States of America	California	17.2 mi S Livermore (on Mines Road), Alameda County	37.5437	-121.568	None	M.L. Siri and R.B. Kimsey	Observed collection	UCBME	N/A	Non-type	None			Approximated from given locality
Epeolus	olympiellus	0	1	1	21.vi.1962	United States of America	California	Boca, Nevada County	39.3873	-120.09	None	E.J. Montgomery	Observed collection	UCBME	N/A	Non-type	None			Approximated from given locality
Epeolus	olympiellus	0	1	1	31.vii.1967	United States of America	California	Boca, Nevada County	39.3873	-120.09	None	R.M. Bohart	Observed collection	UCBME	N/A	Non-type	None			Approximated from given locality
Epeolus	olympiellus	1	0	1	24.vi.1973	United States of America	California	Carnelian Bay, Lake Tahoe	39.2269	-120.082	None	R.M. Bohart	Observed collection	UCBME	N/A	Non-type	None			Approximated from given locality
Epeolus	olympiellus	0	1	1	11.vii.1966	United States of America	California	Dollar Lake Trail, San Bernardino Mountains	34.1237	-116.855	None	R.M. Bohart	Observed collection	UCBME	N/A	Non-type	None			Approximated from given locality
Epeolus	olympiellus	0	1	1	05.vii.2007	United States of America	California	Hwy 20, Mendocino County	39.3523	-123.558	None	J. Gibbs and C. Sheffield	Observed collection	PCYU	N/A	Non-type	BOLD:AAC6215	CCDB-22015 C08	MH089862	Specimen label
Epeolus	olympiellus	1	0	1	05.vii.2007	United States of America	California	Hwy 20, Mendocino County	39.3523	-123.558	None	J. Gibbs and C. Sheffield	Observed collection	PCYU	N/A	Non-type	None	CCDB-22015 C06	MH089869	Specimen label
Epeolus	olympiellus	0	1	1	05.vii.2007	United States of America	California	Hwy 20, Mendocino County	39.3523	-123.558	None	J. Gibbs and C. Sheffield	Observed collection	PCYU	N/A	Non-type	BOLD:AAC6215	CCDB-22015 G05	MH089897	Specimen label
Epeolus	olympiellus	1	0	1	05.vii.2007	United States of America	California	Hwy 20, Mendocino County	39.3523	-123.558	None	J. Gibbs and C. Sheffield	Observed collection	PCYU	N/A	Non-type	BOLD:AAC6215	CCDB-22015 H03	MH089927	Specimen label
Epeolus	olympiellus	0	1	1	05.vii.2007	United States of America	California	Hwy 20, Mendocino County	39.3523	-123.558	None	J. Gibbs and C. Sheffield	Observed collection	PCYU	N/A	Non-type	BOLD:AAC6215	CCDB-22015 F05	MH089973	Specimen label
Epeolus	olympiellus	0	1	1	05.vii.2007	United States of America	California	Hwy 20, Mendocino County	39.3523	-123.558	None	J. Gibbs and C. Sheffield	Observed collection	PCYU	N/A	Non-type	BOLD:AAC6215	CCDB-22015 F09	MH089998	Specimen label
Epeolus	olympiellus	2	2	4	05.vii.2007	United States of America	California	Hwy 20, Mendocino County	39.3523	-123.558	None	J. Gibbs and C. Sheffield	Observed collection	PCYU	N/A	Non-type	None			Specimen label
Epeolus	olympiellus	1	0	1	16.ix.1999	United States of America	California	Hwy 99, 1.7 mi S Hwy 223, Kern County	35.184	-119.006	None	G.R. Ballmer	Observed collection	UCR	N/A	Non-type	None			Approximated from given locality
Epeolus	olympiellus	1	0	1	Not indicated	United States of America	California	Not indicated	?	?	None	J. Gibbs and C. Sheffield	Observed collection	PCYU	N/A	Non-type	BOLD:AAC6215	07-CA-1599	MH089917	N/A (locality not indicated or unclear)
Epeolus	olympiellus	1	0	1	22-24.vi.1985	United States of America	California	Sagehen Creek Field Station, Nevada County	39.4329	-120.251	None	D.C. Darling	Observed collection	PCYU	N/A	Non-type	None	CCDB-28237 B11	N/A (sequencing failed)	Approximated from given locality
Epeolus	olympiellus	1	0	1	20.vii.1982	United States of America	Colorado	6 mi ESE Kremmling, Grand County	40.0255	-106.324	Mallow	P. Robinson	Observed collection	CUM	N/A	Non-type	None			Approximated from given locality
Epeolus	olympiellus	0	1	1	28.vii.2007	United States of America	Colorado	Near Wolf Creek, Mineral County	37.499	-106.769	None	J. Gibbs and C. Sheffield	Observed collection	PCYU	N/A	Non-type	None	CCDB-22015 G11	MH089888	Specimen label
Epeolus	olympiellus	1	0	1	28.vii.2007	United States of America	Colorado	Near Wolf Creek, Mineral County	37.499	-106.769	None	J. Gibbs and C. Sheffield	Observed collection	PCYU	N/A	Non-type	BOLD:AAC6215	CCDB-22015 H01	MH089905	Specimen label
Epeolus	olympiellus	0	1	1	28.vii.2007	United States of America	Colorado	Near Wolf Creek, Mineral County	37.499	-106.769	None	J. Gibbs and C. Sheffield	Observed collection	PCYU	N/A	Non-type	BOLD:AAC6215	CCDB-24580 H08	MH089910	Specimen label
Epeolus	olympiellus	1	0	1	28.vii.2007	United States of America	Colorado	Near Wolf Creek, Mineral County	37.499	-106.769	None	J. Gibbs and C. Sheffield	Observed collection	PCYU	N/A	Non-type	BOLD:AAC6215	CCDB-22014 B04	MH089977	Specimen label
Epeolus	olympiellus	1	0	1	28.vii.2007	United States of America	Colorado	Near Wolf Creek, Mineral County	37.499	-106.769	None	J. Gibbs and C. Sheffield	Observed collection	PCYU	N/A	Non-type	None	CCDB-22015 F01	N/A (sequencing failed)	Specimen label
Epeolus	olympiellus	2	3	5	28.vii.2007	United States of America	Colorado	Near Wolf Creek, Mineral County	37.499	-106.769	None	J. Gibbs and C. Sheffield	Observed collection	PCYU	N/A	Non-type	None			Specimen label
Epeolus	olympiellus	0	1	1	07.vii.1968	United States of America	Idaho	Grasmere, Owyhee County	42.3766	-115.883	None	A.R. Gittins	Observed collection	UCBME	N/A	Non-type	None			Approximated from given locality
Epeolus	olympiellus	1	0	1	25.vi.2007	United States of America	Idaho	Ketchum, Blaine County	43.763	-114.4	None	J. Gibbs	Observed collection	JBWM	N/A	Non-type	None			Specimen label
Epeolus	olympiellus	1	0	1	24.vi.2007	United States of America	Idaho	Ketchum, Blaine County	43.6807	-114.364	None	J. Gibbs and C. Sheffield	Observed collection	PCYU	N/A	Non-type	BOLD:AAC6215	CCDB-22015 G09	MH089847	Approximated from given locality
Epeolus	olympiellus	1	0	1	24.vi.2007	United States of America	Idaho	Ketchum, Blaine County	43.6807	-114.364	None	J. Gibbs and C. Sheffield	Observed collection	PCYU	N/A	Non-type	BOLD:AAC6215	CCDB-22015 F03	MH089921	Approximated from given locality
Epeolus	olympiellus	1	0	1	24.vi.2007	United States of America	Idaho	Ketchum, Blaine County	43.6807	-114.364	None	J. Gibbs and C. Sheffield	Observed collection	PCYU	N/A	Non-type	None	CCDB-22014 B06	N/A (sequencing failed)	Approximated from given locality
Epeolus	olympiellus	5	0	5	24.vi.2007	United States of America	Idaho	Ketchum, Blaine County	43.6807	-114.364	None	J. Gibbs and C. Sheffield	Observed collection	PCYU	N/A	Non-type	None			Approximated from given locality
Epeolus	olympiellus	1	0	1	Not indicated	United States of America	Idaho	Not indicated	?	?	None	J. Gibbs and C. Sheffield	Observed collection	PCYU	N/A	Non-type	BOLD:AAC6215	07-ID-1272	MH089844	N/A (locality not indicated or unclear)
Epeolus	olympiellus	1	0	1	Not indicated	United States of America	Idaho	Not indicated	?	?	None	J. Gibbs and C. Sheffield	Observed collection	PCYU	N/A	Non-type	BOLD:AAC6215	07-ID-1271	MH089879	N/A (locality not indicated or unclear)
Epeolus	olympiellus	1	0	1	Not indicated	United States of America	Idaho	Not indicated	?	?	None	J. Gibbs and C. Sheffield	Observed collection	PCYU	N/A	Non-type	BOLD:AAC6215	07-ID-1255	MH089934	N/A (locality not indicated or unclear)
Epeolus	olympiellus	0	1	1	09.vii.1964	United States of America	Nevada	Mount Rose Summit, Washoe County	39.3132	-119.897	None	R.M. Bohart	Observed collection	UCBME	N/A	Non-type	None			Approximated from given locality
Epeolus	olympiellus	1	0	1	28.vi.2007	United States of America	Oregon	Hwy 26, Crook County	44.4721	-120.42	None	J. Gibbs and C. Sheffield	Observed collection	PCYU	N/A	Non-type	BOLD:AAC6215	CCDB-22014 B12	MH090006	Specimen label
Epeolus	olympiellus	1	0	1	28.vi.2007	United States of America	Oregon	Hwy 26, Wheeler County	44.55	-120.347	None	J. Gibbs	Observed collection	JBWM	N/A	Non-type	None			Specimen label
Epeolus	olympiellus	1	0	1	28.vi.2007	United States of America	Oregon	Hwy 26, Wheeler County	44.55	-120.347	None	J. Gibbs and C. Sheffield	Observed collection	PCYU	N/A	Non-type	BOLD:AAC6215	CCDB-22015 E11	MH089916	Specimen label
Epeolus	olympiellus	1	0	1	28.vi.2007	United States of America	Oregon	Hwy 26, Wheeler County	44.55	-120.347	None	J. Gibbs and C. Sheffield	Observed collection	PCYU	N/A	Non-type	None			Specimen label
Epeolus	olympiellus	0	1	1	02.vii.2007	United States of America	Oregon	Hwy 97, Klamath County	42.1224	-121.827	None	J. Gibbs and C. Sheffield	Observed collection	PCYU	N/A	Non-type	BOLD:AAC6215	CCDB-22015 C12	MH089952	Specimen label
Epeolus	olympiellus	0	1	1	01.vii.2007	United States of America	Oregon	Lane County	44.0991	-124.118	None	J. Gibbs and C. Sheffield	Observed collection	PCYU	N/A	Non-type	None			Specimen label
Epeolus	olympiellus	1	0	1	14.vii.1922	United States of America	Utah	Logan	41.737	-111.834	None	E.P. Van Duzee	Observed collection	CAS [Catalog number: 01609]	N/A	E. rufomaculatus holotype	None			Approximated from given locality
Epeolus	olympiellus	0	1	1	29.v.2007	United States of America	Washington	25 km W Clarkston, Garfield County	46.4406	-117.437	None	J. Gibbs and C. Sheffield	Observed collection	PCYU	N/A	Non-type	BOLD:AAC6215	07-WA-1886	MH089870	Specimen label
Epeolus	olympiellus	0	1	1	02.vii.1896	United States of America	Washington	Olympia	47.0379	-122.901	None	T. Kincaid	Observed collection	USNM [Catalog number: 534051]	N/A	Holotype	None			Approximated from given locality
Epeolus	olympiellus	0	1	1	02.viii.1908	United States of America	Washington	Pullman	46.7298	-117.182	None	W.M. Mann	Observed collection	USNM [Catalog number: 534047]	N/A	E. humillimus holotype	None			Approximated from given locality
Epeolus	olympiellus	1	0	1	24.vii.2012	United States of America	Wyoming	25 km ESE Eden (near Killpecker dunes), Sweetwater County	41.9709	-109.151	Ericameria	M.C. Orr	Observed collection	BBSL	N/A	Non-type	BOLD:AAC6215	CCDB-28239 G04	MH089873	Specimen label
Epeolus	olympiellus	1	0	1	13.viii.2013	United States of America	Wyoming	Pacific Creek Road, Teton County	43.9006	-110.473	None	A. Payne	Observed collection	AMNH	N/A	Non-type	BOLD:AAC6215	CCDB-22791 B01	MH089903	Approximated from given locality
Epeolus	packeri	0	1	1	20.x.2009	United States of America	Florida	Butterfly Garden W McGuire Center for Lepidoptera Research (Gainesville), Alachua County	29.636	-82.3711	Solidago	C. Whitehill	Observed collection	FSCA	N/A	Paratype	None	CCDB-30383 E01	MH089904	Approximated from given locality
Epeolus	packeri	0	1	1	20.x.2009	United States of America	Florida	Butterfly Garden W McGuire Center for Lepidoptera Research (Gainesville), Alachua County	29.636	-82.3711	Solidago	C. Whitehill	Observed collection	FSCA	N/A	Paratype	None	CCDB-24583 E07	N/A (sequencing failed)	Approximated from given locality
Epeolus	packeri	0	1	1	13-23.x.1997	United States of America	Florida	Gainesville (Paynes Prairie), Alachua County	29.652	-82.325	None	L. Masner	Observed collection	PCYU	N/A	Allotype	None	CCDB-28237 A10	MH089984	Approximated from given locality
Epeolus	packeri	0	1	1	14.x.2012	United States of America	Florida	Gainesville, Alachua County	29.65	-82.325	Solidago	S. Lenberger	Observed collection	FSCA	N/A	Paratype	BOLD:AAG5250	CCDB-30383 D04	MH089990	Approximated from given locality
Epeolus	packeri	1	0	1	19.x.2002	United States of America	Florida	Homosassa Tract, Citrus County	28.7596	-82.5754	None	J. Mosley	Observed collection	FSCA	N/A	Holotype	None	CCDB-24582 H04	N/A (sequencing failed)	Approximated from given locality
Epeolus	packeri	1	1	2	19.x.2002	United States of America	Florida	Homosassa Tract, Citrus County	28.7596	-82.5754	None	J. Mosley	Observed collection	ABS	N/A	Paratypes	None			Approximated from given locality
Epeolus	packeri	1	0	1	20.x.1983	United States of America	Florida	W Murdoch	27.01	-82.177	None	L. Packer	Observed collection	PCYU	N/A	Paratype	None			Approximated from given locality
Epeolus	packeri	0	2	2	19.x.2002	United States of America	Florida	Withlacoochee State Forest, Citrus County	28.6436	-82.3402	None	J. Mosley	Observed collection	ABS	N/A	Paratypes	None			Approximated from given locality
Epeolus	pusillus	1	0	1	04.ix.2003	Canada	Ontario	Caledon	43.8169	-80.0106	Symphyotrichum ericoides	A. Gravel	Observed collection	PCYU	N/A	Non-type	None			Specimen label
Epeolus	pusillus	0	1	1	27.viii.2002	Canada	Ontario	Caledon (Forks of the Credit Provincial Park)	43.8283	-80.0106	Solidago altissima	J. Grixti	Observed collection	PCYU	N/A	Non-type	None			Specimen label
Epeolus	pusillus	0	1	1	21.viii.1969	Canada	Ontario	Caledon (Forks of the Credit Provincial Park)	43.8177	-80.0116	None	P. MacKay	Observed collection	PCYU	N/A	Non-type	None			Approximated from given locality
Epeolus	pusillus	1	0	1	03.iv.1969	Canada	Ontario	Caledon (Forks of the Credit Provincial Park)	43.8177	-80.0116	None	P. MacKay	Observed collection	PCYU	N/A	Non-type	None			Approximated from given locality
Epeolus	pusillus	2	0	2	20.viii.1968	Canada	Ontario	Caledon (Forks of the Credit Provincial Park)	43.8177	-80.0116	None	P. MacKay	Observed collection	ROM	N/A	Non-type	None			Approximated from given locality
Epeolus	pusillus	1	1	2	26.viii.1969	Canada	Ontario	Caledon (Forks of the Credit Provincial Park)	43.8177	-80.0116	None	P. MacKay	Observed collection	ROM	N/A	Non-type	None			Approximated from given locality
Epeolus	pusillus	3	0	3	27.viii.1968	Canada	Ontario	Caledon (Forks of the Credit Provincial Park)	43.8177	-80.0116	None	P. MacKay	Observed collection	ROM	N/A	Non-type	None			Approximated from given locality
Epeolus	pusillus	0	1	1	12.viii.1968	Canada	Ontario	Caledon (Forks of the Credit Provincial Park)	43.8177	-80.0116	None	P. MacKay	Observed collection	ROM	N/A	Non-type	None			Approximated from given locality
Epeolus	pusillus	0	1	1	25.vii.1968	Canada	Ontario	Caledon (Forks of the Credit Provincial Park)	43.8177	-80.0116	None	P. MacKay	Observed collection	ROM	N/A	Non-type	None			Approximated from given locality
Epeolus	pusillus			1	03.ix.1969	Canada	Ontario	Caledon (Forks of the Credit Provincial Park)	43.8177	-80.0116	None	P. MacKay	Observed collection	ROM	N/A	Non-type	None			Approximated from given locality
Epeolus	pusillus	0	1	1	20.viii.1936	Canada	Ontario	Grand Bend	43.313	-81.7562	None	A.A. Wood	Observed collection	CNC	N/A	Non-type	None			Approximated from given locality
Epeolus	pusillus	0	1	1	06.ix.2003	Canada	Ontario	King	44.0431	-79.5411	Solidago nemoralis	A. Gravel	Observed collection	PCYU	N/A	Non-type	None			Specimen label
Epeolus	pusillus	0	3	3	23.vii.2002	Canada	Ontario	King	44.0431	-79.5411	Melilotus albus	J. Grixti	Observed collection	PCYU	N/A	Non-type	None			Specimen label
Epeolus	pusillus	0	1	1	17.viii.2002	Canada	Ontario	King	44.0431	-79.5411	None	J. Grixti	Observed collection	PCYU	N/A	Non-type	None			Specimen label
Epeolus	pusillus	0	3	3	23.viii.2000	Canada	Ontario	King	44.0431	-79.5411	None	J. Grixti	Observed collection	PCYU	N/A	Non-type	None			Specimen label
Epeolus	pusillus	1	0	1	14.ix.2002	Canada	Ontario	King	44.0431	-79.5411	None	J. Grixti	Observed collection	PCYU	N/A	Non-type	None			Specimen label
Epeolus	pusillus	2	1	3	06.ix.2003	Canada	Ontario	King	44.0431	-79.5411	None	J. Grixti	Observed collection	PCYU	N/A	Non-type	None			Specimen label
Epeolus	pusillus	0	1	1	28.viii.2002	Canada	Ontario	King	44.0431	-79.5411	None	J. Grixti	Observed collection	PCYU	N/A	Non-type	None			Specimen label
Epeolus	pusillus	0	1	1	29.viii.2001	Canada	Ontario	King	44.0431	-79.5411	None	M. Somers	Observed collection	PCYU	N/A	Non-type	None			Approximated from given locality
Epeolus	pusillus	0	1	1	14.viii.2001	Canada	Ontario	King	44.0431	-79.5411	None	M. Somers	Observed collection	PCYU	N/A	Non-type	None			Approximated from given locality
Epeolus	pusillus	0	1	1	21.viii.2001	Canada	Ontario	King	44.0431	-79.5411	None	M. Somers	Observed collection	PCYU	N/A	Non-type	None			Approximated from given locality
Epeolus	pusillus	0	1	1	28.viii.2002	Canada	Ontario	King	44.0431	-79.5411	Solidago altissima	V. Kushnir	Observed collection	PCYU	N/A	Non-type	BOLD:AAX7180	02-ON-0551	MH089975	Specimen label
Epeolus	pusillus	0	1	1	23.viii.2002	Canada	Ontario	King	44.0431	-79.5411	None	V. Kushnir	Observed collection	PCYU	N/A	Non-type	None			Specimen label
Epeolus	pusillus	1	1	2	28.viii.2002	Canada	Ontario	King	44.0431	-79.5411	None	V. Kushnir	Observed collection	PCYU	N/A	Non-type	None			Specimen label
Epeolus	pusillus	0	1	1	28.viii.2002	Canada	Ontario	King	44.0431	-79.5411	Solidago bicolor	V. Kushnir	Observed collection	PCYU	N/A	Non-type	None			Specimen label
Epeolus	pusillus	1	0	1	23.viii.2002	Canada	Ontario	King (Joker's Hill)	44.041	-79.506	None	A. Gravel	Observed collection	PCYU	N/A	Non-type	None			Approximated from given locality
Epeolus	pusillus	1	0	1	13.vii.2000	Canada	Ontario	King (Joker's Hill)	44.041	-79.506	None	J. Grixti	Observed collection	PCYU	N/A	Non-type	None			Approximated from given locality
Epeolus	pusillus	1	0	1	03.ix.2008	Canada	Ontario	Norfolk County	42.6369	-80.5472	None	A. Taylor	Observed collection	PCYU	N/A	Non-type	None	CCDB-28314 E07	N/A (sequencing failed)	Specimen label
Epeolus	pusillus	1	0	1	24.viii.1982	Canada	Ontario	Norwood	44.3824	-77.9799	None	T.D. Galloway	Observed collection	JBWM	N/A	Non-type	None			Approximated from given locality
Epeolus	pusillus	1	0	1	03.xi.2001	Canada	Ontario	Osprey Marsh, Frontenac County	44.579	-76.565	None	Not indicated	Observed collection	PCYU	N/A	Non-type	None			Approximated from given locality
Epeolus	pusillus	0	1	1	25.viii.1954	Canada	Ontario	Ottawa	45.4215	-75.6972	None	W.R.M. Mason	Observed collection	CNC	N/A	Non-type	None			Approximated from given locality
Epeolus	pusillus	1	0	1	03.ix.2001	Canada	Ontario	Queen's University Biological Station	44.5675	-76.3245	None	Not indicated	Observed collection	PCYU	N/A	Non-type	None			Approximated from given locality
Epeolus	pusillus	1	0	1	01.ix.1974	Canada	Ontario	Vankleek Hill	45.52	-74.652	None	J.T. Huber	Observed collection	DEBU	N/A	Non-type	None			Approximated from given locality
Epeolus	pusillus	1	0	1	22.ix.2001	Canada	Ontario	Windsor (Ojibway Prairie)	42.2597	-83.0699	None	S.M. Paiero	Observed collection	DEBU	N/A	Non-type	None			Approximated from given locality
Epeolus	pusillus	1	0	1	23.ix.1965	Canada	Quebec	Buckingham, Gatineau	45.5864	-75.4169	None	B.V. Peterson	Observed collection	CNC	N/A	Non-type	None			Approximated from given locality
Epeolus	pusillus	1	0	1	25.viii.1965	Mexico	Chihuahua	17 mi N Chihuahua	28.8393	-106.194	None	A. Raske	Observed collection	EMEC	N/A	Non-type	None			Approximated from given locality
Epeolus	pusillus	0	1	1	14.ix.1969	Mexico	Chihuahua	Cuiteco	27.4343	-108.008	None	T.A. Sears, R.C. Gardner, and C.S. Glaser	Observed collection	UCBME	N/A	Non-type	None			Approximated from given locality
Epeolus	pusillus	1	0	1	27.iii.1979	Mexico	Sinaloa	Mazatlán	23.2494	-106.411	None	L.D. French	Observed collection	UCBME	N/A	Non-type	None			Approximated from given locality
Epeolus	pusillus	0	1	1	28.iii.1979	Mexico	Sinaloa	Mazatlán	23.2494	-106.411	None	L.D. French	Observed collection	UCBME	N/A	Non-type	None			Approximated from given locality
Epeolus	pusillus	1	0	1	06.viii.1964	Mexico	Sinaloa	Mazatlán	23.2494	-106.411	None	W.R.M. Mason	Observed collection	CNC	N/A	Non-type	None			Approximated from given locality
Epeolus	pusillus	0	1	1	18.x.2014	United States of America	Alabama	Auburn, Lee County	32.5701	-85.4603	None	C.H. Ray	Observed collection	AUMNH	N/A	Non-type	None			Specimen label
Epeolus	pusillus	0	1	1	19.x.2016	United States of America	Alabama	Autauga County	32.4345	-86.5817	Erigeron	C.H. Ray	Observed collection	AUMNH	N/A	Non-type	BOLD:AAX7180	CCDB-30344 A09	MH089887	Specimen label
Epeolus	pusillus	0	1	1	11.x.2016	United States of America	Alabama	Lee County	32.5553	-85.3747	Heterotheca subaxillaris	C.H. Ray	Observed collection	AUMNH	N/A	Non-type	BOLD:AAX7180	CCDB-30344 A07	MH089868	Specimen label
Epeolus	pusillus	0	1	1	11.x.2016	United States of America	Alabama	Lee County	32.5553	-85.3747	Heterotheca subaxillaris	C.H. Ray	Observed collection	AUMNH	N/A	Non-type	None			Specimen label
Epeolus	pusillus	0	1	1	06.v.1955	United States of America	Florida	Alachua county	29.658	-82.302	Erigeron divergens	R.A. Morse	Observed collection	AMNH	N/A	Non-type	None			Approximated from given locality
Epeolus	pusillus	1	0	1	05.v.1974	United States of America	Florida	Alachua, Alachua County	29.7938	-82.4944	None	E.E. Grissell	Observed collection	UCBME	N/A	Non-type	None			Approximated from given locality
Epeolus	pusillus	2	0	2	29.iv.1974	United States of America	Florida	Alachua, Alachua County	29.7938	-82.4944	None	E.E. Grissell	Observed collection	UCBME	N/A	Non-type	None			Approximated from given locality
Epeolus	pusillus	1	3	4	14.x.2000	United States of America	Florida	St. Andrews State Park, Panama City	30.1335	-85.7389	None	C. Porter and L. Stange	Observed collection	FSCA	N/A	Non-type	None			Approximated from given locality
Epeolus	pusillus	1	0	1	01.ix.1909	United States of America	Illinois	Olive Branch	37.17	-89.35	None	Gerhard	Observed collection	FMNH	N/A	Non-type	None			Approximated from given locality
Epeolus	pusillus	0	1	1	08.ix.1956	United States of America	Indiana	Gibson County	38.3338	-87.5791	None	Not indicated	Observed collection	USNM	N/A	Non-type	None			Approximated from given locality
Epeolus	pusillus	0	1	1	Not indicated	United States of America	Kansas	Riley County	39.3686	-96.835	None	?	Observed collection	USNM	N/A	Non-type	None			Approximated from given locality
Epeolus	pusillus	0	1	1	20.ix.2004	United States of America	Maryland	Anne Arundel County	38.8983	-76.669	None	R. Andrus	Observed collection	BIML	N/A	Non-type	None			Specimen label
Epeolus	pusillus	0	2	2	20.ix.2006	United States of America	Maryland	Assateague Island, Worcester County	38.1616	-75.1704	None	S.W. Droege	Observed collection	BIML	N/A	Non-type	None			Specimen label
Epeolus	pusillus	1	5	6	19.ix.2006	United States of America	Maryland	Assateague Island, Worcester County	38.2034	-75.1542	None	S.W. Droege	Observed collection	BIML	N/A	Non-type	None			Specimen label
Epeolus	pusillus	0	1	1	15.ix.2007	United States of America	Maryland	Jug Bay Wetlands Sanctuary, Anne Arundel County	38.7847	-76.7003	None	S.W. Droege	Observed collection	BIML	N/A	Non-type	BOLD:AAX7180	07-MD-2226	MH089890	Specimen label
Epeolus	pusillus	1	0	1	15.ix.2007	United States of America	Maryland	Jug Bay Wetlands Sanctuary, Anne Arundel County	38.7847	-76.7003	None	S.W. Droege	Observed collection	BIML	N/A	Non-type	None			Specimen label
Epeolus	pusillus	1	0	1	22.ix.2010	United States of America	Massachusetts	Middle Moors, Nantucket	41.2749	-70.0345	None	J.M. Karberg	Literature	Ascher and Pickering (2015)	J.S. Ascher	Non-type	None			Approximated from given locality
Epeolus	pusillus	1	0	1	Not indicated	United States of America	Massachusetts	Not indicated	?	?	None	F.G. Sanborn	Observed collection	ANSP [Catalog number: 2228]	N/A	Holotype	None			N/A (locality not indicated or unclear)
Epeolus	pusillus	1	0	1	14-15.ix.2010	United States of America	Massachusetts	Suffolk County	42.3272	-70.9255	None	J. Rykken	Observed collection	BIML	N/A	Non-type	None			Specimen label
Epeolus	pusillus	1	4	5	14-15.ix.2010	United States of America	Massachusetts	Suffolk County	42.328	-70.9271	None	J. Rykken	Observed collection	BIML	N/A	Non-type	None			Specimen label
Epeolus	pusillus	0	1	1	08.x.1944	United States of America	Mississippi	Hattiesburg	31.327	-89.29	None	C.D. Michener	Observed collection	AMNH	N/A	Non-type	None			Approximated from given locality
Epeolus	pusillus			Not indicated	Not indicated	United States of America	Missouri	Buffalo, McDonald County	37.6439	-93.0922	None	C.D. Michener	Literature	Ascher and Pickering (2015)	R.L. Brumley	Non-type	None			Approximated from given locality
Epeolus	pusillus	1	0	1	20.ix.1909	United States of America	New Jersey	Jamesburg	40.353	-74.44	None	W.T. Davis	Observed collection	AMNH	N/A	Non-type	None			Approximated from given locality
Epeolus	pusillus	1	0	1	09-26	United States of America	New Jersey	Seaside Park	39.9268	-74.0771	None	Weiss and West	Observed collection	CNC	N/A	Non-type	None			Approximated from given locality
Epeolus	pusillus	1	0	1	17.ix.1967	United States of America	New York	Lewisboro, Westchester County	41.276	-73.571	None	M. Favreau	Observed collection	AMNH	N/A	Non-type	None			Approximated from given locality
Epeolus	pusillus	1	0	1	04.x.1967	United States of America	New York	Lewisboro, Westchester County	41.276	-73.571	None	M. Favreau	Observed collection	AMNH	N/A	Non-type	None			Approximated from given locality
Epeolus	pusillus	0	1	1	29.ix.2003	United States of America	North Carolina	Wingate, Union County	34.984	-80.449	None	R. Jackowski	Observed collection	BIML	N/A	Non-type	None	03-NC-2225	MH089926	Specimen label
Epeolus	pusillus	0	1	1	02.iv.1979	United States of America	Oklahoma	15 mi S Altus, Jackson County	34.4315	-99.3414	None	R.J. McGinley	Observed collection	USNM	N/A	Non-type	None			Approximated from given locality
Epeolus	pusillus	1	0	1	vii.1965	United States of America	Oklahoma	Lake Texoma, 2 mi E Willis	33.8852	-96.7098	None	R.M. Bohart	Observed collection	UCBME	N/A	Non-type	None			Approximated from given locality
Epeolus	pusillus	0	1	1	30.ix.2016	United States of America	South Carolina	Aiken Savannah River Site	33.3594	-81.6652	Rudbeckia fulgida	S. McCann	Observed collection	JBWM	N/A	Non-type	BOLD:AAX7180	CCDB-30345 D12	MH089886	Specimen label
Epeolus	pusillus	1	0	1	26.ix.2007	United States of America	South Carolina	Carolina Sandhills National Wildlife Refuge, Chesterfield County	34.6232	-80.2428	None	S.W. Droege	Observed collection	BIML	N/A	Non-type	None			Specimen label
Epeolus	pusillus	0	1	1	11-17.ix.2007	United States of America	South Carolina	Hobcaw Barony (5 km E Georgetown), Georgetown County	33.364	-79.227	None	S.M. Paiero	Observed collection	DEBU	N/A	Non-type	None	CCDB-28238 E04	N/A (sequencing failed)	Approximated from given locality
Epeolus	pusillus	1	0	1	04.x.2016	United States of America	South Carolina	S Murrells Inlet	33.4957	-79.0732	None	T.M. Onuferko	Observed collection	PCYU	N/A	Non-type	BOLD:AAX7180	CCDB-30344 B04	MH089874	Approximated from given locality
Epeolus	pusillus	0	1	1	02.iv.1979	United States of America	Texas	17 mi N Vernon, Wilbarger County	34.3685	-99.3182	None	R.J. McGinley	Observed collection	USNM	N/A	Non-type	None			Approximated from given locality
Epeolus	pusillus	1	0	1	21.vi.1969	United States of America	Texas	Canyon, Randall County	34.9803	-101.919	None	R.M. Bohart	Observed collection	UCBME	N/A	Non-type	None			Approximated from given locality
Epeolus	pusillus	0	1	1	12.v.1906	United States of America	Texas	Cotulla	28.4369	-99.235	None	J.C. Crawford	Observed collection	USNM	N/A	Non-type	None			Approximated from given locality
Epeolus	pusillus	1	0	1	vi.1929	United States of America	Texas	Dickinson, Galveston County	39.9268	-74.0771	None	F.M. Hull	Observed collection	CNC	N/A	Non-type	None			Approximated from given locality
Epeolus	pusillus	0	1	1	Not indicated	United States of America	Texas	Lee County	30.2967	-96.9639	None	Illegible	Observed collection	USNM	N/A	Non-type	None			Approximated from given locality
Epeolus	pusillus	0	1	1	22.ix.1990	United States of America	Texas	Lick Creek Park (College Station), Brazos County	30.561	-96.214	None	J. Woolley and J. Huber	Observed collection	CNC	N/A	Non-type	None			Approximated from given locality
Epeolus	pusillus	0	1	1	16.v.2013	United States of America	Texas	Stengl "Lost Pines" Biological Research Station	30.08	-97.183	Rudbeckia hirta	J.L Neff	Observed collection	CTMI	N/A	Non-type	None	CCDB-28313 C10	N/A (sequencing failed)	Specimen label
Epeolus	pusillus	0	1	1	01.iv.1907	United States of America	Texas	Victoria	28.8053	-97.0036	Callirhoe involucrata	J.D. Mitchell	Observed collection	USNM	N/A	Non-type	None			Approximated from given locality
Epeolus	rufulus	1	0	1	01.ix.1932	United States of America	Colorado	Crowley	38.193	-103.856	None	M.T. James	Observed collection	CUM [Catalog number: 0000043]	N/A	Holotype	None			Approximated from given locality
Epeolus	rufulus	0	1	1	22.viii.2014	United States of America	Colorado	Stratton, Kit Carson County	39.2645	-102.668	None	A. Carper	Observed collection	CUM	N/A	Non-type	BOLD:ADI5469	CCDB-24581 B10	MH089980	Specimen label
Epeolus	rufulus	1	0	1	13.ix.2001	United States of America	Kansas	Finney (3.2 km S Garden City)	37.9411	-100.881	Heterotheca subaxillaris ssp. latifolia	R.W. Brooks	Observed collection	KUNHM	N/A	Non-type	None	CCDB-28315 G04	MH089969	Specimen label
Epeolus	rufulus	0	1	1	13.viii.1959	United States of America	Nebraska	2 mi S Alliance, Box Butte County	42.068	-102.871	None	W.E. LaBerge	Observed collection	BBSL	N/A	Non-type	None			Approximated from given locality
Epeolus	rufulus	1	0	1	21.viii.2004	United States of America	New Mexico	~6 mi E Cloverdale, Hidalgo County	31.425	-108.814	None	D. Yanega	Observed collection	UCR	N/A	Non-type	None	CCDB-28313 H02	N/A (sequencing failed)	Specimen label
Epeolus	scutellaris	2	0	2	03.ix.1974	Canada	Manitoba	Canadian Forces Base Portage la Prairie	49.9182	-98.2735	None	T.D. Galloway	Observed collection	JBWM	N/A	Non-type	None			Approximated from given locality
Epeolus	scutellaris	0	1	1	02.viii.1978	Canada	New Brunswick	Kouchibouguac	46.7958	-65.0559	None	D.B. Lyons	Observed collection	CNC	N/A	Non-type	None			Approximated from given locality
Epeolus	scutellaris	1	0	1	11.viii.1957	Canada	New Brunswick	Saint Andrews	45.0738	-67.0531	None	G.E. Shewell	Observed collection	CNC	N/A	Non-type	None			Approximated from given locality
Epeolus	scutellaris	1	0	1	27.viii.2000	Canada	Nova Scotia	Avonport, Kings County	45.1189	-64.2634	Solidago speciosa	C. Sheffield	Observed collection	PCYU	N/A	Non-type	None			Specimen label
Epeolus	scutellaris	1	0	1	28.viii.2000	Canada	Nova Scotia	Avonport, Kings County	45.1189	-64.2634	Solidago speciosa	C. Sheffield	Observed collection	PCYU	N/A	Non-type	None			Specimen label
Epeolus	scutellaris	1	0	1	14.ix.2000	Canada	Nova Scotia	Avonport, Kings County	45.1189	-64.2634	Symphyotrichum	C. Sheffield	Observed collection	RSKM	N/A	Non-type	None			Specimen label
Epeolus	scutellaris	1	0	1	13.viii.2002	Canada	Nova Scotia	Brier Island, Digby County	44.2354	-66.3698	None	C. Sheffield	Observed collection	PCYU	N/A	Non-type	None			Specimen label
Epeolus	scutellaris	0	1	1	13.viii.2002	Canada	Nova Scotia	Brier Island, Digby County	44.2354	-66.3698	Aster	C. Sheffield and S. Rigby	Observed collection	PCYU	N/A	Non-type	None			Specimen label
Epeolus	scutellaris	1	0	1	15.ix.2005	Canada	Nova Scotia	Brooklyn Street (near Kentville), Kings County	45.076	-64.494	None	C. Sheffield and S. Westby	Observed collection	PCYU	N/A	Non-type	None			Specimen label
Epeolus	scutellaris	1	0	1	10.ix.2000	Canada	Nova Scotia	Evang. Beach, Kings County	45	-64	Solidago	C. Sheffield	Observed collection	RSKM	N/A	Non-type	None			Approximated from given locality
Epeolus	scutellaris	1	0	1	04.viii.1999	Canada	Nova Scotia	Kemptown, Colchester County	45.501	-63.105	None	J. Ogden	Observed collection	PCYU	N/A	Non-type	None			Approximated from given locality
Epeolus	scutellaris	0	3	3	15.viii.1931	Canada	Nova Scotia	Kings County	45.1	-64.7	None	C.E. Atwood	Observed collection	CNC	N/A	Non-type	None			Approximated from given locality
Epeolus	scutellaris	0	1	1	25.viii.1985	Canada	Nova Scotia	Melford	45.8	-61.2	None	L. Packer	Observed collection	PCYU	N/A	Non-type	None			Approximated from given locality
Epeolus	scutellaris	1	0	1	10.ix.2002	Canada	Nova Scotia	Pereau beach, Kings County	45.1904	-64.4135	None	C. Sheffield	Observed collection	PCYU	N/A	Non-type	None			Specimen label
Epeolus	scutellaris	1	0	1	29.viii.2005	Canada	Nova Scotia	Pereau beach, Kings County	45.214	-64.365	None	C. Sheffield and S. Westby	Observed collection	PCYU	N/A	Non-type	None			Specimen label
Epeolus	scutellaris	1	0	1	10.ix.2002	Canada	Nova Scotia	Pereau, Kings County	45.1904	-64.4153	None	C. Sheffield	Observed collection	RSKM	N/A	Non-type	BOLD:AAG5250	sheffT-54	FJ582219	Specimen label
Epeolus	scutellaris	1	0	1	03.ix.1985	Canada	Nova Scotia	Port Hawkesbury Station, Cape Breton Island	45.627	-61.358	None	L. Packer	Observed collection	PCYU	N/A	Non-type	None			Approximated from given locality
Epeolus	scutellaris	0	1	1	24.viii.1985	Canada	Nova Scotia	River Denys Mtn Rd	45.8	-61.1	None	L. Packer	Observed collection	PCYU	N/A	Non-type	None			Approximated from given locality
Epeolus	scutellaris	0	1	1	01.ix.1985	Canada	Nova Scotia	River Denys Mtn Rd	45.8	-61.1	None	L. Packer	Observed collection	PCYU	N/A	Non-type	None			Approximated from given locality
Epeolus	scutellaris	1	0	1	08.ix.1985	Canada	Nova Scotia	Valley Mills, Cape Breton Island	45.8516	-61.0873	None	L. Packer	Observed collection	PCYU	N/A	Non-type	None			Approximated from given locality
Epeolus	scutellaris	1	1	2	03-10.viii.1900	Canada	Nova Scotia	Weymouth	44.4	-66	None	Not indicated	Observed collection	CNC	N/A	Non-type	None			Approximated from given locality
Epeolus	scutellaris	1	0	1	30.viii.1981	Canada	Nova Scotia	Wreck Cove, Cape Breton Island	46.5503	-60.4113	None	L. Packer	Observed collection	PCYU	N/A	Non-type	None			Approximated from given locality
Epeolus	scutellaris	0	1	1	21.viii.2012	Canada	Ontario	Albion Hills Conservation Area	43.928	-79.83	None	S. Dumesh	Observed collection	PCYU	N/A	Non-type	None	CCDB-28238 F03	N/A (sequencing failed)	Specimen label
Epeolus	scutellaris	0	1	1	18.viii.1975	Canada	Ontario	Bobcaygeon (Emily Creek), Peterborough County	?	?	None	F. Quan	Observed collection	ROM	N/A	Non-type	None			N/A (locality not indicated or unclear)
Epeolus	scutellaris	0	1	1	02.ix.1954	Canada	Ontario	Brighton	44	-77.7	None	J.C. Martin	Observed collection	CNC	N/A	Non-type	None			Approximated from given locality
Epeolus	scutellaris	1	0	1	30.viii.1954	Canada	Ontario	Burketon	44.1	-78.8	None	C.D. Miller	Observed collection	CNC	N/A	Non-type	None			Approximated from given locality
Epeolus	scutellaris	1	0	1	18.viii.1969	Canada	Ontario	Caledon (Forks of the Credit Provincial Park)	43.8	-80	None	P. MacKay	Observed collection	PCYU	N/A	Non-type	None			Approximated from given locality
Epeolus	scutellaris	1	0	1	27.viii.1968	Canada	Ontario	Caledon (Forks of the Credit Provincial Park)	43.8	-80	None	P. MacKay	Observed collection	PCYU	N/A	Non-type	None			Approximated from given locality
Epeolus	scutellaris	1	0	1	18.viii.1969	Canada	Ontario	Caledon (Forks of the Credit Provincial Park)	43.8177	-80.0116	None	P. MacKay	Observed collection	ROM	N/A	Non-type	None			Approximated from given locality
Epeolus	scutellaris	2	1	3	27.viii.1968	Canada	Ontario	Caledon (Forks of the Credit Provincial Park)	43.8177	-80.0116	None	P. MacKay	Observed collection	ROM	N/A	Non-type	None			Approximated from given locality
Epeolus	scutellaris	1	0	1	21.viii.1969	Canada	Ontario	Caledon (Forks of the Credit Provincial Park)	43.8177	-80.0116	None	P. MacKay	Observed collection	ROM	N/A	Non-type	None			Approximated from given locality
Epeolus	scutellaris	0	1	1	08.viii.1968	Canada	Ontario	Caledon (Forks of the Credit Provincial Park)	43.8177	-80.0116	None	P. MacKay	Observed collection	ROM	N/A	Non-type	None			Approximated from given locality
Epeolus	scutellaris	0	1	1	12.viii.1968	Canada	Ontario	Caledon (Forks of the Credit Provincial Park)	43.8177	-80.0116	None	P. MacKay	Observed collection	ROM	N/A	Non-type	None			Approximated from given locality
Epeolus	scutellaris	0	1	1	13.viii.2003	Canada	Ontario	Caledon (Gschwendtner property)	43.8136	-76.9836	Eupatorium fistulosum	A.I. Gravel	Observed collection	PCYU	N/A	Non-type	None			Specimen label
Epeolus	scutellaris	0	1	1	02.ix.2003	Canada	Ontario	Caledon (Gschwendtner property)	43.8136	-76.9836	Allium tricoccum	J. Grixti	Observed collection	PCYU	N/A	Non-type	None			Specimen label
Epeolus	scutellaris	1	0	1	13.ix.2002	Canada	Ontario	Caledon (Gschwendtner property)	43.8136	-76.9836	None	J. Grixti	Observed collection	PCYU	N/A	Non-type	None			Specimen label
Epeolus	scutellaris	2	0	2	18.ix.2003	Canada	Ontario	Caledon (Gschwendtner property)	43.8136	-76.9836	None	J. Grixti	Observed collection	PCYU	N/A	Non-type	None			Specimen label
Epeolus	scutellaris	0	1	1	08.ix.2003	Canada	Ontario	Caledon (Gschwendtner property)	43.8136	-76.9836	Solidago altissima	J. Grixti	Observed collection	PCYU	N/A	Non-type	None			Specimen label
Epeolus	scutellaris	1	0	1	10.ix.2002	Canada	Ontario	Conc. 11 near Hume Rd, Puslinch	43.5397	-80.1353	None	P. Hebert	Observed collection	PCYU	N/A	Non-type	None			Approximated from given locality
Epeolus	scutellaris	0	1	1	14.viii.2016	Canada	Ontario	Cumberland (Ottawa: Baseline Rd & Canaan Rd)	45.5074	-75.3247	None	T.M. Onuferko	Observed collection	PCYU	N/A	Non-type	BOLD:AAG5250	CCDB-24580 H02	MH089944	Specimen label
Epeolus	scutellaris	0	1	1	03.viii.1954	Canada	Ontario	Dunnville	42.9	-79.6	None	C.D. Miller	Observed collection	CNC	N/A	Non-type	None			Approximated from given locality
Epeolus	scutellaris	1	0	1	12.ix.2000	Canada	Ontario	King (Joker's Hill)	44.043	-79.541	None	J. Grixti	Observed collection	PCYU	N/A	Non-type	None			Specimen label
Epeolus	scutellaris	0	2	2	28.viii.2002	Canada	Ontario	King (Joker's Hill)	44.043	-79.541	None	J. Grixti	Observed collection	PCYU	N/A	Non-type	None			Specimen label
Epeolus	scutellaris	2	1	3	06.ix.2003	Canada	Ontario	King (Joker's Hill)	44.043	-79.541	None	J. Grixti	Observed collection	PCYU	N/A	Non-type	None			Specimen label
Epeolus	scutellaris	0	1	1	23.vii.2002	Canada	Ontario	King (Joker's Hill)	44.043	-79.541	Solidago bicolor	J. Grixti	Observed collection	PCYU	N/A	Non-type	None			Specimen label
Epeolus	scutellaris	2	0	2	28.viii.2002	Canada	Ontario	King (Joker's Hill)	44.043	-79.541	Solidago bicolor	J. Grixti	Observed collection	PCYU	N/A	Non-type	None			Specimen label
Epeolus	scutellaris	0	1	1	08.viii.2001	Canada	Ontario	King (Joker's Hill)	44.043	-79.31	Solidago altissima	M. Somers	Observed collection	PCYU	N/A	Non-type	None			Approximated from given locality
Epeolus	scutellaris	0	1	1	08.viii.2001	Canada	Ontario	King (Joker's Hill)	44.043	-79.31	Symphyotrichum lateriflorum	M. Somers	Observed collection	PCYU	N/A	Non-type	None			Approximated from given locality
Epeolus	scutellaris	1	0	1	28.viii.2002	Canada	Ontario	King (Joker's Hill)	44.043	-79.31	Melilotus albus	V. Kushnir	Observed collection	PCYU	N/A	Non-type	None			Specimen label
Epeolus	scutellaris	1	0	1	28.viii.2002	Canada	Ontario	King (Joker's Hill)	44.043	-79.31	None	V. Kushnir	Observed collection	PCYU	N/A	Non-type	None			Specimen label
Epeolus	scutellaris	0	1	1	23.viii.2000	Canada	Ontario	King (Joker's Hill)	44.043	-79.541	None	V. Kushnir	Observed collection	PCYU	N/A	Non-type	None			Specimen label
Epeolus	scutellaris	0	1	1	28.viii.2002	Canada	Ontario	King (Joker's Hill)	44.043	-79.31	Prunella vulgaris	V. Kushnir	Observed collection	PCYU	N/A	Non-type	None			Specimen label
Epeolus	scutellaris	0	1	1	23.viii.2002	Canada	Ontario	King (Joker's Hill)	44.043	-79.541	Ranunculus	V. Kushnir	Observed collection	PCYU	N/A	Non-type	None			Specimen label
Epeolus	scutellaris	1	0	1	28.viii.2002	Canada	Ontario	King (Joker's Hill)	44.043	-79.31	Solidago bicolor	V. Kushnir	Observed collection	PCYU	N/A	Non-type	None			Specimen label
Epeolus	scutellaris	0	4	4	21.viii.2001	Canada	Ontario	King, (Joker's Hill: Dead Man's Curve site)	44.0394	-79.5317	None	M. Somers	Observed collection	PCYU	N/A	Non-type	None			Specimen label
Epeolus	scutellaris	0	1	1	29.viii.2001	Canada	Ontario	King, (Joker's Hill: Dead Man's Curve site)	44.0394	-79.5317	None	M. Somers	Observed collection	PCYU	N/A	Non-type	None			Specimen label
Epeolus	scutellaris	0	1	1	Not indicated	Canada	Ontario	King, (Joker's Hill: Dead Man's Curve site)	44.0394	-79.5317	None	Not indicated	Observed collection	PCYU	N/A	Non-type	None			Specimen label
Epeolus	scutellaris	0	1	1	03-04.viii.1960	Canada	Ontario	Lake of the Woods, Harris Hill	49	-94.5	None	Kelton and Whitney	Observed collection	CNC	N/A	Non-type	None			Approximated from given locality
Epeolus	scutellaris	1	0	1	10.ix.2008	Canada	Ontario	Lambton County	43.2863	-81.8007	None	A. Taylor	Observed collection	PCYU	N/A	Non-type	BOLD:AAG5250	CCDB-24580 H06	MH089953	Approximated from given locality
Epeolus	scutellaris	1	0	1	29.viii.2007	Canada	Ontario	Lambton County	43.2761	-81.8147	None	A. Taylor	Observed collection	PCYU	N/A	Non-type	None	CCDB-24580 H04	N/A (sequencing failed)	Approximated from given locality
Epeolus	scutellaris	0	1	1	01.ix.1992	Canada	Ontario	Manester Tract (St. Williams)	42.7	-80.34	None	P.J. Carson	Observed collection	PCYU	N/A	Non-type	None			Approximated from given locality
Epeolus	scutellaris	2	0	2	20.viii.2016	Canada	Ontario	Marshlands Conservation Area (Kingston), Frontenac County	44.221	-76.5378	None	J. Gibbs	Observed collection	JBWM	N/A	Non-type	None			Approximated from given locality
Epeolus	scutellaris	1	0	1	04.ix.1954	Canada	Ontario	Normandale	42.7	-80.3	None	C.D. Miller	Observed collection	CNC	N/A	Non-type	None			Approximated from given locality
Epeolus	scutellaris	1	0	1	24.viii.1982	Canada	Ontario	Norwood	44.3824	-77.9799	None	T.D. Galloway	Observed collection	JBWM	N/A	Non-type	None			Approximated from given locality
Epeolus	scutellaris	1	0	1	03.ix.1925	Canada	Ontario	Orono	43.9772	-78.6168	None	N.K. Bigelow	Observed collection	ROM	N/A	Non-type	None			Approximated from given locality
Epeolus	scutellaris	1	1	2	25.viii.1954	Canada	Ontario	Ottawa	45.4	-75.7	None	W.R.M. Mason	Observed collection	CNC	N/A	Non-type	None			Approximated from given locality
Epeolus	scutellaris	1	0	1	03.ix.1985	Canada	Ontario	Ottawa Airport	45.323	-75.662	None	L. Packer	Observed collection	PCYU	N/A	Non-type	None			Approximated from given locality
Epeolus	scutellaris	0	1	1	19.ix.1992	Canada	Ontario	Peel Reg. Mun Hart House Farm (near Cheltenham)	43.7807	-79.9542	None	D.C. Darling	Observed collection	ROM	N/A	Non-type	None			Approximated from given locality
Epeolus	scutellaris	4	0	4	02.ix.2001	Canada	Ontario	Queen's University Biological Station (Main HQ)	44.567	-76.324	None	A. Zayed	Observed collection	PCYU	N/A	Non-type	None			Approximated from given locality
Epeolus	scutellaris	1	0	1	22.ix.1972	Canada	Ontario	Rockwood	43.6189	-80.1442	None	T.D. Galloway	Observed collection	JBWM	N/A	Non-type	None			Approximated from given locality
Epeolus	scutellaris	1	0	1	20.viii.1938	Canada	Ontario	Spencerville	44.8	-75.5	None	G.H. Hammond	Observed collection	CNC	N/A	Non-type	None			Approximated from given locality
Epeolus	scutellaris	1	0	1	05.ix.1976	Canada	Ontario	Thousand Islands National Park	44.3	-76.1	None	Reid	Observed collection	CNC	N/A	Non-type	None			Approximated from given locality
Epeolus	scutellaris	1	0	1	31.viii.2006	Canada	Ontario	York University Campus, Toronto	43.7749	-79.5064	None	E. Willis	Observed collection	PCYU	N/A	Non-type	None			Approximated from given locality
Epeolus	scutellaris	1	0	1	08.ix.1985	Canada	Quebec	8 km SE Rigaud	45.5	-74.2	None	J.S. Noyes	Observed collection	CNC	N/A	Non-type	None			Approximated from given locality
Epeolus	scutellaris	0	2	2	20-23.viii.1917	Canada	Quebec	Fort-Coulonge	45.8	-76.7	None	J.I. Beaulne	Observed collection	CNC	N/A	Non-type	None			Approximated from given locality
Epeolus	scutellaris	1	0	1	13.ix.1965	Canada	Quebec	Hull (Gatineau)	45.4	-75.7	None	Not indicated	Observed collection	CNC	N/A	Non-type	None			Approximated from given locality
Epeolus	scutellaris	1	0	1	20.ix.1965	Canada	Quebec	Mont Ste. Marie	45.9	-75.9	None	J.R. Vockeroth	Observed collection	CNC	N/A	Non-type	None			Approximated from given locality
Epeolus	scutellaris	1	0	1	15.x.2016	United States of America	Alabama	Auburn, Lee County	32.6005	-85.5102	Erigeron	C.H. Ray	Observed collection	AUMNH	N/A	Non-type	None			Specimen label
Epeolus	scutellaris	0	1	1	19.x.2016	United States of America	Alabama	Autauga County	32.4345	-86.5817	Erigeron	C.H. Ray	Observed collection	AUMNH	N/A	Non-type	BOLD:AAG5250	CCDB-30344 A05	MH089951	Specimen label
Epeolus	scutellaris	1	0	1	19.x.2016	United States of America	Alabama	Autauga County	32.4345	-86.5817	Erigeron	C.H. Ray	Observed collection	AUMNH	N/A	Non-type	None			Specimen label
Epeolus	scutellaris	2	0	2	05.xi.2016	United States of America	Alabama	Covington County	31.255	-86.2887	Erigeron	C.H. Ray	Observed collection	AUMNH	N/A	Non-type	None			Specimen label
Epeolus	scutellaris	1	0	1	09.x.2016	United States of America	Alabama	Lee County	32.5553	-85.3747	Solidago	C.H. Ray	Observed collection	AUMNH	N/A	Non-type	BOLD:AAG5250	CCDB-30344 A01	MH090004	Specimen label
Epeolus	scutellaris	1	0	1	09.x.2016	United States of America	Alabama	Lee County	32.5553	-85.3747	Heterotheca subaxillaris	C.H. Ray	Observed collection	AUMNH	N/A	Non-type	None			Specimen label
Epeolus	scutellaris	2	0	2	09.x.2016	United States of America	Alabama	Lee County	32.5553	-85.3747	Solidago	C.H. Ray	Observed collection	AUMNH	N/A	Non-type	None			Specimen label
Epeolus	scutellaris	0	1	1	27.ix.2016	United States of America	Alabama	Mobile Botanical Gardens, Mobile County	30.701	-88.1606	Solidago	C.H. Ray	Observed collection	AUMNH	N/A	Non-type	None			Specimen label
Epeolus	scutellaris	1	0	1	01.x.2016	United States of America	Alabama	Montgomery, Montgomery County	32.3135	-86.1744	Solidago	A. Jeon	Observed collection	AUMNH	N/A	Non-type	BOLD:AAG5250	CCDB-30344 A03	MH089852	Specimen label
Epeolus	scutellaris	0	1	1	22.viii.1986	United States of America	Arizona	17 mi S Safford	32.597	-109.688	Chrysothamnus	R.R. Snelling	Observed collection	LACM	N/A	Non-type	None			Approximated from given locality
Epeolus	scutellaris	0	2	2	28.viii.1985	United States of America	Arizona	4 mi E Willcox, Cochise County	32.246	-109.76	None	J.G and B.L. Rozen	Observed collection	AMNH	N/A	Non-type	None			Approximated from given locality
Epeolus	scutellaris	0	1	1	12.ix.1976	United States of America	Arizona	5 mi S Apache, Cochise County	31.6366	-109.187	None	R.M. Bohart	Observed collection	UCBME	N/A	Non-type	None			Approximated from given locality
Epeolus	scutellaris	0	1	1	31.viii.2003	United States of America	Arizona	5 mi W Portal, Cochise County	31.914	-109.227	None	J.S. Ascher	Observed collection	AMNH	N/A	Non-type	None			Approximated from given locality
Epeolus	scutellaris	1	0	1	08.ix.2011	United States of America	Arizona	Near Portal, Cochise County	31.909	-109.113	None	A. Payne	Observed collection	AMNH	N/A	Non-type	None	CCDB-28230 E06	N/A (sequencing failed)	Approximated from given locality
Epeolus	scutellaris	0	1	1	13.x.1997	United States of America	Arizona	Phoenix, Maricopa County	33.448	-112.074	None	K.C. Rozen	Observed collection	AMNH	N/A	Non-type	None	CCDB-28237 C04	N/A (sequencing failed)	Approximated from given locality
Epeolus	scutellaris	1	0	1	02.ix.2003	United States of America	Arizona	W Turkey Creek, Chiricahua Mountains	31.876	-109.471	None	J.G. Rozen, J.S. Ascher, R.L. Staff, and R.E. Edwards	Observed collection	AMNH	N/A	Non-type	None			Approximated from given locality
Epeolus	scutellaris	0	1	1	24.viii.1967	United States of America	Colorado	2.4 mi N Hooper, Saguache County	37.7732	-105.883	None	R.R. Snelling	Observed collection	LACM	N/A	Non-type	None			Approximated from given locality
Epeolus	scutellaris	0	1	1	09.viii.2013	United States of America	Idaho	St. Anthony Sand Dunes, Fremont County	44.004	-111.795	None	A. Payne	Observed collection	AMNH	N/A	Non-type	BOLD:AAG5250	CCDB-22014 C04	MH089860	Approximated from given locality
Epeolus	scutellaris	0	1	1	09.viii.2013	United States of America	Idaho	St. Anthony Sand Dunes, Fremont County	44.004	-111.795	None	A. Payne	Observed collection	AMNH	N/A	Non-type	BOLD:AAG5250	CCDB-22015 G01	MH090013	Approximated from given locality
Epeolus	scutellaris	0	1	1	22.viii.2012	United States of America	Maine	Blue Hill	44.414	-68.587	None	E. Venturini	Observed collection	BIML	N/A	Non-type	None			Specimen label
Epeolus	scutellaris	1	0	1	21.viii.2013	United States of America	Maine	Columbia Falls	44.654	-67.727	None	E. Venturini	Observed collection	BIML	N/A	Non-type	None			Specimen label
Epeolus	scutellaris	1	0	1	20.viii.2013	United States of America	Maine	Jonesboro	44.663	-67.572	None	E. Venturini	Observed collection	BIML	N/A	Non-type	None			Specimen label
Epeolus	scutellaris	0	4	4	19.ix.2006	United States of America	Maryland	Assateague Island, Worcester County	38.2034	-75.1542	None	S.W. Droege	Observed collection	BIML	N/A	Non-type	None			Specimen label
Epeolus	scutellaris	1	0	1	01-02.ix.2011	United States of America	Michigan	Alger County	46.6616	-86.0252	None	J. Gulbransen and C. Heyd	Observed collection	BIML	N/A	Non-type	None			Specimen label
Epeolus	scutellaris	0	1	1	03.ix.2016	United States of America	Michigan	East Lansing, Ingham County	42.748	-84.488	None	J. Gibbs	Observed collection	JBWM	N/A	Non-type	None			Approximated from given locality
Epeolus	scutellaris	0	1	1	15.ix.1986	United States of America	Minnesota	3 mi E Glyndon, Clay County	46.8775	-96.5158	None	J.R. Powers	Observed collection	EMEC	N/A	Non-type	None			Approximated from given locality
Epeolus	scutellaris	2	5	7	17.viii.1995	United States of America	Minnesota	Wabasha, Wabasha County	44.371	-92.0382	None	J.R. Powers	Observed collection	EMEC	N/A	Non-type	None			Approximated from given locality
Epeolus	scutellaris	0	1	1	Not indicated	United States of America	New Hampshire	North Conway	44.0537	-71.1284	None	(J.?) Bequaert	Observed collection	EMEC	N/A	Non-type	None			Approximated from given locality
Epeolus	scutellaris	0	1	1	12.viii.1949	United States of America	New Jersey	Montvale, Bergen County	41.047	-74.023	None	B.L. and J.G. Rozen	Observed collection	AMNH	N/A	Non-type	None			Approximated from given locality
Epeolus	scutellaris	0	1	1	24.viii.1994	United States of America	New Mexico	17 mi S Animas, Hidalgo County	31.662	-108.812	None	J.G. Rozen and J.S. Ascher	Observed collection	AMNH	N/A	Non-type	None			Approximated from given locality
Epeolus	scutellaris	1	0	1	30.viii.1994	United States of America	New Mexico	17 mi S Animas, Hidalgo County	31.705	-108.81	None	J.G. Rozen and J.S. Ascher	Observed collection	AMNH	N/A	Non-type	None			Approximated from given locality
Epeolus	scutellaris	0	1	1	22.viii.1997	United States of America	New Mexico	26 mi S Animas, Hidalgo County	31.574	-108.804	None	J.G. Rozen and B. McAdams	Observed collection	AMNH	N/A	Non-type	None			Approximated from given locality
Epeolus	scutellaris	0	1	1	24.viii.1994	United States of America	New Mexico	27-32 mi S Animas, Hidalgo County	31.516	-108.808	None	J.G. Rozen and J.S. Ascher	Observed collection	AMNH	N/A	Non-type	None			Approximated from given locality
Epeolus	scutellaris	0	1	1	30.viii.1994	United States of America	New Mexico	29-31 mi S Animas, Hidalgo County	31.517	-108.801	None	J.G. Rozen and J.S. Ascher	Observed collection	AMNH	N/A	Non-type	None			Approximated from given locality
Epeolus	scutellaris	0	1	1	07.ix.2003	United States of America	New Mexico	3 mi S Rodeo, Hidalgo County	31.792	-109.031	None	J.S. Ascher	Observed collection	AMNH	N/A	Non-type	None			Approximated from given locality
Epeolus	scutellaris	0	1	1	28.viii.1997	United States of America	New Mexico	Cienega, Hidalgo County	31.335	-108.81	None	J.G. Rozen and B. McAdams	Observed collection	AMNH	N/A	Non-type	None			Approximated from given locality
Epeolus	scutellaris	0	1	1	07.ix.1976	United States of America	New Mexico	Rodeo, Hidalgo County	31.8354	-109.031	None	R.M. Bohart	Observed collection	UCBME	N/A	Non-type	None			Approximated from given locality
Epeolus	scutellaris	0	1	1	04.ix.2011	United States of America	New Mexico	U.S. Route 180 (11 mi SE Mangas), Grant County	32.7564	-108.373	None	J.G Rozen and E.S. Wyman	Observed collection	AMNH	N/A	Non-type	None	CCDB-28230 E04	Unavailable (sequence <200 bp)	Approximated from given locality
Epeolus	scutellaris	1	0	1	19.viii.2012	United States of America	New York	Cornell Botanic Gardens (Cornell University), Tompkins County	42.4497	-76.4711	None	J. Gibbs	Observed collection	JBWM	N/A	Non-type	None			Specimen label
Epeolus	scutellaris	1	0	1	12.viii.1917	United States of America	New York	Keene Valley, Essex County	44.19	-73.787	None	H. Notman	Observed collection	AMNH	N/A	Neotype	None			Approximated from given locality
Epeolus	scutellaris	1	0	1	03.ix.2011	United States of America	New York	Lime Hollow, Cortland County	42.565	-76.255	None	J. Gibbs	Observed collection	JBWM	N/A	Non-type	None			Specimen label
Epeolus	scutellaris	0	1	1	18.viii.2012	United States of America	New York	Mundy Wildflower Garden (Cornell University), Tompkins County	42.451	-76.469	None	J. Gibbs	Observed collection	JBWM	N/A	Non-type	None			Specimen label
Epeolus	scutellaris	0	1	1	Not indicated	United States of America	North Carolina	Black Mountains	35.618	-82.321	None	Not indicated	Observed collection	AMNH	N/A	Non-type	None			Approximated from given locality
Epeolus	scutellaris	1	0	1	19.viii.1988	United States of America	North Dakota	1 mi SE McLeod, Ransom County	46.3852	-97.2828	None	J.R. Powers	Observed collection	EMEC	N/A	Non-type	None			Approximated from given locality
Epeolus	scutellaris	1	0	1	10.ix.1997	United States of America	North Dakota	1 mi SE McLeod, Ransom County	46.3852	-97.2828	None	J.R. Powers	Observed collection	EMEC	N/A	Non-type	None			Approximated from given locality
Epeolus	scutellaris	2	0	2	08.ix.1987	United States of America	North Dakota	11 mi W Walcott, Richland County	46.5437	-97.1768	None	J.R. Powers	Observed collection	EMEC	N/A	Non-type	None			Approximated from given locality
Epeolus	scutellaris	1	0	1	02.ix.1996	United States of America	North Dakota	11 mi W Walcott, Richland County	46.5437	-97.1768	None	J.R. Powers	Observed collection	EMEC	N/A	Non-type	None			Approximated from given locality
Epeolus	scutellaris	2	1	3	19.viii.1980	United States of America	North Dakota	7 mi SE Sheldon, Ransom County	46.5288	-97.6154	None	J.R. Powers	Observed collection	EMEC	N/A	Non-type	None			Approximated from given locality
Epeolus	scutellaris	1	0	1	28.viii.1981	United States of America	North Dakota	7 mi SE Sheldon, Ransom County	46.5288	-97.6154	None	J.R. Powers	Observed collection	EMEC	N/A	Non-type	None			Approximated from given locality
Epeolus	scutellaris	0	1	1	09.viii.2000	United States of America	North Dakota	7 mi SE Sheldon, Ransom County	46.5288	-97.6154	None	J.R. Powers	Observed collection	EMEC	N/A	Non-type	None			Approximated from given locality
Epeolus	scutellaris	0	1	1	26.vii.1985	United States of America	North Dakota	7 mi SE Sheldon, Ransom County	46.5288	-97.6154	None	J.R. Powers	Observed collection	EMEC	N/A	Non-type	None			Approximated from given locality
Epeolus	scutellaris	0	1	1	08-10.1934	United States of America	Pennsylvania	Wilawana	41.9955	-76.5966	None	R.H. Crandall	Observed collection	LACM	N/A	Non-type	None			Approximated from given locality
Epeolus	scutellaris	1	0	1	04.ix.1982	United States of America	Utah	Cornish, Cache County	41.9755	-111.953	None	R.M. Bohart	Observed collection	UCBME	N/A	Non-type	None			Approximated from given locality
Epeolus	scutellaris	1	2	3	15.viii.1916	United States of America	Vermont	Chittenden, Rutland County	43.7271	-72.9428	None	Not indicated	Observed collection	AMNH	N/A	Non-type	None			Approximated from given locality
Epeolus	scutellaris	0	1	1	04.ix.????	United States of America	Virginia	Falls Church	38.8823	-77.1711	None	N. Banks	Observed collection	AMNH	N/A	E. vernoniae holotype	None			Approximated from given locality
Epeolus	scutellaris	1	0	1	vi.1965	United States of America	Wisconsin	Friendship, Adams County	43.97	-89.82	None	O. Perk	Observed collection	FMNH	N/A	Non-type	None			Approximated from given locality
Epeolus	splendidus	0	1	1	24.iii.1995	Mexico	Durango	Reserva de la Biósfera de Mapimí	26.6803	-103.741	None	R. López	Observed collection	BBSL	N/A	Paratype	None			Specimen label
Epeolus	splendidus	0	1	1	24.iii.1962	Mexico	Jalisco	Plan de Barrancas	21.043	-104.211	None	F.D. Parker	Observed collection	UCBME	N/A	Paratype	None			Approximated from given locality
Epeolus	splendidus	0	1	1	29.iv.1990	United States of America	Arizona	11 mi SW Congress, Yavapai County	34.08	-113.021	None	J.G. Rozen	Observed collection	AMNH	N/A	Paratype	None			Approximated from given locality
Epeolus	splendidus	1	0	1	22.v.1988	United States of America	Arizona	14 mi SW Apache, Cochise County	31.5449	-109.284	None	J.G. Rozen	Observed collection	AMNH	N/A	Paratype	None			Approximated from given locality
Epeolus	splendidus	0	1	1	14.iii.??54	United States of America	Arizona	2 mi E Tanque Verde, Pima County	32.2502	-110.703	None	F. Werner	Observed collection	LACM	N/A	Paratype	None			Approximated from given locality
Epeolus	splendidus	0	1	1	28.iv.1988	United States of America	Arizona	20 mi NE Mesa, Maricopa County	33.5393	-111.63	Parkinsonia	P. Robinson	Observed collection	CUM	N/A	Paratype	None			Approximated from given locality
Epeolus	splendidus	1	0	1	15-27.iv.1996	United States of America	Arizona	8 km E Robles Junction (Tucson), Pima County	32.0667	-111.25	None	D. Yanega	Observed collection	UCR	N/A	Paratype	None			Specimen label
Epeolus	splendidus	0	2	2	11-12.iv.1988	United States of America	Arizona	Arizona-Sonora Desert Museum/Tucson Mountain Park, Pima County	32.244	-111.168	None	K. Krombein and B. Norden	Observed collection	USNM	N/A	Paratypes	None			Approximated from given locality
Epeolus	splendidus	1	0	1	29.v.2015	United States of America	Arizona	Catalina Hwy (Santa Catalina Mountains), Coronado National Forest	32.3631	-110.714	Eriogonum	A.T. Onuferko	Observed collection	PCYU	N/A	Paratype	BOLD:ACX0474	CCDB-22013 E11	MH089954	Specimen label
Epeolus	splendidus	0	1	1	09.iv.1997	United States of America	Arizona	E Calle del Prado & N Palo Verde Ave (Tucson), Pima County	32.227	-110.918	Larrea	R. Minckley	Observed collection	BBSL	N/A	Paratype	None			Approximated from given locality
Epeolus	splendidus	0	1	1	29.iii.1964	United States of America	Arizona	Mouth of Bear Canyon (Tucson), Santa Catalina Mountains	32.304	-110.8	Encelia farinosa	F.G. Werner	Observed collection	KUNHM	N/A	Allotype	None			Approximated from given locality
Epeolus	splendidus	0	1	1	20.iv.1967	United States of America	Arizona	Nogales, Santa Cruz County	31.34	-110.934	Baileya	P. Torchio and N. Youssef	Observed collection	BBSL	N/A	Paratype	None			Approximated from given locality
Epeolus	splendidus	1	0	1	17-19.iv.2009	United States of America	Arizona	Phoenix, Maricopa County	33.6185	-111.992	None	J.G. Rozen	Observed collection	AMNH	N/A	Paratype	None	CCDB-28230 D09	N/A (sequencing failed)	Specimen label
Epeolus	splendidus	0	1	1	03.iv.1972	United States of America	Arizona	Sabino Canyon (near Tucson), Pima County	32.32	-110.81	Prosopis velutina	B. Simpson	Observed collection	LACM	N/A	Paratype	None			Approximated from given locality
Epeolus	splendidus	1	0	1	07.v.1987	United States of America	Arizona	Tucson, Pima County	32.2	-110.93	None	J.G. Rozen	Observed collection	AMNH	N/A	Paratype	None			Approximated from given locality
Epeolus	splendidus	1	0	1	iv.2009	United States of America	Arizona	Usery Mountains (Mesa), Maricopa County	33.5	-111.64	None	J. Alcock	Observed collection	AMNH	N/A	Holotype	BOLD:ACX0474	CCDB-28230 D07	MH089884	Approximated from given locality
Epeolus	splendidus	0	1	1	23.v.2001	United States of America	California	Clark Mountain, San Bernardino County	35.5217	-115.643	Eriogonum inflatum	D. Yanega	Observed collection	UCR	N/A	Paratype	None	CCDB-28313 H04	N/A (sequencing failed)	Specimen label
Epeolus	splendidus	1	0	1	29.v.1952	United States of America	Texas	Alpine, Brewster County	30.3585	-103.661	None	M. Cazier, W. Gertsch, and R. Schrammel	Observed collection	AMNH	N/A	Paratype	None			Approximated from given locality
Epeolus	tessieris	0	1	1	08.ix.1977	Mexico	Baja California Sur	Playa El Coyote (26 km SSE Mulegé)	26.723	-111.909	None	E. Fisher and R. Westcott	Observed collection	CAS	N/A	Paratype	None			Approximated from given locality
Epeolus	tessieris	0	1	1	25.viii.1991	Mexico	Coahuila	7 km SE Zapata	25.4411	-102.924	None	J.G. Rozen	Observed collection	KUNHM	N/A	Paratype	None	CCDB-28315 B09	MH089853	Approximated from given locality
Epeolus	tessieris	0	1	1	17.viii.1962	United States of America	Arizona	1 mi E Douglas, Cochise County	31.35	-109.523	None	M.A. Cazier	Observed collection	UCBME	N/A	Paratype	None			Approximated from given locality
Epeolus	tessieris	1	0	1	13.ix.1962	United States of America	Arizona	3 mi W Marana, Pima County	32.4361	-111.285	None	J.C. Bequaert	Observed collection	CAS	N/A	Holotype	None			Approximated from given locality
Epeolus	tessieris	0	1	1	13.ix.1962	United States of America	Arizona	3 mi W Marana, Pima County	32.4361	-111.285	None	J.C. Bequaert	Observed collection	KUNHM	N/A	Allotype	None			Approximated from given locality
Epeolus	tessieris	1	0	1	30.viii.2004	United States of America	Arizona	4 mi E Willcox, Cochise County	32.253	-109.764	None	J.G. Rozen and J.S. Ascher	Observed collection	AMNH	N/A	Paratype	None	CCDB-28315 G06	MH089851	Approximated from given locality
Epeolus	tessieris	1	0	1	27.x.1939	United States of America	Arizona	Tucson, Pima County	32.2	-110.93	Cuscuta umbellata	R.H. Crandall	Observed collection	LACM	N/A	Paratype	None			Approximated from given locality
Epeolus	tessieris	0	1	1	22.viii.1964	United States of America	New Mexico	1 mi N Rodeo, Hidalgo County	31.84	-109.03	Pectis papposa	J.H. Puckle, M.A. Mortenson, and M.A. Cazier	Observed collection	EMEC	N/A	Paratype	None			Approximated from given locality
Epeolus	tessieris	1	0	1	31.v.??06	United States of America	Texas	Kerrville	30.047	-99.14	Marshallia	F.C. Pratt	Observed collection	USNM	N/A	Paratype	None			Approximated from given locality
Epeolus	zonatus	1	0	1	v.??49	United States of America	Florida	Alachua County	29.7938	-82.4944	None	Downes?	Observed collection	FMNH	N/A	Non-type	None			Approximated from given locality
Epeolus	zonatus	0	1	1	14.iii.2016	United States of America	Florida	Archbold Biological Station (near Lake Annie), Highlands County	27.207	-81.3554	Ambrosia artemisiifolia	M. Deyrup	Observed collection	ABS	N/A	Non-type	None			Approximated from given locality
Epeolus	zonatus	1	0	1	17-23.iv.2007	United States of America	Florida	Archbold Biological Station, Highlands County	27.1897	-81.3381	None	S.M. Paiero	Observed collection	DEBU	N/A	Non-type	BOLD:ACM5887	CCDB-28315 F05	MH089939	Approximated from given locality
Epeolus	zonatus	0	1	1	17-23.iv.2007	United States of America	Florida	Archbold Biological Station, Highlands County	27.1897	-81.3381	None	S.M. Paiero	Observed collection	DEBU	N/A	Non-type	None	CCDB-28238 E08	N/A (sequencing failed)	Approximated from given locality
Epeolus	zonatus	1	0	1	20.v.1976	United States of America	Florida	Austin Cary Forest (Gainesville), Alachua County	29.7524	-82.2184	None	G.B. Fairchild	Observed collection	UCBME	N/A	Non-type	None			Approximated from given locality
Epeolus	zonatus	2	0	2	04.iv.1914	United States of America	Florida	Dunedin, Pinellas County	28.02	-82.772	None	Not indicated	Observed collection	AMNH	N/A	Non-type	None			Approximated from given locality
Epeolus	zonatus	1	0	1	02.iv.1976	United States of America	Florida	Gainesville, Alachua County	29.65	-82.325	None	W.H. Pierce	Observed collection	UCBME	N/A	Non-type	None			Approximated from given locality
Epeolus	zonatus	1	0	1	05.iv.2014	United States of America	Florida	Lake Louisa State Park (12 km S Clermont), Lake County	28.4738	-81.7168	None	K.A. Williams	Observed collection	FSCA	N/A	Non-type	None	CCDB-24583 G09	N/A (sequencing failed)	Approximated from given locality
Epeolus	zonatus	1	0	1	05.iv.2014	United States of America	Florida	Lake Louisa State Park (12 km S Clermont), Lake County	28.4738	-81.7168	None	K.A. Williams	Observed collection	FSCA	N/A	Non-type	None	CCDB-24583 G11	N/A (sequencing failed)	Approximated from given locality
Epeolus	zonatus	0	2	2	07.iv.1984	United States of America	Florida	Lake Placid (Archbold Biological Station), Highlands County	27.293	-81.363	None	R.M. Bohart	Observed collection	UCBME	N/A	Non-type	None			Approximated from given locality
Epeolus	zonatus	0	1	1	01-11.iii.1954	United States of America	Florida	Leesburg, Lake County	28.811	-81.878	None	M. Statham	Observed collection	AMNH	N/A	Non-type	None			Approximated from given locality
Epeolus	zonatus	0	2	2	11.v.2010	United States of America	Florida	N FWC Carter Creek, Highlands County	27.5313	-81.4104	None	J. Dunlap, M. and N. Deyrup, and K. Dearborn	Observed collection	ABS	N/A	Non-type	None			Specimen label
Epeolus	zonatus	1	0	1	Not indicated	United States of America	Florida	Not indicated	?	?	None	A. Bolter	Observed collection	LACM	N/A	Non-type	None			N/A (locality not indicated or unclear)
Epeolus	zonatus	0	1	1	Not indicated	United States of America	Florida	Not indicated	?	?	None	A.T. Solsson	Observed collection	AMNH	N/A	Non-type	None			N/A (locality not indicated or unclear)
Epeolus	zonatus	1	0	1	Not indicated	United States of America	Florida	Not indicated	?	?	None	Not indicated	Observed collection	NHMUK [Catalog number: 010812210]	N/A	Lectotype	None			N/A (locality not indicated or unclear)
Epeolus	zonatus	1	0	1	Not indicated	United States of America	Florida	St. Johns Bluff	30.3849	-81.5007	None	Not indicated	Observed collection	NHMUK	N/A	E. zonatus paralectotype	None			Approximated from given locality
Epeolus	zonatus	1	0	1	02.iv.2012	United States of America	Georgia	Cumberland Island National Seashore, Camden County	30.8264	-81.4369	None	D. Hoffman	Observed collection	RSKM	N/A	Non-type	BOLD:ACM5887	CCDB-20944 D02	MH089858	Specimen label
